# Supplementary material for: Prevalence and Preferred Niche of Small Eukaryotes with Mixotrophic Potentials in the Global Ocean
Source: Microorganisms. 2024 Apr 8;12(4):750. doi: 10.3390/microorganisms12040750 (PMC11051772; doi:10.3390/microorganisms12040750)
Supplement: Supplementary file 1 [file microorganisms-12-00750-s001.zip]

Archive with 4 entries (4 files):
- Dataset S1.xlsx
- Dataset S2.xlsx
- Dataset S3.xlsx
- microorganisms-2900183-supplementary.pdf
