# Supplementary material for: Prevalence and Preferred Niche of Small Eukaryotes with Mixotrophic Potentials in the Global Ocean
Source: Microorganisms. 2024 Apr 8;12(4):750. doi: 10.3390/microorganisms12040750 (PMC11051772; doi:10.3390/microorganisms12040750)
Supplement: Supplementary file 1 [file microorganisms-12-00750-s001.zip › Dataset S1.xlsx]

## Sheet: original env_SUR&DCM_over100var
data category	sensors																																data category	climatology
author	Guidi, Lionel; Picheral, Marc; Pesant, Stephane																																author	Ardy, Mathieu; d'Ovidio, Francesco; Speich, Sabri; Leconte, Jade; Chaffron, Samuel; Audic, Stephane; Garczarek, Laurence; Pesant, Stephane
title	Registry of all samples from the Tara Oceans Expedition (2009-2013)																																title	Environmental context of all samples from the Tara Oceans Expedition (2009-2013), about mesoscale features at the sampling location
file	TARA_ENV_DEPTH_SENSORS.tab																																file	TARA_SAMPLES_CONTEXT_ENV-WATERCOLUMN.tab
source website/journal	PANGAEA																																source website/journal	PANGAEA
webpage	https://doi.pangaea.de/10.1594/PANGAEA.875582																																webpage	https://doi.pangaea.de/10.1594/PANGAEA.875582
																									Kd(PAR)
TARA Station	DepthAbbreviation	TARA_tag	BioSamples accession number	E sample accession number	date	latitude	longitude	depth label	sampling depth_mean	sampling depth_min	sampling depth_max	sampling size_min	sampling size_max	temperature_median	conductivity_median	salinity_median	density_median	oxygen_median_sensor	oxygen_median_sensor_WOA09 climatology calibrate	NO3_median_sensor_water calibrate	chla_median_sensor	chla_median_sensor_NPQ calibrate	chla_median_sensor_NPQ calibrate_water calibrate	fluorescence_median_cDOM_sensor	kd_median_660nm_sensor	PAR_median_1d_Kd(PAR) and PAR (AMODIS) calibrate	PAR_median_1d_Kd(PAR) and PAR (AMODIS) calibrate_surface%	PAR_median_8d_Kd(PAR) and PAR (AMODIS) calibrate	PAR_median_8d_Kd(PAR) and PAR (AMODIS) calibrate_surface%	PAR_median_30d_Kd(PAR) and PAR (AMODIS) calibrate	PAR_median_30d_Kd(PAR) and PAR (AMODIS) calibrate_surface%		MP biome (Longhurst (2007))	OS region ([abbreviation] full me (MRG...)	BG province ([abbreviation] full me (MRG...)	Season (at the sampling location and ...)	SSD [min] (at the sampling location and ...)	PAR [mol quanta/m**2/day] (at the sampling location and ...)	PAR [mol quanta/m**2/day] (at the sampling location for ...)	PAR [mol quanta/m**2/day] (at the sampling location for ...)	PAR [mol quanta/m**2/day] (at the sampling location for ...)	Fe tot [µmol/l] (mean value at a depth of 5 m ...)	[NH4]+ [µmol/l] (mean value at a depth of 5 m ...)	[NO2]- [µmol/l] (mean value at a depth of 5 m ...)	[NO3]- [µmol/l] (mean value at a depth of 5 m ...)	SSChla [mg/m**3] (at the sampling location for ...)	Chl a conc [mg/m**2] (at the sampling location and ...)	NPP C [mg/m**2/day] (at the sampling location for ...)	TSS [mg/l] (at the sampling location for ...)
TARA_004	SUR	TARA_Z000000078	SAMEA4402585	ERS1314034	2009-09-15T11:30	36.5533	-6.5669	[SRF] surface water layer (ENVO:00010504)	9	3	15	0.8	5	20.2381	50.0825	36.5992	25.9099				0.094049	0.099735	0.180403			14.8348	31.385	13.7934	31.385	13.4618	31.385		Westerlies Biome	[O] North Atlantic Ocean (MRGID:1912)	[ST-E] North Atlantic Subtropical Gyral Province (MRGID:21467)	summer	745	47.2673	43.9492	42.784	42.8925	0.0013877	0.0228702	0.0442594	0.00806771	0.280799	30.8627	832.628	0.243607
TARA_005	SUR	TARA_X000000491	SAMEA4402672	ERS1314121	2009-09-20T10:45	36.0088	-4.5184	[SRF] surface water layer (ENVO:00010504)	9	3	15	0.8	5	20.7305	51.2301	37.0513	26.1051				0.799237	1.43946	0.607927			21.107	46.1628	18.7342	46.1628	18.8433	46.1628		Westerlies Biome	[MS] Mediterranean Sea (MRGID:1905)	[MEDI] Mediterranean Sea, Black Sea Province (MRGID:21465)	summer	733	45.723	40.583	39.6434	40.8193	0.00138743	0.0173676	0.0265679	0.00958478	0.149463	24.5933		0.12426
TARA_006	SUR	TARA_X000000627	SAMEA4402757	ERS1314206	2009-09-21T12:00	36.5229	-4.0023	[SRF] surface water layer (ENVO:00010504)	9	3	15	0.8	5	18.5897	49.1511	37.2129	26.7997				2.49515	3.47089	1.33504			1.2154	2.68915	1.19001	2.68915	1.09538	2.68915		Westerlies Biome	[MS] Mediterranean Sea (MRGID:1905)	[MEDI] Mediterranean Sea, Black Sea Province (MRGID:21465)	summer	731	45.1963	44.2521	43.279	40.7334	0.0013832	0.0178799	0.0306335	0.0739913	5.04268	55.2985		0.273018
TARA_007	SUR	TARA_A200000091	SAMEA2591064	ERS477938	2009-09-23T12:50	37.051	1.9378	[SRF] surface water layer (ENVO:00010504)	9	3	15	0.8	5	23.8141	55.166	37.522	25.6111				0.065832	0.1087	0.189348			1.79437	50.027	15.779	50.027	19.9013	50.027		Westerlies Biome	[MS] Mediterranean Sea (MRGID:1905)	[MEDI] Mediterranean Sea, Black Sea Province (MRGID:21465)	autumn	727	3.5868	31.5409	31.6421	39.7811	0.00138778	0.0152447	0.0334898	0.00691847	0.120599	26.8055	356.954	0.145193
TARA_008	SUR	TARA_X000000799	SAMEA4402917	ERS1314366	2009-09-27T09:14	38.0026	3.9992	[SRF] surface water layer (ENVO:00010504)	9	3	15	0.8	5	23.8501	55.3064	37.6166	25.6694				-0.0241	0	0			18.7042	50.4825	14.2762	50.4825	19.0815	50.4825		Westerlies Biome	[MS] Mediterranean Sea (MRGID:1905)	[MEDI] Mediterranean Sea, Black Sea Province (MRGID:21465)	autumn	717	37.0509	28.2796	29.5921	37.7982	0.00138776	0.0150637	0.02728	0.00533239	0.0962763	21.9143		0.273451
TARA_009	SUR	TARA_X000000974	SAMEA4403025	ERS1314474	2009-09-28T12:18	39.1633	5.916	[SRF] surface water layer (ENVO:00010504)	9	3	15	0.8	5	24.4828	56.254	37.8042	25.621				0.0058	0.0616	0.136232			19.9394	57.045	20.3899	57.045	21.7826	57.045		Westerlies Biome	[MS] Mediterranean Sea (MRGID:1905)	[MEDI] Mediterranean Sea, Black Sea Province (MRGID:21465)	autumn	714	34.9538	35.7435	32.9535	38.185	0.00138773	0.0150867	0.0487093	0.0167545	0.0813535	29.4855	240.841	0.13544
TARA_010	SUR	TARA_X000001135	SAMEA4403119	ERS1314568	2009-09-30T09:02	40.6433	2.8751	[SRF] surface water layer (ENVO:00010504)	9	3	15	0.8	5	23.6849	56.1071	38.3727	26.2921				0.060675	0.114425	0.192964			13.4719	49.9551	17.213	49.9551	18.8679	49.9551		Westerlies Biome	[MS] Mediterranean Sea (MRGID:1905)	[MEDI] Mediterranean Sea, Black Sea Province (MRGID:21465)	autumn	708	26.9681	34.457	33.0932	37.7697	0.00138778	0.0125914	0.0417071	0.0167409	0.129247	22.7588		0.0789213
TARA_011	SUR	TARA_X000001290	SAMEA4403208	ERS1314657	2009-10-04T08:30	41.6686	2.7996	[SRF] surface water layer (ENVO:00010504)	9	3	15	0.8	5																				Westerlies Biome	[MS] Mediterranean Sea (MRGID:1905)	[MEDI] Mediterranean Sea, Black Sea Province (MRGID:21465)	unknown	697	32.2594	32.7828	32.0811	27.7717	0.00138777	0.00913241	0.0318073	0.0242744	0.0989033			0.264935
TARA_016	SUR	TARA_A100000032	SAMEA2619654	ERS488306	2009-10-27T08:22	37.4956	15.4945	[SRF] surface water layer (ENVO:00010504)	5	3	7	0.8	5	20.8586	52.6728	38.1448	26.9294	208.725	208.725		0.0172	0.049245	0.11467	1.18333	0.093002	17.8076	58.3456	15.3169	58.3456	17.0864	58.3456		Westerlies Biome	[MS] Mediterranean Sea (MRGID:1905)	[MEDI] Mediterranean Sea, Black Sea Province (MRGID:21465)	autumn	648	30.5209	26.252	27.1592	29.2849	0.0013879	0.00481593	0.0406372	0.0482628	0.179034	19.3765		0.218868
TARA_018	SUR	TARA_A100000892	SAMEA4403400	ERS1314849	2009-11-02T08:13	35.759	14.2574	[SRF] surface water layer (ENVO:00010504)	5	3	7	0.8	5	21.4867	53.0564	37.8957	26.5653	208.245	208.245		0.0018	0.000281	0.013344	1.09187	0.062286	19.2626	63.2703	16.3556	63.2703	14.7519	63.2703		Westerlies Biome	[MS] Mediterranean Sea (MRGID:1905)	[MEDI] Mediterranean Sea, Black Sea Province (MRGID:21465)	autumn	641	30.4449	25.8504	25.0313	23.3157	0.0013879	0.00911956	0.0300156	0.0102722	0.0970678	15.9449	315.859	0.161208
TARA_019	SUR	TARA_A100000832	SAMEA4403490	ERS1314939	2009-11-11T16:24	34.2116	13.7684	[SRF] surface water layer (ENVO:00010504)	5	3	7	0.8	5	21.8213	54.0721	38.4146	26.8661	233.879	233.879		0.0219	0.0219	0.055739			18.9748	64.0885	18.2262	64.0885	16.3349	64.0885		Westerlies Biome	[MS] Mediterranean Sea (MRGID:1905)	[MEDI] Mediterranean Sea, Black Sea Province (MRGID:21465)	autumn	630	29.6072	28.4391	27.4454	25.4881	0.001388	0.00839573	0.0419241	0.016256	0.0970619	68.9512		0.0889352
TARA_020	SUR	TARA_A100000768	SAMEA4403566	ERS1315015	2009-11-12T14:09	34.453	14.9538	[SRF] surface water layer (ENVO:00010504)	5	3	7	0.8	5	21.5215	53.7199	38.4002	26.9407	223.28	223.28		-0.0146	0	0.03716			19.2758	66.5074	17.8542	66.5074	17.7288	66.5074		Westerlies Biome	[MS] Mediterranean Sea (MRGID:1905)	[MEDI] Mediterranean Sea, Black Sea Province (MRGID:21465)	autumn	627	28.9829	26.8454	26.9286	26.6569	0.00138798	0.00884625	0.0410985	0.0152444	0.0858241	45.2309		0.0905087
TARA_021	SUR	TARA_A100000717	SAMEA4403614	ERS1315063	2009-11-15T07:58	37.5057	17.2174	[SRF] surface water layer (ENVO:00010504)	5	3	7	0.8	5	19.4673	51.2719	38.2478	27.3834	211.595	211.595		0.0183	0.037983	0.101364	1.3275	0.089498	13.7497	55.336	12.9464	55.336	11.4921	55.336		Westerlies Biome	[MS] Mediterranean Sea (MRGID:1905)	[MEDI] Mediterranean Sea, Black Sea Province (MRGID:21465)	autumn	610	24.8476	23.396	23.1054	20.7679	0.00138797	0.00439257	0.0316548	0.0438046	0.163685	18.5988		0.145243
TARA_022	SUR	TARA_A100000524	SAMEA4403657	ERS1315106	2009-11-16T08:16	39.8386	17.4155	[SRF] surface water layer (ENVO:00010504)	5	3	7	0.8	5	17.2988	48.4522	37.8398	27.6234	221.548	221.548		0.0856	0.078685	0.155586	1.70458	0.16813	9.74098	45.9278	9.90281	45.9278	7.77692	45.9278		Westerlies Biome	[MS] Mediterranean Sea (MRGID:1905)	[MEDI] Mediterranean Sea, Black Sea Province (MRGID:21465)	autumn	597	21.2093	21.5617	21.4459	16.9329	0.00138804	0.00179242	0.0265013	0.0633486	0.406399	15.3656	654.913	0.250485
TARA_023	SUR	TARA_A100000574	SAMEA4403785	ERS1315234	2009-11-18T08:41	42.2038	17.715	[SRF] surface water layer (ENVO:00010504)	5	3	7	0.8	5	17.2117	48.7929	38.2281	27.9429	221.782	221.782		0.0338	0.039083	0.103935	1.465	0.106234	10.1292	49.9283	7.80624	49.9283	7.62428	49.9283		Westerlies Biome	[MS] Mediterranean Sea (MRGID:1905)	[MEDI] Mediterranean Sea, Black Sea Province (MRGID:21465)	autumn	582	20.2874	15.6349	15.7236	15.2705	0.00138788	0.00143125	0.0270646	0.0774715		20.5852	468.419	0.224765
TARA_025	SUR	TARA_A100000422	SAMEA4403947	ERS1315396	2009-11-23T09:12	39.3888	19.3905	[SRF] surface water layer (ENVO:00010504)	5	3	7	0.8	5	18.3192	49.947	38.1853	27.6336	217.81	217.81		0.0366	0.039478	0.104797	1.465	0.086187	4.66295	52.8779	10.1508	52.8779	10.0197	52.8779		Westerlies Biome	[MS] Mediterranean Sea (MRGID:1905)	[MEDI] Mediterranean Sea, Black Sea Province (MRGID:21465)	autumn	587	8.81833	19.1967	18.224	18.9487	0.00138795	0.00232665	0.0286966	0.048667	0.21264	13.5684	420.545	0.268291
TARA_030	SUR	TARA_A100001590	SAMEA4404248	ERS1315697	2009-12-15T10:41	33.9179	32.898	[SRF] surface water layer (ENVO:00010504)	5	3	7	0.8	5	20.4425	53.7631	39.4231	28.0195	207.614	207.614	0.188705	0.01488	0.020634	0.067706	1.1765	0.063014	14.9942	62.607	10.3501	62.607	12.0506	62.607		Westerlies Biome	[MS] Mediterranean Sea (MRGID:1905)	[MEDI] Mediterranean Sea, Black Sea Province (MRGID:21465)	autumn	595	23.9497	16.5319	15.0595	19.248	0.00138816	0.00327023	0.0348861	0.0541557	0.0782722	15.6134	288.505	0.165894
TARA_032	SUR	TARA_A100002342	SAMEA4404424	ERS1315873	2010-01-11T07:21	23.36	37.2183	[SRF] surface water layer (ENVO:00010504)	5	3	7	0.8	5	25.8117	60.3835	39.7709	26.6982	188.342	188.342	0.279747	0.0024	0.030607	0.085486	1.11375	0.053638	21.7871	60.6082	21.63	60.6082	22.025	60.6082		Coastal Biome	[RS] Red Sea (MRGID:4264)	[REDS] Red Sea, Persian Gulf Province (MRGID:21474)	winter	649	35.9474	35.6882	34.4142	36.34	0.00138779	0.0201475	0.0104961	0.00528441	0.119936	15.588	330.698	0.12268
TARA_034	SUR	TARA_G100000980	SAMEA4404651	ERS1316100	2010-01-20T04:27	18.3967	39.875	[SRF] surface water layer (ENVO:00010504)	5	3	7	0.8	5	27.635	60.9567	38.64	25.2559	183.846	183.846	0	0.066	0.064755	0.137257	1.35125	0.068212	2.86458	51.5537	17.795	51.5537	19.606	51.5537		Coastal Biome	[RS] Red Sea (MRGID:4264)	[REDS] Red Sea, Persian Gulf Province (MRGID:21474)	winter	672	5.5565	34.5173	32.8441	38.0303	0.00138776	0.0152658	0.00406634	0.00469378		16.8349	421.174	0.317359
TARA_036	SUR	TARA_G100000854	SAMEA4404839	ERS1316288	2010-03-12T06:06	20.8183	63.5047	[SRF] surface water layer (ENVO:00010504)	5	3	7	0.8	5	25.6814	55.8624	36.526	24.2846	209.807	183.417	1.54529	0.06795	0.125734	0.205491	1.37437	0.17013	17.2657	33.2691	16.0118	33.2691	16.3472	33.2691		Coastal Biome	[IO] Indian Ocean (MRGID:1904)	[ARAB] Northwest Arabian Sea Upwelling Province (MRGID:21475)	winter	717	51.8972	48.1282	47.3215	49.1364	0.00138774	0.028902	0.00623558	0.00267475	0.774845	17.3041	1455.03	0.255602
TARA_038	SUR	TARA_G100000585	SAMEA4405041	ERS1316490	2010-03-15T03:35	19.0393	64.4913	[SRF] surface water layer (ENVO:00010504)	5	3	7	0.8	5	26.3136	56.7027	36.618	24.1483	187.739	187.739	0.632675	0.05004	0.046632	0.113641	1.331	0.09532	23.0032	43.0012	22.4928	43.0012	22.6196	43.0012		Trades Biome	[IO] Indian Ocean (MRGID:1904)	[MONS] Indian Monsoon Gyres Province (MRGID:21471)	winter	721	53.4943	52.3074	50.479	52.6022	0.00138773	0.0300326	0.00427777	0.00113879	0.402061	20.3622	851.496	0.200912
TARA_039	SUR	TARA_G100000470	SAMEA4405243	ERS1316692	2010-03-18T04:27	18.5918	66.622	[SRF] surface water layer (ENVO:00010504)	5	3	7	0.8	5	27.0891	57.0995	36.3106	23.6773	193.065	193.065	0	0.0258	0.048741	0.115273	1.18859	0.098268	26.6274	49.1156	24.6866	49.1156	25.82	49.1156		Trades Biome	[IO] Indian Ocean (MRGID:1904)	[MONS] Indian Monsoon Gyres Province (MRGID:21471)	winter	724	54.2138	50.2622	49.4561	52.5698	0.00138772	0.0255102	0.00472865	0.00332351	0.347039	19.6168	533.091	0.228613
TARA_041	SUR	TARA_G100000261	SAMEA4405570	ERS1317019	2010-03-30T02:47	14.6059	69.9776	[SRF] surface water layer (ENVO:00010504)	5	3	7	0.8	5	29.1515	58.9781	36.0499	22.7998	187.307	187.307	0	0	0.039564	0.092377	0.965625	0.039295	34.5408	61.6444	34.947	61.6444	32.8886	61.6444		Trades Biome	[IO] Indian Ocean (MRGID:1904)	[MONS] Indian Monsoon Gyres Province (MRGID:21471)	spring	735	56.0323	56.6913	54.8079	53.3521	0.0013877	0.0202778	0.00404724	0.00469887	0.0986495	11.3189	312.006	0.0695312
TARA_042	SUR	TARA_G100000143	SAMEA4405699	ERS1317148	2010-04-04T02:47	6.0001	73.8955	[SRF] surface water layer (ENVO:00010504)	5	3	7	0.8	5	30.1278	57.8552	34.5677	21.3589	188.796	188.796	0	0	0.033115	0.080016	0.966875	0.02689			36.273	64.6354	33.7794	64.6354		Trades Biome	[IO] Indian Ocean (MRGID:1904)	[MONS] Indian Monsoon Gyres Province (MRGID:21471)	spring	731		56.1194	48.1934	52.2614	0.0013877	0.0158916	0.010871	0.00495266	0.102581	13.9222	210.769	0.0509354
TARA_043	SUR	TARA_G100000040	SAMEA4405862	ERS1317311	2010-04-05T10:02	4.6599	73.4856	[SRF] surface water layer (ENVO:00010504)	5	3	7	0.8	5	29.939	57.5986	34.4933	21.3712	190.265	190.265	0	0.0732	0.105418	0.186844	1.0525	0.133695								Trades Biome	[IO] Indian Ocean (MRGID:1904)	[MONS] Indian Monsoon Gyres Province (MRGID:21471)	spring	731	40.384	53.3808	51.2308	51.3821	0.00138768	0.0151701	0.0104514	0.00528447	0.520638	14.1975		2.48058
TARA_045	SUR	TARA_G100001208	SAMEA4406028	ERS1317477	2010-04-13T03:21	0.0033	71.6428	[SRF] surface water layer (ENVO:00010504)	5	3	7	0.8	5	30.5935	59.0657	35.0481	21.559	186.022	186.022	1.82653	0.0036	0.023779	0.058503	0.915	0.022849			37.7111	67.759	36.2342	67.759		Trades Biome	[IO] Indian Ocean (MRGID:1904)	[MONS] Indian Monsoon Gyres Province (MRGID:21471)	spring	727		55.6548	53.715	53.4751	0.00132069	0.0165929	0.0072886	0.0055338	0.0798465	14.558	193.666	0.0414367
TARA_046	SUR	TARA_G100001111	SAMEA4406081	ERS1317530	2010-04-15T02:01	-0.6625	73.161	[SRF] surface water layer (ENVO:00010504)	5	3	7	0.8	5	30.1247	58.6574	35.1113	21.7675	185.755	185.755	0.436989	0.048	0.071675	0.148923	0.93875	0.084946	34.9549	62.9569	31.2758	62.9569	31.732	62.9569		Trades Biome	[IO] Indian Ocean (MRGID:1904)	[MONS] Indian Monsoon Gyres Province (MRGID:21471)	autumn	726	55.522	49.6782	47.3124	50.4027	0.00127992	0.0164385	0.00912013	0.00839148	0.260525	12.9179	236.284	1.09188
TARA_050	SUR	TARA_G100001632	SAMEA4406304	ERS1317753	2010-05-09T05:30	-21.4966	56.9011	[SRF] surface water layer (ENVO:00010504)	5	3	7	0.8	5	27.5493	55.6828	34.9497	22.5039	194.357	194.357	0.583605	0.00288	0.016473	0.052666	0.938625	0.019679	23.1871	66.7585	24.4078	66.7585	24.4476	66.7585		Trades Biome	[IO] Indian Ocean (MRGID:1904)	[ISSG] Indian South Subtropical Gyre Province (MRGID:21472)	autumn	671	34.7328	36.5614	35.5496	36.621	0.00099548	0.0117761	0.00697108	0.00383656	0.0558332	15.9464		0.0446948
TARA_051	SUR	TARA_G100001720	SAMEA4406391	ERS1317840	2010-05-11T03:42	-21.5043	54.3563	[SRF] surface water layer (ENVO:00010504)	5	3	7	0.8	5	27.4884	55.605	34.94	22.5161	194.434	194.434	0.532471	0	0.025348	0.077188	0.875	0.013741	25.5544	65.291	24.5141	65.291	24.4356	65.291		Trades Biome	[IO] Indian Ocean (MRGID:1904)	[ISSG] Indian South Subtropical Gyre Province (MRGID:21472)	autumn	669	39.1392	37.5459	35.6656	37.4258	0.00097728	0.011299	0.00802496	0.00405947	0.078357	18.0783		0.0632363
TARA_052	SUR	TARA_G100001464	SAMEA4406523	ERS1317972	2010-05-17T04:10	-16.957	53.9801	[SRF] surface water layer (ENVO:00010504)	5	3	7	0.8	5	27.9565	55.5361	34.5455	22.0676	191.628	191.628	0.532471	0.0332	0.060482	0.134305	0.977083	0.021469	30.1893	73.3716	25.6039	73.3716	28.7077	73.3716		Trades Biome	[IO] Indian Ocean (MRGID:1904)	[ISSG] Indian South Subtropical Gyre Province (MRGID:21472)	autumn	678	41.1458	34.8962	33.5555	39.1264	0.00104827	0.0105026	0.00593673	0.00694657	0.0705098	28.749	172.663	0.0396306
TARA_053	SUR	TARA_G100001367	SAMEA4406654	ERS1318103	2010-05-25T05:27	-13.0833	46.971	[SRF] surface water layer (ENVO:00010504)	5	3	7	0.8	5	28.9154	57.0679	34.9076	22.0233	193.594	193.594	0.532471	0.0222	0	0.044092	1.03875	0.056637	25.1442	61.6483	25.4606	61.6483	25.6968	61.6483		Coastal Biome	[IO] Indian Ocean (MRGID:1904)	[EAFR] Eastern Africa Coastal Province (MRGID:21473)	autumn	687	40.7865	41.2998	40.9953	41.6828	0.00107386	0.012245	0.00228917	0.0140581	0.131712	16.8437		0.0662302
TARA_054	SUR	TARA_G100001369	SAMEA4406726	ERS1318175	2010-05-26T10:15	-12.807	45.2247	[SRF] surface water layer (ENVO:00010504)	5	3	7	0.8	5	29.3058	57.5644	34.9629	21.9343	189.679	189.679		0.0294	0.041461	0.104507	1.0225	0.090988								Coastal Biome	[IO] Indian Ocean (MRGID:1904)	[EAFR] Eastern Africa Coastal Province (MRGID:21473)	autumn	687	32.4173	41.5896	40.9607	43.1151	0.00106828	0.0118024	0.00302909	0.0160388	8.32491	3.5957		0.826159
TARA_057	SUR	TARA_G100002784	SAMEA4406836	ERS1318285	2010-06-27T12:05	-17.0248	42.7401	[SRF] surface water layer (ENVO:00010504)	5	3	7	0.8	5	26.5535	54.8748	35.1245	22.9536	194.061	194.061		0.0263	0.079389	0.140592	0.931875	0.022443	22.5411	59.4637	22.5213	59.4637	21.8821	59.4637		Coastal Biome	[IO] Indian Ocean (MRGID:1904)	[EAFR] Eastern Africa Coastal Province (MRGID:21473)	winter	667	37.9074	37.8741	35.4555	36.7991	0.00100945	0.010739	0.00596926	0.0116771	0.212121	3.1613	374.343
TARA_058	SUR	TARA_G100001355	SAMEA4406886	ERS1318335	2010-06-29T04:12	-17.5869	42.1893	[SRF] surface water layer (ENVO:00010504)	5	3	7	0.8	5	26.5505	54.858	35.1145	22.9471	194.862	194.862	0.820273	0.02022	0.054291	0.10957	0.946562	0.02865	21.8265	58.1832	21.3686	58.1832	21.4167	58.1832		Coastal Biome	[IO] Indian Ocean (MRGID:1904)	[EAFR] Eastern Africa Coastal Province (MRGID:21473)	winter	665	37.5135	36.7264	35.1209	36.8091	0.00100018	0.0110999	0.00756411	0.0136707	0.157995	15.6699		0.159464
TARA_062	SUR	TARA_G100002888	SAMEA4407049	ERS1318498	2010-07-03T08:09	-22.3368	40.3412	[SRF] surface water layer (ENVO:00010504)	5	3	7	0.8	5																				Coastal Biome	[IO] Indian Ocean (MRGID:1904)	[EAFR] Eastern Africa Coastal Province (MRGID:21473)	winter	648	33.424	31.0455	30.3274	32.8393	0.000909214	0.0123374	0.0175417	0.0338636	0.158189	20.3338	343.789	0.181425
TARA_064	SUR	TARA_G100002856	SAMEA4407099	ERS1318548	2010-07-07T04:48	-29.5019	37.9889	[SRF] surface water layer (ENVO:00010504)	5	3	7	0.8	5	22.2414	50.6273	35.3247	24.397	210.239	210.239	0	0.0492	0.062147	0.136664	1.05737	0.039262	13.5759	50.1024	12.427	50.1024	13.2737	50.1024		Coastal Biome	[IO] Indian Ocean (MRGID:1904)	[EAFR] Eastern Africa Coastal Province (MRGID:21473)	winter	620	27.0962	24.8032	24.0084	26.4932	0.00080341	0.0101983	0.0306575	0.0747608	0.237026	21.9223	550.308
TARA_065	SUR	TARA_G100002651	SAMEA4407289	ERS1318738	2010-07-12T05:59	-35.1728	26.2868	[SRF] surface water layer (ENVO:00010504)	5	3	7	0.8	5	21.7636	50.2767	35.4496	24.6296	207.581	207.581		0.10548	0.099441	0.176479	1.197	0.048988	0.86456	45.4315	7.5297	45.4315	8.72032	45.4315		Coastal Biome	[IO] Indian Ocean (MRGID:1904)	[EAFR] Eastern Africa Coastal Province (MRGID:21473)	winter	597	1.903	16.5738	16.2163	19.1945	0.000760815	0.00992696	0.0657001	0.482149	0.298187	19.1614	621.475	0.393756
TARA_066	SUR	TARA_G100001984	SAMEA4407419	ERS1318868	2010-07-15T12:22	-34.9449	17.9189	[SRF] surface water layer (ENVO:00010504)	5	3	7	0.8	5	15.0134	43.3071	35.3233	26.2141	239.937	239.937	2.42629	0.1611	0.140975	0.221666	1.25812	0.09772	9.43583	40.6026	8.56874	40.6026	8.31371	40.6026		Coastal Biome	[SAO] South Atlantic Ocean (MRGID:1914)	[BENG] Benguela Current Coastal Province (MRGID:21470)	winter	601	23.2395	21.1039	21.2209	20.4758	0.000311999	0.0193861	0.184693	1.54572	0.442454	32.4091	810.68	0.381617
TARA_067	SUR	TARA_G100002511	SAMEA4407529	ERS1318978	2010-09-07T06:19	-32.2401	17.7103	[SRF] surface water layer (ENVO:00010504)	5	3	7	0.8	5	13.0432	40.8739	34.8707	26.2841	252.631	252.631	1.26461	1.20489	1.16364	0.765222	4.09322	1.25192	0.068852	0.168739	0.067876	0.168739	0.066752	0.168739		Coastal Biome	[SAO] South Atlantic Ocean (MRGID:1914)	[BENG] Benguela Current Coastal Province (MRGID:21470)	winter	697	40.804	40.225	38.1705	39.559	0.000415882	0.0433758	0.0602705	0.0989943	10.7692	27.5271	5070.88	1.60473
TARA_068	SUR	TARA_G100002429	SAMEA4407702	ERS1319151	2010-09-14T06:55	-31.0266	4.665	[SRF] surface water layer (ENVO:00010504)	5	3	7	0.8	5	16.8632	45.5473	35.6866	26.0744	234.476	234.476	1.10387	0.19332	0.251018	0.309005	1.95113	0.21692	24.3014	54.2133	22.2586	54.2133	21.271	54.2133		Trades Biome	[SAO] South Atlantic Ocean (MRGID:1914)	[SATL] South Atlantic Gyral Province (MRGID:21459)	winter	711	44.8256	41.0574	34.4552	39.2357	0.00036828	0.015808	0.0605974	0.129486	0.156048	53.8288	446.399	0.107176
TARA_070	SUR	TARA_G100002175	SAMEA4407837	ERS1319286	2010-09-21T06:55	-20.4091	-3.1759	[SRF] surface water layer (ENVO:00010504)	5	3	7	0.8	5	19.77	49.3321	36.3584	25.8595	215.201	215.201	1.76308	0.0456	0.04948	0.117466	2.07193	0.117833	22.21	57.8955	24.1201	57.8955	24.3231	57.8955		Trades Biome	[SAO] South Atlantic Ocean (MRGID:1914)	[SATL] South Atlantic Gyral Province (MRGID:21459)	winter	725	38.3622	41.6615	42.7204	42.0121	0.000787816	0.0152831	0.0313088	0.0290394	0.193749	30.7687	475.34	0.0501103
TARA_071	SUR	TARA_G100002189	SAMEA4407968	ERS1319417	2010-09-28T08:14	-9.3	-9.5587	[SRF] surface water layer (ENVO:00010504)	5	3	7	0.8	5	23.8044	53.6272	36.37	24.7376	201.167	201.167	0	0.0516	0.065437	0.141003	1.87661	0.113685								Trades Biome	[SAO] South Atlantic Ocean (MRGID:1914)	[ETRA] Eastern Tropical Atlantic Province (MRGID:21458)	spring	729		46.6655	45.3678	46.1144	0.00124358	0.0128448	0.0296907	0.0124569	0.0511507	53.48		0.119622
TARA_072	SUR	TARA_G100002264	SAMEA4408071	ERS1319520	2010-10-05T08:00	-8.7789	-17.9099	[SRF] surface water layer (ENVO:00010504)	5	3	7	0.8	5	25.0644	55.0465	36.4168	24.3931	199.135	199.135	0.416799	0.00864	0.039406	0.104143	1.77348	0.094476	28.6388	64.7857	31.4198	64.7857	33.6002	64.7857		Trades Biome	[SAO] South Atlantic Ocean (MRGID:1914)	[SATL] South Atlantic Gyral Province (MRGID:21459)	spring	733	44.2053	48.498	47.9291	51.8636	0.00126217	0.0112926	0.0182349	0.03649	0.0691078	24.6699	322.113
TARA_076	SUR	TARA_G100003118	SAMEA4408390	ERS1319839	2010-10-16T09:55	-20.9354	-35.1803	[SRF] surface water layer (ENVO:00010504)	5	3	7	0.8	5	23.3748	54.0819	37.0766	25.4002	206.232	206.232	0.185971	-0.00072	0.016121	0.055113	1.6368	0.103946	31.3962	75.7183	38.5515	75.7183	37.5923	75.7183		Trades Biome	[SAO] South Atlantic Ocean (MRGID:1914)	[SATL] South Atlantic Gyral Province (MRGID:21459)	spring	755	41.4645	50.9144	44.1822	49.6476	0.000776878	0.0119592	0.01393	0.0134531	0.0390392	15.618	191.757
TARA_078	SUR	TARA_G100003382	SAMEA4408635	ERS1320084	2010-11-04T10:24	-30.1367	-43.2899	[SRF] surface water layer (ENVO:00010504)	5	3	7	0.8	5	20.0778	49.6182	36.3255	25.7541	221.138	221.138	0.025333	0.00144	0.022036	0.066207	1.67463	0.09877	41.2506	66.8784	39.1646	66.8784	34.3147	66.8784		Trades Biome	[SAO] South Atlantic Ocean (MRGID:1914)	[SATL] South Atlantic Gyral Province (MRGID:21459)	spring	802	61.68	58.5608	55.8492	51.309	0.000862562	0.0177186	0.0123646	0.00197412	0.0684884	20.9027	352.555	0.0524522
TARA_080	SUR	TARA_G100003505	SAMEA4408904	ERS1320353	2010-11-29T11:21	-40.6511	-52.182	[SRF] surface water layer (ENVO:00010504)	5	3	7	0.8	5	19.9346	48.6088	35.6227	25.2553	222.466	222.466	0	0.04392	0.065292	0.13213	2.12929	0.209742	32.6865	49.7432	26.1149	49.7432	25.7901	49.7432		Coastal Biome	[SAO] South Atlantic Ocean (MRGID:1914)	[BRAZ] Brazil Current Coastal Province (MRGID:21468)	spring	889	65.7104	52.4994	49.7561	51.8464	0.00122622	0.0963655	0.0107275	0.083502	0.240919	7.8331
TARA_081	SUR	TARA_G100003907	SAMEA4409042	ERS1320491	2010-12-02T10:28	-44.5342	-52.455	[SRF] surface water layer (ENVO:00010504)	5	3	7	0.8	5	13.6805	41.4091	34.7939	26.0944	255.266	255.266	2.43963	0.099	0.156095	0.233632	2.47237	0.198433	16.7857	42.4531	24.7485	42.4531	25.8163	42.4531		Westerlies Biome	[SAO] South Atlantic Ocean (MRGID:1914)	[SSTC] South Subtropical Convergence Province (MRGID:21500)	spring	919	39.5394	58.2962	53.0292	60.8113	0.00105589	0.15409	0.0274974	1.22448	0.696916	34.1138		0.181063
TARA_082	SUR	TARA_G100003645	SAMEA4409198	ERS1320647	2010-12-06T10:33	-47.1863	-58.2902	[SRF] surface water layer (ENVO:00010504)	5	3	7	0.8	5	7.57942	34.9481	34.0502	26.5896	303.148	303.148	18.4342	0.2258	0.43095	0.426587	2.1284	0.331011			23.8729	44.2916	26.7338	44.2916		Coastal Biome	[SAO] South Atlantic Ocean (MRGID:1914)	[FKLD] Southwest Atlantic Shelves Province (MRGID:21469)	spring	945		53.8995	58.3975	60.3587	0.000290781	0.125834	0.274189	6.38723	0.655533	29.5811	750.169	0.393134
TARA_083	SUR	TARA_G100003967	SAMEA4409363	ERS1320812	2010-12-16T11:58	-54.3739	-65.1342	[SRF] surface water layer (ENVO:00010504)	5	3	7	0.8	5	7.12605	33.8089	33.2542	26.0266	294.229	294.229	13.5925	0.1905	0.250877	0.308897	2.971	0.23299	25.5416	38.8541	18.7658	38.8541	17.8265	38.8541		Coastal Biome	[SAO] South Atlantic Ocean (MRGID:1914)	[FKLD] Southwest Atlantic Shelves Province (MRGID:21469)	spring	1031	65.737	48.2982	42.6421	45.8806	3.2938e-05	0.2578	0.812756	11.7047	1.15678	72.3571		0.423871
TARA_084	SUR	TARA_G100004924	SAMEA4409435	ERS1320884	2011-01-03T11:05	-60.2287	-60.6476	[SRF] surface water layer (ENVO:00010504)	5	3	7	0.8	5	1.9034	29.6271	33.7198	26.9578	338.526	338.526	24.9032	0.0219	0.12826	0.207979	2.10501	0.191114	28.6518	74.1117	30.3691	74.1117	26.8878	74.1117		Polar Biome	[SO] Southern Ocean (MRGID:1907)	[ANTA] Antarctic Province (MRGID:21502)	spring	1122	38.6603	40.9775	37.7266	36.2801	8.826e-06	0.0968938	0.217055	19.8923	0.171301	36.464	132.631	0.150108
TARA_085	SUR	TARA_G100004278	SAMEA4409530	ERS1320979	2011-01-06T10:38	-62.0385	-49.529	[SRF] surface water layer (ENVO:00010504)	5	3	7	0.8	5	0.73159	29.1546	34.3275	27.5218	344.812	344.812	29.7338	0.12516	0.206995	0.276495	2.22039	0.232572	10.7721	59.5675	19.8959	59.5675	18.1792	59.5675		Polar Biome	[SO] Southern Ocean (MRGID:1907)	[ANTA] Antarctic Province (MRGID:21502)	summer	1157	18.0838	33.4007	30.1221	30.5187	0.000451463	0.00768606	0.0427742	26.6249	0.134076	45.3945	110.882
TARA_086	SUR	TARA_G100004357	SAMEA4409713	ERS1321162	2011-01-09T10:54	-64.3595	-53.0063	[SRF] surface water layer (ENVO:00010504)	5	3	7	0.8	5	-0.494375	27.3248	33.2544	26.7182	398.312	398.312	19.5638	0.0366	0.139125	0.219656	2.58757	0.254491	16.7033	44.0817	11.5314	44.0817	14.2151	44.0817		Polar Biome	[SO] Southern Ocean (MRGID:1907)	[APLR] Austral Polar Province (MRGID:21503)	summer	1217	37.8917	26.1592	26.2168	32.2472	0.000387726	0.00653249	0.0121841	28.1826		28.7754
TARA_087	SUR	TARA_G100004134	SAMEA4409858	ERS1321307	2011-01-17T17:12	-63.8768	-56.0916	[SRF] surface water layer (ENVO:00010504)	5	3	7	0.8	5	-0.27325	28.2087	34.2014	27.4747	392.56	392.56		10.5333	12.5334	3.10214			2.71957	9.63492	3.41438	9.63492	3.71447	9.63492		Polar Biome	[SO] Southern Ocean (MRGID:1907)	[APLR] Austral Polar Province (MRGID:21503)	summer	1153	28.2262	35.4375	33.5252	38.5522	2.3878e-05	0.14801	0.115258	19.1341		47.0415
TARA_088	SUR	TARA_G100004057	SAMEA4409944	ERS1321393	2011-01-22T08:38	-63.4015	-56.7938	[SRF] surface water layer (ENVO:00010504)	5	3	7	0.8	5	-0.763425	27.9672	34.432	27.6836	335.243	335.243		1.7202	2.2476	1.1293			9.08838	44.2802	14.346	44.2802	15.4743	44.2802		Polar Biome	[SO] Southern Ocean (MRGID:1907)	[APLR] Austral Polar Province (MRGID:21503)	summer	1110	20.5247	32.3982	27.8711	34.9463	7.16e-06	0.117902	0.177671	19.0388	0.234535	504.262
TARA_089	SUR	TARA_G100004870	SAMEA4410014	ERS1321463	2011-01-27T08:27	-57.7338	-67.1084	[SRF] surface water layer (ENVO:00010504)	5	3	7	0.8	5	5.8264	33.3693	34.0449	26.8197	289.726	289.726		2.028	2.028	1.06305			27.9923	62.6113	24.0756	62.6113	22.0435	62.6113		Polar Biome	[SO] Southern Ocean (MRGID:1907)	[ANTA] Antarctic Province (MRGID:21502)	summer	993	44.708	38.4525	38.4269	35.2069	9.97e-06	0.116748	0.562461	17.2037	0.13455	504.262		0.131112
TARA_090	SUR	TARA_G100004811	SAMEA4410092	ERS1321541	2011-02-21T20:23	-39.6466	-76.9634	[SRF] surface water layer (ENVO:00010504)	5	3	7	0.8	5	17.0268	43.6267	33.8665	24.6384	234.166	234.166		1.3686	1.6764	0.95046			14.1336	50.3685	21.8108	50.3685	23.8259	50.3685		Coastal Biome	[SPO] South Pacific Ocean (MRGID:1910)	[CHIL] Chile-Peru Current Coastal Province (MRGID:21495)	summer	801	28.0603	43.3023	41.1743	47.3031	5.161e-06	0.0197609	0.264012	11.3546	0.189972	183.963		0.134709
TARA_091	SUR	TARA_G100004715	SAMEA4410170	ERS1321619	2011-02-25T12:42	-34.161	-73.0995	[SRF] surface water layer (ENVO:00010504)	5	3	7	0.8	5	17.6085	44.7898	34.3805	24.8933	229.394	229.394		1.55535	1.3248	0.827608			10.1438	27.6691	12.6545	27.6691	13.5862	27.6691		Coastal Biome	[SPO] South Pacific Ocean (MRGID:1910)	[CHIL] Chile-Peru Current Coastal Province (MRGID:21495)	summer	778	36.6612	45.7351	42.8492	49.1025	4.256e-06	0.0484921	0.188226	11.4943	0.839778	139.37		0.188519
TARA_092	SUR	TARA_G100004928	SAMEA4410248	ERS1321697	2011-02-26T12:01	-33.6895	-71.998	[SRF] surface water layer (ENVO:00010504)	9	3	15	0.8	5	15.9123	43.1432	34.3948	25.3016	245.323	245.323		4.9071	7.3026	2.25799			1.09628	3.52468	1.56868	3.52468	1.75721	3.52468		Coastal Biome	[SPO] South Pacific Ocean (MRGID:1910)	[CHIL] Chile-Peru Current Coastal Province (MRGID:21495)	summer	775	31.1028	44.5055	42.6876	49.8544	5.259e-06	0.0730515	0.349131	11.6955	5.62807	53.2351
TARA_093	SUR	TARA_G100005029	SAMEA4410326	ERS1321775	2011-03-12T11:34	-34.0614	-73.1066	[SRF] surface water layer (ENVO:00010504)	5	3	7	0.8	5	18.123	45.2215	34.316	24.718	243.041	243.041	0	0.13782	0.326566	0.361109	2.59025	0.283191	18.1541	36.2699	14.8708	36.2699	15.5087	36.2699		Coastal Biome	[SPO] South Pacific Ocean (MRGID:1910)	[CHIL] Chile-Peru Current Coastal Province (MRGID:21495)	summer	746	50.0527	41.0003	39.1881	42.7591	3.974e-06	0.0408712	0.175246	11.337	0.860443	19.8401	1547.26	0.407871
TARA_094	SUR	TARA_N000001271	SAMEA2621844	ERS491497	2011-03-18T11:57	-32.7971	-87.0693	[SRF] surface water layer (ENVO:00010504)	5	3	7	0.8	5	21.1216	48.6675	34.6825	24.2193	219.015	219.015	0	0.0438	0.070634	0.147303	1.66957	0.11418	30.2191	61.7397	27.0726	61.7397	25.2954	61.7397		Trades Biome	[SPO] South Pacific Ocean (MRGID:1910)	[SPSG] South Pacific Subtropical Gyre Province, North and South (MRGID:21486)	summer	734	48.946	43.8496	42.1853	40.971	4.539e-06	0.00562963	0.0602486	6.15089	0.106249	26.5388	389.625	0.0729154
TARA_095	SUR	TARA_N000001266	SAMEA2621854	ERS491514	2011-03-21T13:01	-31.4424	-93.9597	[SRF] surface water layer (ENVO:00010504)	5	3	7	0.8	5	22.4257	50.3181	34.934	24.0485	211.152	211.152	0.006109	0.0255	0.042564	0.10955	1.59801	0.085252	36.2086	74.4671	34.3734	74.4671	33.9027	74.4671		Trades Biome	[SPO] South Pacific Ocean (MRGID:1910)	[SPSG] South Pacific Subtropical Gyre Province, North and South (MRGID:21486)	autumn	727	48.6236	46.1592	45.9797	45.5271	1.1314e-05	0.0117205	0.0722031	1.10691	0.0370088	31.8534		0.0335765
TARA_096	SUR	TARA_G100005069	SAMEA4410631	ERS1322080	2011-03-24T13:00	-29.7238	-101.16	[SRF] surface water layer (ENVO:00010504)	5	3	7	0.8	5	23.8453	52.8825	35.7687	24.2695	204.542	204.542	0.149932	-0.00432	0.020887	0.070669	1.52121	0.068969	39.1625	80.939	36.0364	80.939	36.3501	80.939		Trades Biome	[SPO] South Pacific Ocean (MRGID:1910)	[SPSG] South Pacific Subtropical Gyre Province, North and South (MRGID:21486)	autumn	722	48.3852	44.5229	43.2671	44.9105	0.000148684	0.0101899	0.073221	0.106033	0.0131963	30.3217	77.9266	0.0317475
TARA_097	SUR	TARA_G100009164	SAMEA4410702	ERS1322151	2011-03-27T13:47	-28.1698	-107.383	[SRF] surface water layer (ENVO:00010504)	5	3	7	0.8	5	24.7164	54.1799	36.049	24.2211	200.811	146.395	0.107906	-0.00144	0.021725	0.065128	1.51077	0.058659	31.4593	77.5485	31.4264	77.5485	36.1505	77.5485		Trades Biome	[SPO] South Pacific Ocean (MRGID:1910)	[SPSG] South Pacific Subtropical Gyre Province, North and South (MRGID:21486)	autumn	717	40.5672	40.5248	39.0325	46.6166	0.000237817	0.00841494	0.0395757	0.0121309		20.3099		0.0319107
TARA_098	SUR	TARA_G100009053	SAMEA4410895	ERS1322344	2011-04-03T13:44	-25.8051	-111.72	[SRF] surface water layer (ENVO:00010504)	5	3	7	0.8	5	25.181	55.1524	36.4016	24.3463	200.408	200.408	0	-0.0072	0.01812	0.060509	1.4574	0.052308	30.9536	79.1086	33.9436	79.1086	31.7383	79.1086		Trades Biome	[SPO] South Pacific Ocean (MRGID:1910)	[SPSG] South Pacific Subtropical Gyre Province, North and South (MRGID:21486)	autumn	707	39.128	42.9076	41.1089	40.1199	0.000233155	0.00798636	0.0292868	0.0106981	0.014689	15.1164	78.4074	0.029455
TARA_099	SUR	TARA_N000001597	SAMEA2622086	ERS491816	2011-04-09T13:56	-21.146	-104.787	[SRF] surface water layer (ENVO:00010504)	5	3	7	0.8	5	23.8893	53.4159	36.1376	24.5391	203.38	203.38	0	0	0.03126	0.091415	1.49017	0.086569	38.5805	79.5913	36.7046	79.5913	34.3653	79.5913		Trades Biome	[SPO] South Pacific Ocean (MRGID:1910)	[SPSG] South Pacific Subtropical Gyre Province, North and South (MRGID:21486)	autumn	704	48.4733	46.1163	44.4766	43.1772	4.583e-06	0.0151822	0.0548987	3.21666	0.0337701	9.6789	126.418	0.0390912
TARA_100	SUR	TARA_G100009413	SAMEA4411191	ERS1322640	2011-04-15T12:45	-13.0023	-95.9759	[SRF] surface water layer (ENVO:00010504)	5	3	7	0.8	5	25.3495	54.5615	35.8288	23.8611	201.011	201.011	5.0053	0.10404	0.150612	0.227673	1.77889	0.128254			23.906	58.3019	25.9648	58.3019		Trades Biome	[SPO] South Pacific Ocean (MRGID:1910)	[SPSG] South Pacific Subtropical Gyre Province, North and South (MRGID:21486)	autumn	709		41.0038	39.8875	44.5352	3.277e-06	0.0184249	0.128016	9.24222	0.141264	47.9246	403.483	0.078199
TARA_102	SUR	TARA_G100009593	SAMEA4411569	ERS1323018	2011-04-21T20:07	-5.2529	-85.1545	[SRF] surface water layer (ENVO:00010504)	5	3	7	0.8	5	24.9589	52.7143	34.7645	23.1767	204.421	204.421	13.0107	0.16782	0.195058	0.264409	2.07603	0.140985	24.4391	50.7523	24.1412	50.7523	25.6163	50.7523		Trades Biome	[SPO] South Pacific Ocean (MRGID:1910)	[PEOD] Pacific Equatorial Divergence Province (MRGID:21489)	autumn	718	48.1536	47.5668	47.5004	50.4731	4.398e-06	0.0343006	0.57316	7.14099	0.307798	35.1383	598.95	0.115863
TARA_106	SUR	TARA_G100008943	SAMEA4411648	ERS1323097	2011-05-03T12:27	-0.0283	-84.5862	[SRF] surface water layer (ENVO:00010504)	5	3	7	0.8	5	25.7026	53.1494	34.5172	22.7618	194.915	194.915	6.04706	0.12024	0.1404	0.217039	1.88776	0.111847			26.2657	50.4204	24.7356	50.4204		Coastal Biome	[SPO] South Pacific Ocean (MRGID:1910)	[CHIL] Chile-Peru Current Coastal Province (MRGID:21495)	autumn	727		52.0934	50.4147	49.0587	4.387e-06	0.0419967	0.587957	5.37564	0.167023	34.1044		0.0977509
TARA_109	SUR	TARA_G100008787	SAMEA4411866	ERS1323315	2011-05-12T14:00	1.9928	-84.5766	[SRF] surface water layer (ENVO:00010504)	5	3	7	0.8	5	27.4975	53.5261	33.4724	21.4087	199.691	199.691	1.6736	0.16428	0.20181	0.272009	1.90075	0.13885								Coastal Biome	[NPO] North Pacific Ocean (MRGID:1908)	[CHIL] Chile-Peru Current Coastal Province (MRGID:21495)	spring	732		35.2343	35.3972	42.2577	4.994e-06	0.0386575	0.411642	3.42335		39.5787	478.545
TARA_110	SUR	TARA_G100009240	SAMEA4412047	ERS1323496	2011-05-21T12:27	-2.0133	-84.589	[SRF] surface water layer (ENVO:00010504)	5	3	7	0.8	5	23.8882	51.9318	35.0124	23.6842	191.913	191.913	8.07408	0.11724	0.169315	0.246175	1.97043	0.144462	25.4133	49.7493	25.3473	49.7493	23.5344	49.7493		Trades Biome	[SPO] South Pacific Ocean (MRGID:1910)	[SPSG] South Pacific Subtropical Gyre Province, North and South (MRGID:21486)	spring	721	51.0827	50.9501	48.703	47.3059	5.493e-06	0.042527	0.64536	6.02955	0.21511	33.1044	527.472	0.0838458
TARA_111	SUR	TARA_G100009841	SAMEA4412250	ERS1323699	2011-05-31T14:25	-16.9601	-100.633	[SRF] surface water layer (ENVO:00010504)	5	3	7	0.8	5	22.7818	52.0357	35.9827	24.7425	209.1	209.1	3.15	0.0408	0.078704	0.154999	1.77521	0.094739	15.111	58.7399	21.4753	58.7399	20.3419	58.7399		Trades Biome	[SPO] South Pacific Ocean (MRGID:1910)	[SPSG] South Pacific Subtropical Gyre Province, North and South (MRGID:21486)	autumn	671	25.7253	36.56	34.7726	34.6304	3.007e-06	0.0130756	0.0434914	7.84367	0.111172	40.0773	374.24	0.0686325
TARA_112	SUR	TARA_G100010043	SAMEA4412531	ERS1323980	2011-06-14T16:45	-23.2811	-129.395	[SRF] surface water layer (ENVO:00010504)	5	3	7	0.8	5	24.2629	54.2118	36.4392	24.6531	201.67	201.67	0.167491	0	0.019107	0.055382	1.49649	0.049122	7.29203	74.0716	21.346	74.0716	22.1931	74.0716		Trades Biome	[SPO] South Pacific Ocean (MRGID:1910)	[SPSG] South Pacific Subtropical Gyre Province, North and South (MRGID:21486)	autumn	643	9.84457	28.818	27.8421	29.9617	0.000157501	0.00623687	0.017828	0.0228618	0.0263064	17.6131	119.018	0.0329081
TARA_113	SUR	TARA_G100010449	SAMEA4417761	ERS1329210	2011-06-19T17:12	-23.1108	-134.933	[SRF] surface water layer (ENVO:00010504)	5	3	7	0.8	5	23.7911	53.8013	36.5149	24.8512	202.996	202.996	0	0.0438	0.053287	0.1251	1.91088	0.118262	22.4267	69.7899	18.4481	69.7899	19.7867	69.7899		Trades Biome	[SPO] South Pacific Ocean (MRGID:1910)	[SPSG] South Pacific Subtropical Gyre Province, North and South (MRGID:21486)	autumn	643	32.1345	26.4338	27.8952	28.3518	0.000134219	0.00507447	0.0194519	0.0379242	0.253065	20.0072		0.451475
TARA_122	SUR	TARA_G100010267	SAMEA4417981	ERS1329430	2011-07-26T17:10	-8.9971	-139.196	[SRF] surface water layer (ENVO:00010504)	5	3	7	0.8	5	26.6047	55.2703	35.3703	23.1229	187.077	187.077	5.66037	0.06984	0.101116	0.177137	1.57445	0.070035	28.4574	61.6449	28.0268	61.6449	26.5265	61.6449		Trades Biome	[SPO] South Pacific Ocean (MRGID:1910)	[SPSG] South Pacific Subtropical Gyre Province, North and South (MRGID:21486)	winter	701	46.1635	45.465	44.1258	43.0311	2.316e-06	0.0301116	0.0875585	6.20715	0.095594	39.197	300.345	0.08037
TARA_123	SUR	TARA_G100010189	SAMEA4418179	ERS1329628	2011-07-31T17:20	-8.9068	-140.283	[SRF] surface water layer (ENVO:00010504)	5	3	7	0.8	5	26.5867	55.2304	35.3551	23.1171	189.67	189.67	4.80513	0.0924	0.101653	0.181215	1.63837	0.109217			23.4356	49.9257	22.861	49.9257		Trades Biome	[SPO] South Pacific Ocean (MRGID:1910)	[SPSG] South Pacific Subtropical Gyre Province, North and South (MRGID:21486)	winter	703		46.9409	45.236	45.7901	2.277e-06	0.0250831	0.0547781	6.23176	0.307092	42.7934	478.135	0.133896
TARA_124	SUR	TARA_G100010546	SAMEA4418341	ERS1329790	2011-08-04T18:33	-9.1504	-140.522	[SRF] surface water layer (ENVO:00010504)	5	3	7	0.8	5	26.5724	55.2553	35.384	23.1436	190.378	190.378	4.96555	0.1494	0.189478	0.261381	1.62867	0.122752	24.6097	51.299	23.7319	51.299	23.7681	51.299		Trades Biome	[SPO] South Pacific Ocean (MRGID:1910)	[SPSG] South Pacific Subtropical Gyre Province, North and South (MRGID:21486)	winter	704	47.973	46.262	45.1936	46.3325	2.459e-06	0.0231886	0.0525778	6.23208	0.262448	40.0394	524.257	0.121347
TARA_125	SUR	TARA_G100010538	SAMEA4418467	ERS1329916	2011-08-08T17:33	-8.9111	-142.557	[SRF] surface water layer (ENVO:00010504)	5	3	7	0.8	5	26.806	55.5628	35.4265	23.1014	187.332	187.332	5.46012	0.09801	0.10282	0.178072	1.64542	0.086422			26.5549	54.4899	26.1264	54.4899		Trades Biome	[SPO] South Pacific Ocean (MRGID:1910)	[SPSG] South Pacific Subtropical Gyre Province, North and South (MRGID:21486)	winter	706		48.7337	47.0326	47.9473	2.359e-06	0.0174856	0.0243335	6.14682	0.175588	43.5563	433.979	0.096622
TARA_126	SUR	TARA_N000002226	SAMEA2622858	ERS492961	2011-08-28T18:05	-11.9873	-151.05	[SRF] surface water layer (ENVO:00010504)	5	3	7	0.8	5	26.6897	56.1802	35.961	23.5413	188.629	188.629	0	0.0416	0.083574	0.160768	1.54145	0.073123	31.647	61.9514	29.8033	61.9514	28.4589	61.9514		Trades Biome	[SPO] South Pacific Ocean (MRGID:1910)	[SPSG] South Pacific Subtropical Gyre Province, North and South (MRGID:21486)	winter	710	51.0836	48.1075	47.3079	45.9374	3.543e-06	0.0116472	0.00647922	4.0396	0.11789	33.1104		0.0429859
TARA_127	SUR	TARA_G100008735	SAMEA4418792	ERS1330241	2011-08-31T18:00	-6.6499	-152.424	[SRF] surface water layer (ENVO:00010504)	5	3	7	0.8	5	27.0677	55.8219	35.4122	23.007	188.436	188.436	5.06463	0.09396	0.124288	0.201192	1.60769	0.072825	31.8091	62.2566	32.3662	62.2566	33.7732	62.2566		Trades Biome	[SPO] South Pacific Ocean (MRGID:1910)	[SPSG] South Pacific Subtropical Gyre Province, North and South (MRGID:21486)	winter	719	51.0935	51.9884	49.4459	54.2484	3.054e-06	0.0194213	0.0368461	5.95499	0.13041	58.5974		0.0718872
TARA_128	SUR	TARA_G100008713	SAMEA4418858	ERS1330307	2011-09-04T18:00	0.0003	-153.676	[SRF] surface water layer (ENVO:00010504)	5	3	7	0.8	5	26.2184	54.5277	35.129	23.0627	180.674	180.674	2.96409	0.1431	0.182098	0.25349	1.68242	0.109414	29.3501	52.7127	29.2031	52.7127	28.393	52.7127		Trades Biome	[SPO] South Pacific Ocean (MRGID:1910)	[PEOD] Pacific Equatorial Divergence Province (MRGID:21489)	winter	727	55.6794	55.4005	53.3038	53.8636	3.345e-06	0.0324203	0.0788008	3.82748	0.158505	48.4218	483.827	0.0841804
TARA_129	SUR	TARA_G100008372	SAMEA4419022	ERS1330471	2011-09-10T17:57	6.671	-153.066	[SRF] surface water layer (ENVO:00010504)	5	3	7	0.8	5	28.2954	56.1844	34.7495	22.11	185.285	185.285	0	0.08916	0.133776	0.21374	1.6001	0.081837								Trades Biome	[NPO] North Pacific Ocean (MRGID:1908)	[PNEC] North Pacific Equatorial Countercurrent Province (MRGID:21488)	summer	732	56.4898	40.2969	38.5372	38.5883	3.426e-06	0.012013	0.00482396	3.23666	0.101813	44.1436		0.0495024
TARA_130	SUR	TARA_N000002343	SAMEA2622997	ERS493199	2011-09-13T17:36	11.2723	-152.371	[SRF] surface water layer (ENVO:00010504)	5	3	7	0.8	5	27.5021	54.9707	34.482	22.1674	187.241	187.241	0	0.0075	0.043609	0.110735	1.40891	0.053608			28.7894	65.2626	28.4353	65.2626		Trades Biome	[NPO] North Pacific Ocean (MRGID:1908)	[PNEC] North Pacific Equatorial Countercurrent Province (MRGID:21488)	summer	733		44.1131	43.6669	43.5707	3.449e-06	0.0140573	0.00311769	2.23579	0.062436	21.1805		0.0393724
TARA_131	SUR	TARA_G100008250	SAMEA4419233	ERS1330682	2011-09-29T19:23	22.7598	-157.957	[SRF] surface water layer (ENVO:00010504)	5	3	7	0.8	5	26.2753	54.7871	35.273	23.1534	194.93	194.93	0	0	0.034902	0.097229	1.32284	0.078116	34.2621	68.5125	34.5868	68.5125	34.5845	68.5125		Trades Biome	[NPO] North Pacific Ocean (MRGID:1908)	[NPTG] North Pacific Tropical Gyre Province (MRGID:21487)	summer	719	50.0085	50.4826	49.6731	50.4791	0.000198943	0.0158399	0.00588271	0.00245108	0.0709518	20.7816		0.0374178
TARA_132	SUR	TARA_G100006984	SAMEA4419431	ERS1330880	2011-10-04T17:46	31.5213	-158.996	[SRF] surface water layer (ENVO:00010504)	5	3	7	0.8	5	25.1646	53.5025	35.1902	23.4349	197.725	197.725	0	-0.00288	0.038077	0.101563	1.3971	0.052276	16.5321	60.4847	25.3187	60.4847	20.7707	60.4847		Westerlies Biome	[NPO] North Pacific Ocean (MRGID:1908)	[NPST] North Pacific Subtropical and Polar Front Provinces (MRGID:21484)	autumn	707	27.3328	41.8597	40.6842	34.3405	0.00081438	0.0223235	0.0235012	0.00161845	0.0653401	19.0347	263.254	0.0499594
TARA_133	SUR	TARA_G100008172	SAMEA4419631	ERS1331080	2011-10-18T15:35	35.3671	-127.742	[SRF] surface water layer (ENVO:00010504)	5	3	7	0.8	5	19.248	44.8301	33.0701	23.4843	223.159	223.159	0	0.03084	0.067332	0.140785	1.79137	0.147345	19.1061	52.9506	13.9458	52.9506	15.9625	52.9506		Westerlies Biome	[NPO] North Pacific Ocean (MRGID:1908)	[NPST] North Pacific Subtropical and Polar Front Provinces (MRGID:21484)	autumn	674	36.0829	26.3375	25.6129	30.146	0.000164224	0.0196727	0.010027	0.00480181	0.243104	27.0308	599.163	0.207691
TARA_134	SUR	TARA_G100008088	SAMEA4419833	ERS1331282	2011-10-22T14:52	32.7526	-122.001	[SRF] surface water layer (ENVO:00010504)	5	3	7	0.8	5	17.4624	43.585	33.4683	24.2294	226.894	226.894	0	0.16416	0.177613	0.253087	2.17331	0.188062	8.64897	46.0763	9.17042	46.0763	13.3948	46.0763		Coastal Biome	[NPO] North Pacific Ocean (MRGID:1908)	[OCAL] Offshore California Current (MRGID:21493)	autumn	671	18.771	19.9027	18.7016	29.071	3.0918e-05	0.0231165	0.0189427	0.563421		30.4419
TARA_135	SUR	TARA_G100008046	SAMEA4419879	ERS1331328	2011-10-23T14:24	32.9986	-121.77	[SRF] surface water layer (ENVO:00010504)	5	3	7	0.8	5	17.4624	43.585	33.4683	24.2294	226.894	226.894	0	0.16416	0.177613	0.253087	2.17331	0.188062	7.81334	45.4587	8.05501	45.4587	13.1163	45.4587		Coastal Biome	[NPO] North Pacific Ocean (MRGID:1908)	[OCAL] Offshore California Current (MRGID:21493)	autumn	669	17.1877	17.7194	17.4028	28.8533	3.3604e-05	0.0227339	0.0203622	0.539207		20.9699
TARA_136	SUR	TARA_G100007271	SAMEA4420094	ERS1331543	2011-11-30T16:20	17.0854	-118.891	[SRF] surface water layer (ENVO:00010504)	5	3	7	0.8	5	24.6123	52.0325	34.5247	23.0995	201.518	201.518	0	0.0717	0.104231	0.184438	1.63917	0.150442	16.754	51.5439	18.0092	51.5439	18.347	51.5439		Trades Biome	[NPO] North Pacific Ocean (MRGID:1908)	[NPTG] North Pacific Tropical Gyre Province (MRGID:21487)	autumn	671	32.5044	34.9395	34.7965	35.5948	5.2759e-05	0.0126606	0.00799121	0.567578	0.194248	14.5951		0.11625
TARA_137	SUR	TARA_G100007120	SAMEA4420176	ERS1331625	2011-12-02T14:12	14.2035	-116.626	[SRF] surface water layer (ENVO:00010504)	5	3	7	0.8	5	26.4786	53.0222	33.848	22.0152	195.772	195.772	3.74079	0.1386	0.178308	0.251665	1.75581	0.175867	22.2462	51.4391	21.3111	51.4391	18.6054	51.4391		Trades Biome	[NPO] North Pacific Ocean (MRGID:1908)	[PNEC] North Pacific Equatorial Countercurrent Province (MRGID:21488)	autumn	681	43.2476	41.4297	41.0728	36.1697	4.212e-06	0.0162002	0.023765	3.00637	0.247727	25.4964	446.388	0.126147
TARA_138	SUR	TARA_G100006211	SAMEA4420447	ERS1331896	2011-12-10T14:08	6.3332	-102.943	[SRF] surface water layer (ENVO:00010504)	5	3	7	0.8	5	26.6055	52.6944	33.5204	21.729	196.203	196.203	0.803918	0.00588	0.056175	0.125361	1.44432	0.123068								Trades Biome	[NPO] North Pacific Ocean (MRGID:1908)	[PNEC] North Pacific Equatorial Countercurrent Province (MRGID:21488)	autumn	706		32.5566	31.8812	33.2379	4.689e-06	0.0131725	0.0204162	2.89127		26.1396	281.582	0.0368057
TARA_139	SUR	TARA_G100006173	SAMEA4420647	ERS1332096	2011-12-15T14:16	6.4998	-94.9527	[SRF] surface water layer (ENVO:00010504)	5	3	7	0.8	5	26.3966	52.041	33.2054	21.5574	183.942	183.942	2.96929	0.248	0.309421	0.348423	1.90843	0.233613								Trades Biome	[NPO] North Pacific Ocean (MRGID:1908)	[PNEC] North Pacific Equatorial Countercurrent Province (MRGID:21488)	autumn	705	25.8795	24.8283	25.273	33.6349	4.504e-06	0.0163442	0.0415435	3.95397		27.5278
TARA_140	SUR	TARA_G100005988	SAMEA4420730	ERS1332179	2011-12-21T16:20	7.4122	-79.3017	[SRF] surface water layer (ENVO:00010504)	5	3	7	0.8	5	26.5557	46.1985	28.9227	18.2862	205.411	205.411	0	0.0186	0.101111	0.182274	1.78269	0.191843	23.3705	49.7426	14.6865	49.7426	16.0314	49.7426		Coastal Biome	[NPO] North Pacific Ocean (MRGID:1908)	[CAMR] Central American Coastal Province (MRGID:21494)	autumn	702	46.9828	29.5249	30.1302	32.2287	3.4839e-05	0.0178456	0.0158674	1.65735	0.243087	28.5982	456.336	0.11426
TARA_141	SUR	TARA_N000003091	SAMEA2623457	ERS493925	2011-12-30T13:35	9.8481	-80.0454	[SRF] surface water layer (ENVO:00010504)	5	3	7	0.8	5	27.1673	55.0762	34.8051	22.518	195.503	195.503	0	0.0183	0.032953	0.094165	1.82175	0.194166								Coastal Biome	[O] North Atlantic Ocean (MRGID:1912)	[GUIA] Guias Coastal Province (MRGID:21463)	winter	694	34.599	43.2653		36.061	0.00137892	0.00802205	0.0179031	0.0252144		17.4988	494.789
TARA_142	SUR	TARA_G100006069	SAMEA4420887	ERS1332336	2012-01-09T13:41	25.5264	-88.394	[SRF] surface water layer (ENVO:00010504)	5	3	7	0.8	5	24.9846	54.6397	36.1773	24.2364	195.541	195.541	0	0.05556	0.05292	0.123459	1.60485	0.156071	18.3364	57.0024	17.3977	57.0024	18.4693	57.0024		Coastal Biome	[O] North Atlantic Ocean (MRGID:1912)	[CARB] Caribbean Province (MRGID:21466)	winter	639	32.1677	30.5209	29.4791	32.4008	0.00116825	0.00934026	0.0434836	0.25489	0.158341	28.615	351.125	0.188916
TARA_143	SUR	TARA_G100007854	SAMEA4421297	ERS1332746	2012-01-16T12:30	29.6394	-79.5395	[SRF] surface water layer (ENVO:00010504)	5	3	7	0.8	5	24.8122	54.5102	36.2191	24.3205	194.679	194.679	0.492301	0.036	0.036343	0.09842	1.71681	0.132372	9.0631	54.1081	11.0911	54.1081	13.3283	54.1081		Coastal Biome	[O] North Atlantic Ocean (MRGID:1912)	[CHSB] Cheasapeake Bay Province	winter	628	16.75	20.498	21.2154	24.6327	0.00124197	0.00638308	0.0187819	0.0890095	0.161017	15.3074		0.244444
TARA_144	SUR	TARA_G100007778	SAMEA4421513	ERS1332962	2012-01-29T20:01	36.3698	-72.9669	[SRF] surface water layer (ENVO:00010504)	5	3	7	0.8	5	22.9393	52.7326	36.3948	25.0097	199.807	199.807	1.03724	0.06012	0.06012	0.132109	1.83037	0.097145	11.5297	49.8512	11.4255	49.8512	8.26654	49.8512		Coastal Biome	[O] North Atlantic Ocean (MRGID:1912)	[CHSB] Cheasapeake Bay Province	winter	619	23.1281	22.9191	22.3581	16.5824	0.00100284	0.00850982	0.0538738	1.54583	0.175656	20.3404		0.263408
TARA_145	SUR	TARA_G100007540	SAMEA4421647	ERS1333096	2012-02-02T11:52	39.2305	-70.0377	[SRF] surface water layer (ENVO:00010504)	5	3	7	0.8	5	13.9937	42.0643	35.1215	26.2826	236.789	236.789	5.01314	0.13044	0.091033	0.169817	2.5151	0.132224	1.09716	47.5238	7.77045	47.5238	9.2054	47.5238		Westerlies Biome	[O] North Atlantic Ocean (MRGID:1912)	[GFST] Gulf Stream Province (MRGID:21454)	winter	615	2.30866	16.3507	15.7963	19.3701	0.000894599	0.0131308	0.114781	2.42272	0.355658	15.7549	481.959	0.274964
TARA_146	SUR	TARA_G100010930	SAMEA4421789	ERS1333238	2012-02-15T12:54	34.6712	-71.3093	[SRF] surface water layer (ENVO:00010504)	5	3	7	0.8	5	19.3128	49.0379	36.5131	26.0976	213.964	213.964	1.27972	0.06129	0.056014	0.126112	1.78383	0.090292								Westerlies Biome	[O] North Atlantic Ocean (MRGID:1912)	[GFST] Gulf Stream Province (MRGID:21454)	winter	657	33.3845	21.1144	19.6214	24.8167	0.00110593	0.00564043	0.0351529	0.618738		43.9132	383.248
TARA_147	SUR	TARA_G100011072	SAMEA4421933	ERS1333382	2012-02-18T14:22	33.061	-66.5435	[SRF] surface water layer (ENVO:00010504)	5	3	7	0.8	5	20.1507	49.9946	36.5748	25.9235	213.352	213.352	0.676878	0.0512	0.046794	0.1004	1.71296	0.103337	21.2369	58.2526	14.7351	58.2526	15.854	58.2526		Westerlies Biome	[O] North Atlantic Ocean (MRGID:1912)	[ST-W] North Atlantic Subtropical Gyral Province (MRGID:21455)	winter	666	36.4567	25.2952	22.7288	27.2159	0.00107623	0.00632772	0.0597867	0.754705	0.149141	39.5754		0.12088
TARA_148	SUR	TARA_G100011150	SAMEA4422021	ERS1333470	2012-02-24T11:40	31.6948	-64.2489	[SRF] surface water layer (ENVO:00010504)	5	3	7	0.8	5	20.4812	50.371	36.5967	25.8516	213.689	213.689	1.00992	0.04404	0.052165	0.120903	1.67406	0.101904	21.5002	54.2738	14.6895	54.2738	15.3531	54.2738		Westerlies Biome	[O] North Atlantic Ocean (MRGID:1912)	[ST-W] North Atlantic Subtropical Gyral Province (MRGID:21455)	winter	680	39.6143	27.0656	25.1294	28.2883	0.00104127	0.00639683	0.0266433	0.215206	0.168958	40.4465	415.07	0.184093
TARA_149	SUR	TARA_G100005932	SAMEA4422158	ERS1333607	2012-03-01T10:48	34.1132	-49.9181	[SRF] surface water layer (ENVO:00010504)	5	3	7	0.8	5	18.8255	48.4094	36.4127	26.1469	220.949	220.949	0.808032	0.08145	0.078392	0.156401	1.73447	0.127755	21.5335	54.1996	18.8455	54.1996	20.9106	54.1996		Westerlies Biome	[O] North Atlantic Ocean (MRGID:1912)	[ST-W] North Atlantic Subtropical Gyral Province (MRGID:21455)	winter	688	39.73	34.7705	33.3206	38.5807	0.000983844	0.0112744	0.0692057	0.470016	0.242755	33.7376	555.787	0.169528
TARA_150	SUR	TARA_G100012682	SAMEA4422281	ERS1333730	2012-03-05T09:25	35.9346	-37.3032	[SRF] surface water layer (ENVO:00010504)	5	3	7	0.8	5	17.6271	47.015	36.2853	26.3494	229.368	229.368	0.120853	0.0782	0.109951	0.191003	1.79022	0.135721	16.2254	50.5508	19.1668	50.5508	17.1363	50.5508		Westerlies Biome	[O] North Atlantic Ocean (MRGID:1912)	[ST-W] North Atlantic Subtropical Gyral Province (MRGID:21455)	winter	695	32.0972	37.9159	35.733	33.8992	0.00110078	0.013436	0.0238127	0.0964772	0.193538		574.844	0.195683
TARA_151	SUR	TARA_G100012513	SAMEA4422451	ERS1333900	2012-03-09T08:59	36.1715	-29.023	[SRF] surface water layer (ENVO:00010504)	5	3	7	0.8	5	17.303	46.6164	36.2296	26.3856	232.287	232.287	0.296016	0.0132	0.044898	0.111686	1.76176	0.091222	25.0121	60.5794	23.8031	60.5794	24.2732	60.5794		Westerlies Biome	[O] North Atlantic Ocean (MRGID:1912)	[ST-E] North Atlantic Subtropical Gyral Province (MRGID:21467)	winter	704	41.2881	39.2924	37.2222	40.0683	0.00129951	0.0210449	0.0361691	0.306125	0.123865	16.2202	430.166	0.185552
TARA_152	SUR	TARA_G100012573	SAMEA4422605	ERS1334054	2012-03-19T08:18	43.6792	-16.8344	[SRF] surface water layer (ENVO:00010504)	5	3	7	0.8	5	14.3168	43.3179	35.9917	26.8863	242.84	242.84	3.20922	0.12096	0.110219	0.191493	1.93111	0.121668	9.22902	44.9161	12.194	44.9161	12.8769	44.9161		Westerlies Biome	[O] North Atlantic Ocean (MRGID:1912)	[ST-E] North Atlantic Subtropical Gyral Province (MRGID:21467)	winter	727	20.5473	27.1484	27.4408	28.6688	0.000994762	0.0225599	0.0529232	0.325422	0.236428	46.2092	484.369	0.26468
TARA_005	DCM	TARA_X000000570	SAMEA4402721	ERS1314170	2009-09-20T17:54	36.0469	-4.3555	[DCM] deep chlorophyll maximum layer (ENVO:01000326)	68	63	73	0.8	5	16.3584	46.0635	36.5811	26.8866				0.6324	0.6324	0.535777			0.662801	1.40224	0.616274	1.40224	0.601457	1.40224		Westerlies Biome	[O] North Atlantic Ocean (MRGID:1912)	[ST-E] North Atlantic Subtropical Gyral Province (MRGID:21467)	summer	745	47.2673	43.9492	42.784	42.8925	0.0013877	0.0228702	0.0442594	0.00806771	0.280799	13.7497	-4330.89	0.243607
TARA_006	DCM	TARA_X000000710	SAMEA4402812	ERS1314261	2009-09-21T16:59	36.5103	-3.9747	[DCM] deep chlorophyll maximum layer (ENVO:01000326)	35	30	40	0.8	5								0.306712	0.306712	0.341459										Westerlies Biome	[MS] Mediterranean Sea (MRGID:1905)	[MEDI] Mediterranean Sea, Black Sea Province (MRGID:21465)	summer	733	45.7937	39.9232	40.3015	41.0293	0.00138743	0.0173676	0.0265679	0.00958478	0.113745	3.4812		0.0890208
TARA_007	DCM	TARA_A200000146	SAMEA2591080	ERS477959	2009-09-23T16:08	37.0541	1.9478	[DCM] deep chlorophyll maximum layer (ENVO:01000326)	42	37	47	0.8	5	18.8787	49.4982	37.24	26.7017				0.303918	0.303918	0.327175			0.00012	0.000265	0.000117	0.000265	0.000108	0.000265		Westerlies Biome	[MS] Mediterranean Sea (MRGID:1905)	[MEDI] Mediterranean Sea, Black Sea Province (MRGID:21465)	summer	731	45.1963	44.2521	42.8364	40.7334	0.0013832	0.0178799	0.0306335	0.0739913	2.70799	55.2985		0.267777
TARA_008	DCM	TARA_X000000889	SAMEA4402966	ERS1314415	2009-09-27T14:20	38.0093	3.9712	[DCM] deep chlorophyll maximum layer (ENVO:01000326)	45	40	50	0.8	5	17.5211	47.8615	37.1036	27.0037				0.33747	0.291325	0.338691			0.188942	5.26769	1.66148	5.26769	2.09554	5.26769		Westerlies Biome	[MS] Mediterranean Sea (MRGID:1905)	[MEDI] Mediterranean Sea, Black Sea Province (MRGID:21465)	autumn	727	3.5868	31.5409	31.6033	39.7811	0.00138778	0.0152447	0.0334898	0.00691847	0.120599	26.8055	356.954	0.145193
TARA_009	DCM	TARA_X000001060	SAMEA4403082	ERS1314531	2009-09-28T16:59	39.0609	5.9422	[DCM] deep chlorophyll maximum layer (ENVO:01000326)	55	50	60	0.8	5	16.845	47.6038	37.5384	27.4737				0.2611	0.2611	0.318337			1.70975	4.6146	1.30499	4.6146	1.74424	4.6146		Westerlies Biome	[MS] Mediterranean Sea (MRGID:1905)	[MEDI] Mediterranean Sea, Black Sea Province (MRGID:21465)	autumn	717	37.0509	28.2796	30.2739	37.7982	0.00138776	0.0150637	0.02728	0.00533239	0.0948397	21.9143		0.274674
TARA_010	DCM	TARA_X000001238	SAMEA4403179	ERS1314628	2009-09-30T15:39	40.7003	2.873	[DCM] deep chlorophyll maximum layer (ENVO:01000326)	70	65	75	0.8	5	15.9708	46.9106	37.682	27.8161				0.4575	0.4575	0.442902			1.23336	5.17793	1.76819	5.17793	2.04776	5.17793		Westerlies Biome	[MS] Mediterranean Sea (MRGID:1905)	[MEDI] Mediterranean Sea, Black Sea Province (MRGID:21465)	autumn	714	23.8196	34.1486	33.2368	39.5479	0.00138773	0.0150867	0.0487093	0.0167545	0.0846932	22.3738	240.841	0.125704
TARA_016	DCM	TARA_A100000034	SAMEA2619662	ERS488315	2009-10-27T13:50	37.4532	15.4596	[DCM] deep chlorophyll maximum layer (ENVO:01000326)	65	63	67	0.8	5	14.1012	45.84	38.5369	28.9038				0.2458	0.2458	0.306994			0.039449	0.525587	0.16792	0.525587	0.197413	0.525587		Westerlies Biome	[MS] Mediterranean Sea (MRGID:1905)	[MEDI] Mediterranean Sea, Black Sea Province (MRGID:21465)	autumn	708	7.5057	31.949	31.2624	37.5605	0.00138778	0.0125914	0.0417071	0.0167409	0.130789	26.1653		0.175524
TARA_018	DCM	TARA_A100000890	SAMEA4403456	ERS1314905	2009-11-02T14:07	35.7528	14.2765	[DCM] deep chlorophyll maximum layer (ENVO:01000326)	60	58	62	0.8	5	15.2569	46.9678	38.4421	28.5725	217.76	217.76		0.0734	0.0734	0.15011	1.75583	0.061871	0.107819	0.353262	0.092738	0.353262	0.103452	0.353262		Westerlies Biome	[MS] Mediterranean Sea (MRGID:1905)	[MEDI] Mediterranean Sea, Black Sea Province (MRGID:21465)	autumn	648	30.5209	26.252	27.6435	29.2849	0.0013879	0.00481593	0.0406372	0.0482628	0.17157	19.9997		0.214039
TARA_022	DCM	TARA_A100000702	SAMEA4403724	ERS1315173	2009-11-16T14:53	39.5705	17.4101	[DCM] deep chlorophyll maximum layer (ENVO:01000326)	30	28	32	0.8	5	18.3057	49.6172	37.8494	27.375	238.695	238.695		0.024	0.024	0.076875	1.375	0.052984	0.437326	1.43645	0.371328	1.43645	0.334918	1.43645		Westerlies Biome	[MS] Mediterranean Sea (MRGID:1905)	[MEDI] Mediterranean Sea, Black Sea Province (MRGID:21465)	autumn	641	30.4449	25.8504	25.5182	23.3157	0.0013879	0.00911956	0.0300156	0.0102722	0.0991237	16.0651	315.859	0.164194
TARA_023	DCM	TARA_A100000564	SAMEA4403843	ERS1315292	2009-11-18T13:50	42.1735	17.7252	[DCM] deep chlorophyll maximum layer (ENVO:01000326)	55	53	57	0.8	5	16.9743	48.2588	37.9639	27.798	221.552	221.552		0.0892	0.0892	0.168962	1.64667	0.131979	0.583875	2.76411	0.590206	2.76411	0.48304	2.76411		Westerlies Biome	[MS] Mediterranean Sea (MRGID:1905)	[MEDI] Mediterranean Sea, Black Sea Province (MRGID:21465)	autumn	599	21.1235	21.3525	20.912	17.4754	0.00138804	0.00179242	0.0265013	0.0633486	0.558677	16.8101		0.310112
TARA_025	DCM	TARA_A100000424	SAMEA4404140	ERS1315589	2009-11-23T13:52	39.3991	19.3997	[DCM] deep chlorophyll maximum layer (ENVO:01000326)	50	48	52	0.8	5	15.1806	46.9152	38.4738	28.6135	224.264	224.264		0.0656	0.0656	0.136877	1.78646	0.063264	0.054743	0.269838	0.042189	0.269838	0.041205	0.269838		Westerlies Biome	[MS] Mediterranean Sea (MRGID:1905)	[MEDI] Mediterranean Sea, Black Sea Province (MRGID:21465)	autumn	582	20.2874	15.6349	15.6895	15.2705	0.00138788	0.00143125	0.0270646	0.0774715		18.4584	468.419
TARA_030	DCM	TARA_A100001588	SAMEA4404332	ERS1315781	2009-12-15T15:23	33.9235	32.8118	[DCM] deep chlorophyll maximum layer (ENVO:01000326)	70	66	75	0.8	5	15.182	46.9306	38.4891	28.6264	229.909	229.909		0.06	0.06	0.134028	1.845	0.059185	0.04793	0.543532	0.10434	0.543532	0.102993	0.543532		Westerlies Biome	[MS] Mediterranean Sea (MRGID:1905)	[MEDI] Mediterranean Sea, Black Sea Province (MRGID:21465)	autumn	587	8.81833	19.1967	18.0427	18.9487	0.00138795	0.00232665	0.0286966	0.048667	0.238832	14.0094	420.545	0.268856
TARA_032	DCM	TARA_A100002344	SAMEA4404512	ERS1315961	2010-01-11T14:17	23.4183	37.245	[DCM] deep chlorophyll maximum layer (ENVO:01000326)	80	78	82	0.8	5	18.6162	51.5248	39.2346	28.3614	218.751	218.751	0.078824	0.03168	0.03168	0.091071	1.34975	0.052771	0.152948	0.641177	0.109544	0.641177	0.127021	0.641177		Westerlies Biome	[MS] Mediterranean Sea (MRGID:1905)	[MEDI] Mediterranean Sea, Black Sea Province (MRGID:21465)	autumn	595	23.8543	17.0848	15.6345	19.8105	0.00138816	0.00327023	0.0348861	0.0541557	0.0877201	13.8349	291.834	0.155465
TARA_034	DCM	TARA_G100000970	SAMEA4404743	ERS1316192	2010-01-20T11:50	18.4417	39.8567	[DCM] deep chlorophyll maximum layer (ENVO:01000326)	60	58	62	0.8	5	26.1292	61.3539	40.187	26.9171	181.501	181.501	0.47262	0.0782	0.0782	0.1566	1.2725	0.060484	0.073201	0.203633	0.072673	0.203633	0.074	0.203633		Coastal Biome	[RS] Red Sea (MRGID:4264)	[REDS] Red Sea, Persian Gulf Province (MRGID:21474)	winter	648	35.9474	35.6882	34.4075	36.34	0.00138779	0.0201475	0.0104961	0.00528441	0.122319	12.1137	328.502	0.125398
TARA_036	DCM	TARA_G100000841	SAMEA4404925	ERS1316374	2010-03-12T12:23	20.8222	63.5133	[DCM] deep chlorophyll maximum layer (ENVO:01000326)	17	15	19	0.8	5	27.5588	61.2407	38.895	25.4744	175.509	175.509	0	0.0717	0.0717	0.14795	1.42	0.046166	0.011577	0.208344	0.071915	0.208344	0.079234	0.208344		Coastal Biome	[RS] Red Sea (MRGID:4264)	[REDS] Red Sea, Persian Gulf Province (MRGID:21474)	winter	672	5.5565	34.5173	33.2359	38.0303	0.00138776	0.0152658	0.00406634	0.00469378		15.5123	421.174	0.333088
TARA_038	DCM	TARA_G100000569	SAMEA4405134	ERS1316583	2010-03-15T11:18	19.0284	64.5126	[DCM] deep chlorophyll maximum layer (ENVO:01000326)	25	23	27	0.8	5	25.3292	55.5013	36.5358	24.4038	206.569	180.777	1.45766	0.14115	0.163945	0.24107	1.60688	0.171298	2.5279	4.87098	2.34431	4.87098	2.39342	4.87098		Coastal Biome	[IO] Indian Ocean (MRGID:1904)	[ARAB] Northwest Arabian Sea Upwelling Province (MRGID:21475)	winter	717	51.8972	48.1282	47.3215	49.1364	0.00138774	0.028902	0.00623558	0.00267475	0.774845	23.0626	1455.03	0.255602
TARA_039	DCM	TARA_G100000472	SAMEA4405332	ERS1316781	2010-03-18T11:33	18.5839	66.4727	[DCM] deep chlorophyll maximum layer (ENVO:01000326)	25	23	27	0.8	5	25.6077	55.851	36.5495	24.3126	189.023	189.023	0.672791	0.17892	0.12108	0.185922	1.61475	0.116339	1.87987	3.51415	1.83816	3.51415	1.84852	3.51415		Trades Biome	[IO] Indian Ocean (MRGID:1904)	[MONS] Indian Monsoon Gyres Province (MRGID:21471)	winter	721	53.4943	52.3074	50.479	52.6022	0.00138773	0.0300326	0.00427777	0.00113879	0.402061	25.3921	847.091	0.200912
TARA_041	DCM	TARA_G100000262	SAMEA4405652	ERS1317101	2010-03-30T10:56	14.5536	70.0128	[DCM] deep chlorophyll maximum layer (ENVO:01000326)	60	58	62	0.8	5	26.6924	56.7811	36.4016	23.8772	187.476	187.476	0	0.12402	0.12402	0.196803	1.43775	0.109235	4.10044	7.57217	3.78874	7.57217	3.97941	7.57217		Trades Biome	[IO] Indian Ocean (MRGID:1904)	[MONS] Indian Monsoon Gyres Province (MRGID:21471)	winter	724	54.1515	50.0351	49.3892	52.5531	0.00138772	0.0255102	0.00472865	0.00332351	0.30926	29.1818	533.091	0.15434
TARA_042	DCM	TARA_G100000145	SAMEA4405792	ERS1317241	2010-04-04T09:50	5.9998	73.9067	[DCM] deep chlorophyll maximum layer (ENVO:01000326)	80	78	82	0.8	5	27.3742	57.705	36.5035	23.7347	164.44	164.44	0	0.098025	0.098025	0.166581	1.37781	0.050965	0.606707	1.08278	0.613843	1.08278	0.577686	1.08278		Trades Biome	[IO] Indian Ocean (MRGID:1904)	[MONS] Indian Monsoon Gyres Province (MRGID:21471)	spring	735	56.0323	56.6913	54.649	53.3521	0.0013877	0.0202778	0.00404724	0.00469887	0.0829747	20.922	312.006	0.0683187
TARA_050	DCM	TARA_N000000124	SAMEA2620469	ERS489415	2010-05-09T13:13	-21.4612	56.7654	[DCM] deep chlorophyll maximum layer (ENVO:01000326)	120	112	130	0.8	5	27.9561	56.297	35.0443	22.4741	137.998	137.998	0	0.1503	0.1503	0.228999	1.42	0.045335			0.250837	0.446971	0.233593	0.446971		Trades Biome	[IO] Indian Ocean (MRGID:1904)	[MONS] Indian Monsoon Gyres Province (MRGID:21471)	spring	731		56.1194	47.6777	52.2614	0.0013877	0.0158916	0.010871	0.00495266	0.102581	18.4882	210.769	0.0509354
TARA_051	DCM	TARA_G100001722	SAMEA4406475	ERS1317924	2010-05-11T10:40	-21.4689	54.3066	[DCM] deep chlorophyll maximum layer (ENVO:01000326)	80	78	82	0.8	5	23.3966	51.6811	35.1727	23.9567	191.593	191.593	0.532471	0.05292	0.05292	0.124049	1.2325	0.013573	0.026696	0.06753	0.025379	0.06753	0.024954	0.06753		Trades Biome	[IO] Indian Ocean (MRGID:1904)	[ISSG] Indian South Subtropical Gyre Province (MRGID:21472)	autumn	671	39.532	37.5823	36.8673	36.9525	0.00099548	0.0117761	0.00697108	0.00383656	0.0574121	15.9963		0.0469208
TARA_052	DCM	TARA_G100001466	SAMEA4406608	ERS1318057	2010-05-17T11:42	-16.9534	53.9601	[DCM] deep chlorophyll maximum layer (ENVO:01000326)	75	73	77	0.8	5	25.2538	53.3031	34.9503	23.2298	205.118	205.118	0.532471	0.0552	0.0552	0.125502	1.06917	0.021113	0.170432	0.435357	0.159409	0.435357	0.155229	0.435357		Trades Biome	[IO] Indian Ocean (MRGID:1904)	[ISSG] Indian South Subtropical Gyre Province (MRGID:21472)	autumn	669	39.1477	36.6158	35.9445	35.6555	0.00097728	0.011299	0.00802496	0.00405947	0.0513968	19.3021		0.0415558
TARA_058	DCM	TARA_G100001357	SAMEA4406998	ERS1318447	2010-06-29T15:00	-17.2855	42.2866	[DCM] deep chlorophyll maximum layer (ENVO:01000326)	66	64	68	0.8	5	25.2126	53.1871	34.8968	23.2036	194.818	194.818	0.532471	0.149	0.149	0.228414	1.18042	0.030475	1.07623	2.61565	0.912765	2.61565	1.02341	2.61565		Trades Biome	[IO] Indian Ocean (MRGID:1904)	[ISSG] Indian South Subtropical Gyre Province (MRGID:21472)	autumn	678	41.1458	34.8962	34.5459	39.1264	0.00104827	0.0105026	0.00593673	0.00694657	0.0766784	38.1381	172.663	0.0461787
TARA_064	DCM	TARA_G100002858	SAMEA4407250	ERS1318699	2010-07-08T06:21	-29.5333	37.9117	[DCM] deep chlorophyll maximum layer (ENVO:01000326)	65	63	67	0.8	5	25.1139	53.4409	35.1627	23.4305	181.102	181.102	0.820273	0.117225	0.117225	0.197343	1.135	0.042033	0.115195	0.306103	0.113908	0.306103	0.113521	0.306103		Coastal Biome	[IO] Indian Ocean (MRGID:1904)	[EAFR] Eastern Africa Coastal Province (MRGID:21473)	winter	666	37.6328	37.2123	35.5382	37.0858	0.00100018	0.0110999	0.00756411	0.0136707	0.173732	21.7602	317.438	0.14615
TARA_065	DCM	TARA_G100002653	SAMEA4407378	ERS1318827	2010-07-12T11:03	-35.2421	26.3048	[DCM] deep chlorophyll maximum layer (ENVO:01000326)	30	28	32	0.8	5	22.2153	50.6537	35.3462	24.424	207.957	207.957	0	0.06888	0.056181	0.121203	1.06475	0.022442	0.019126	0.073363	0.018025	0.073363	0.019324	0.073363		Coastal Biome	[IO] Indian Ocean (MRGID:1904)	[EAFR] Eastern Africa Coastal Province (MRGID:21473)	winter	620	26.0702	24.5692	23.8081	26.3397	0.00080341	0.0101983	0.0306575	0.0747608	0.22004	22.7117	552.457	0.171563
TARA_066	DCM	TARA_G100001986	SAMEA4407482	ERS1318931	2010-07-15T15:36	-34.8901	18.0459	[DCM] deep chlorophyll maximum layer (ENVO:01000326)	30	30	30	0.8	5	21.7282	50.2437	35.4515	24.6446	207.483	207.483		0.11241	0.100731	0.177651	1.20625	0.045474	0.043008	2.26001	0.374568	2.26001	0.433796	2.26001		Coastal Biome	[IO] Indian Ocean (MRGID:1904)	[EAFR] Eastern Africa Coastal Province (MRGID:21473)	winter	597	1.903	16.5738	15.914	19.1945	0.000760815	0.00992696	0.0657001	0.482149	0.295575	14.9089	621.475	0.388304
TARA_068	DCM	TARA_G100002513	SAMEA4407750	ERS1319199	2010-09-14T13:30	-31.027	4.6802	[DCM] deep chlorophyll maximum layer (ENVO:01000326)	50	48	52	0.8	5	15.014	43.3057	35.3231	26.2175	239.791	239.791	2.73939	0.1725	0.140975	0.221666	1.2525	0.098145	0.350859	1.51565	0.328858	1.51565	0.319704	1.51565		Coastal Biome	[SAO] South Atlantic Ocean (MRGID:1914)	[BENG] Benguela Current Coastal Province (MRGID:21470)	winter	602	23.1491	21.6975	20.7062	21.0936	0.000311999	0.0193861	0.184693	1.54572	0.396198	23.3045	724.197	0.497055
TARA_072	DCM	TARA_G100002266	SAMEA4407957	ERS1319406	2010-10-05T15:35	-8.7296	-17.9604	[DCM] deep chlorophyll maximum layer (ENVO:01000326)	100	98	102	0.8	5	16.7488	45.4484	35.6841	26.1013	231.977	231.977	0.904785	0.27246	0.27246	0.325714	2.01179	0.165229	0.383273	0.855032	0.351054	0.855032	0.335478	0.855032		Trades Biome	[SAO] South Atlantic Ocean (MRGID:1914)	[SATL] South Atlantic Gyral Province (MRGID:21459)	winter	711	44.8256	41.0574	34.4552	39.2357	0.00036828	0.015808	0.0605974	0.129486	0.156048	53.8288	446.399	0.107176
TARA_076	DCM	TARA_G100003120	SAMEA4408483	ERS1319932	2010-10-16T16:58	-21.0292	-35.3498	[DCM] deep chlorophyll maximum layer (ENVO:01000326)	150	148	152	0.8	5	23.6301	53.771	36.5882	24.9653	190.597	190.597	1.04961	0.16449	0.16449	0.242586	2.17178	0.114563	0.032923	0.060061	0.032105	0.060061	0.032621	0.060061		Trades Biome	[SAO] South Atlantic Ocean (MRGID:1914)	[SATL] South Atlantic Gyral Province (MRGID:21459)	spring	733	54.8149	53.4543	49.8063	54.3135	0.00126217	0.0112926	0.0182349	0.03649	0.0576128	19.3094	334.144
TARA_078	DCM	TARA_G100003384	SAMEA4408719	ERS1320168	2010-11-04T18:16	-30.1484	-43.2705	[DCM] deep chlorophyll maximum layer (ENVO:01000326)	120	118	122	0.8	5	21.166	51.1902	36.6195	25.6873	200.325	200.325	0.218613	0.039	0.039	0.103558	1.93138	0.08178	0.045726	0.111301	0.057104	0.111301	0.053976	0.111301		Trades Biome	[SAO] South Atlantic Ocean (MRGID:1914)	[SATL] South Atlantic Gyral Province (MRGID:21459)	spring	755	41.0835	51.3058	45.8274	48.4952	0.000776878	0.0119592	0.01393	0.0134531	0.0382506	14.9669	201.537
TARA_080	DCM	TARA_G100003507	SAMEA4408992	ERS1320441	2010-11-29T19:37	-40.6241	-51.9229	[DCM] deep chlorophyll maximum layer (ENVO:01000326)	85	83	87	0.8	5	19.3234	48.8181	36.2775	25.9204	216.655	216.655	0.085111	0.08856	0.08856	0.16855	1.94312	0.099535	0.038677	0.062706	0.036721	0.062706	0.032174	0.062706		Trades Biome	[SAO] South Atlantic Ocean (MRGID:1914)	[SATL] South Atlantic Gyral Province (MRGID:21459)	spring	802	61.68	58.5608	55.1269	51.309	0.000862562	0.0177186	0.0123646	0.00197412	0.0696641	19.6634	352.555	0.051123
TARA_081	DCM	TARA_G100003895	SAMEA4409160	ERS1320609	2010-12-02T18:52	-44.5913	-52.1804	[DCM] deep chlorophyll maximum layer (ENVO:01000326)	35	33	37	0.8	5	17.7891	46.5927	35.8085	25.9691	213.365	213.365	0.829393	0.12096	0.12096	0.200916	2.29973	0.125003	0.002862	0.004337	0.002339	0.004337	0.002156	0.004337		Coastal Biome	[SAO] South Atlantic Ocean (MRGID:1914)	[BRAZ] Brazil Current Coastal Province (MRGID:21468)	spring	888	66.0025	53.9417	51.0558	49.7178	0.00122622	0.0963655	0.0107275	0.083502	0.181277	42.3584
TARA_082	DCM	TARA_G100003647	SAMEA4409288	ERS1320737	2010-12-06T18:58	-47.2007	-57.9446	[DCM] deep chlorophyll maximum layer (ENVO:01000326)	40	38	42	0.8	5	13.5062	41.2727	34.8051	26.1406	256.635	256.635	2.81069	0.2253	0.2253	0.291964	2.48728	0.228316	0.392749	0.891284	0.500603	0.891284	0.530539	0.891284		Westerlies Biome	[SAO] South Atlantic Ocean (MRGID:1914)	[SSTC] South Subtropical Convergence Province (MRGID:21500)	spring	919	44.0656	56.1665	51.6775	59.5253	0.00105589	0.15409	0.0274974	1.22448	0.676372	29.9834		0.163154
TARA_085	DCM	TARA_G100004280	SAMEA4409651	ERS1321100	2011-01-06T19:34	-62.2231	-49.2139	[DCM] deep chlorophyll maximum layer (ENVO:01000326)	90	80	98	0.8	5	7.15487	34.58	34.0506	26.6497	306.156	306.156	18.0473	0.57815	0.57815	0.507313	2.13336	0.349895			0.330143	0.585953	0.354379	0.585953		Coastal Biome	[SAO] South Atlantic Ocean (MRGID:1914)	[FKLD] Southwest Atlantic Shelves Province (MRGID:21469)	spring	945		56.3428	56.7229	60.479	0.000290781	0.125834	0.274189	6.38723	0.488231	58.0487	776.804	0.377556
TARA_086	DCM	TARA_G100004359	SAMEA4409807	ERS1321256	2011-01-09T19:25	-64.3183	-53.1081	[DCM] deep chlorophyll maximum layer (ENVO:01000326)	35	33	37	0.8	5	-0.792395	27.9292	34.3626	27.6286	326.68	326.68	32.9114	0.22416	0.22416	0.289537	2.47124	0.139211	0.022572	0.084021	0.028649	0.084021	0.025751	0.084021		Polar Biome	[SO] Southern Ocean (MRGID:1907)	[ANTA] Antarctic Province (MRGID:21502)	summer	1162	26.8652	34.0971	30.337	30.6484	0.000451463	0.00768606	0.0427742	26.6249	0.147152	49.5816	110.189
TARA_093	DCM	TARA_G100004497	SAMEA4410424	ERS1321873	2011-03-12T19:36	-33.9116	-73.0537	[DCM] deep chlorophyll maximum layer (ENVO:01000326)	35	33	37	0.8	5	-1.6387	27.0214	34.1181	27.4596	319.747	319.747	29.2419	1.7547	1.7547	0.973888	2.62475	0.834222	0.430791	0.988543	0.277581	0.988543	0.330442	0.988543		Polar Biome	[SO] Southern Ocean (MRGID:1907)	[APLR] Austral Polar Province (MRGID:21503)	summer	1216	43.5784	28.0798	26.5241	33.4272	0.000387726	0.00653249	0.0121841	28.1826		77.5989
TARA_096	DCM	TARA_G100005070	none	none	2011-03-24T19:09	-29.668	-101.228	[DCM] deep chlorophyll maximum layer (ENVO:01000326)	155	153	157	0.8	5	15.3769	42.4579	34.2289	25.2947	227.761	227.761	2.29501	0.55254	0.55254	0.484784	3.63327	0.30861	0.206846	0.412983	0.152181	0.412983	0.171327	0.412983		Coastal Biome	[SPO] South Pacific Ocean (MRGID:1910)	[CHIL] Chile-Peru Current Coastal Province (MRGID:21495)	summer	745	50.0858	36.8492	39.4436	41.4851	3.974e-06	0.0408712	0.175246	11.337	0.645519	34.5025	1494.17	0.330903
TARA_097	DCM	TARA_G100009166	SAMEA4410820	ERS1322269	2011-03-28T22:23	-28.1874	-107.638	[DCM] deep chlorophyll maximum layer (ENVO:01000326)	175	160	190	0.8	5	18.1264	46.4846	35.3326	25.5022	220.191	220.191	0	0.087	0.087	0.166728	1.84765	0.063907	0.24476	0.505858	0.225222	0.505858	0.227183	0.505858		Trades Biome	[SPO] South Pacific Ocean (MRGID:1910)	[SPSG] South Pacific Subtropical Gyre Province, North and South (MRGID:21486)	autumn	722	48.3852	44.5229	43.4313	44.9105	0.000148684	0.0101899	0.073221	0.106033	0.013127	19.3031		0.0329219
TARA_098	DCM	TARA_G100009055	SAMEA4410982	ERS1322431	2011-04-03T21:50	-25.826	-111.729	[DCM] deep chlorophyll maximum layer (ENVO:01000326)	188	175	200	0.8	5	18.4784	46.9664	35.429	25.4911	214.77	162.636	0.349581	0.07077	0.07077	0.1476	1.8245	0.051942	0.061131	0.146472	0.065481	0.146472	0.071196	0.146472		Trades Biome	[SPO] South Pacific Ocean (MRGID:1910)	[SPSG] South Pacific Subtropical Gyre Province, North and South (MRGID:21486)	autumn	715	41.7355	44.7053	42.8355	48.6073	0.000237817	0.00841494	0.0395757	0.0121309	0.0113866	16.7609		0.0321054
TARA_100	DCM	TARA_G100009415	SAMEA4411278	ERS1322727	2011-04-15T19:38	-12.9723	-96.0122	[DCM] deep chlorophyll maximum layer (ENVO:01000326)	50	48	52	0.8	5	20.2127	49.2728	35.8619	25.3725	208.821	208.821	0	0.04656	0.04656	0.115489	1.79524	0.047609	0.035513	0.090762	0.038944	0.090762	0.036414	0.090762		Trades Biome	[SPO] South Pacific Ocean (MRGID:1910)	[SPSG] South Pacific Subtropical Gyre Province, North and South (MRGID:21486)	autumn	707	39.128	42.9076	40.9822	40.1199	0.000233155	0.00798636	0.0292868	0.0106981	0.0129891	13.1968	75.1857	0.0299776
TARA_102	DCM	TARA_G100009594	SAMEA4411570	ERS1323019	2011-04-22T21:13	-5.2669	-85.2732	[DCM] deep chlorophyll maximum layer (ENVO:01000326)	40	38	42	0.8	5	22.5967	51.4303	35.6423	24.5284	216.678	216.678	4.22921	0.18456	0.185201	0.258187	2.0704	0.138429			0.570258	1.39074	0.61937	1.39074		Trades Biome	[SPO] South Pacific Ocean (MRGID:1910)	[SPSG] South Pacific Subtropical Gyre Province, North and South (MRGID:21486)	autumn	709		41.0038	40.0117	44.5352	3.277e-06	0.0184249	0.128016	9.24222	0.150526	47.9246	403.483	0.0871795
TARA_106	DCM	TARA_G100008945	SAMEA4411730	ERS1323179	2011-05-03T20:52	0.0307	-84.612	[DCM] deep chlorophyll maximum layer (ENVO:01000326)	40	38	42	0.8	5	19.7812	47.576	34.8844	24.7292	104.997	104.997	18.7248	0.33192	0.33192	0.365239	2.89697	0.162552	0.640251	1.21978	0.59199	1.21978	0.611425	1.21978		Trades Biome	[SPO] South Pacific Ocean (MRGID:1910)	[PEOD] Pacific Equatorial Divergence Province (MRGID:21489)	autumn	718	52.4892	48.5328	47.7777	50.126	4.398e-06	0.0343006	0.57316	7.14099	0.212439	25.4127	598.95	0.0939712
TARA_109	DCM	TARA_G100008789	SAMEA4411939	ERS1323388	2011-05-12T22:15	2.0299	-84.5546	[DCM] deep chlorophyll maximum layer (ENVO:01000326)	30	28	32	0.8	5	23.4505	51.116	34.7239	23.5953	165.27	165.27	8.27605	0.1677	0.1677	0.243787	2.11443	0.112784			0.707996	1.35909	0.666752	1.35909		Coastal Biome	[SPO] South Pacific Ocean (MRGID:1910)	[CHIL] Chile-Peru Current Coastal Province (MRGID:21495)	spring	727		52.0934	49.585	49.0587	4.387e-06	0.0419967	0.587957	5.37564	0.16821	27.5361		0.0919303
TARA_110	DCM	TARA_G100009242	SAMEA4412129	ERS1323578	2011-05-21T21:00	-1.9002	-84.6265	[DCM] deep chlorophyll maximum layer (ENVO:01000326)	50	48	52	0.8	5	26.0192	53.4287	34.4759	22.6335	199.83	199.83	4.36904	0.2808	0.2808	0.329704	2.04881	0.150109								Coastal Biome	[NPO] North Pacific Ocean (MRGID:1908)	[CHIL] Chile-Peru Current Coastal Province (MRGID:21495)	spring	732		35.2343	36.6528	42.2577	4.994e-06	0.0386575	0.411642	3.42335		29.3943	471.954
TARA_111	DCM	TARA_G100009843	SAMEA4412329	ERS1323778	2011-05-31T20:28	-16.9587	-100.675	[DCM] deep chlorophyll maximum layer (ENVO:01000326)	90	86	95	0.8	5	22.0398	50.1297	35.1128	24.3182	145.082	145.082	10.2024	0.21402	0.21402	0.282031	2.18404	0.106544	0.112155	0.222815	0.110676	0.222815	0.102495	0.222815		Trades Biome	[SPO] South Pacific Ocean (MRGID:1910)	[SPSG] South Pacific Subtropical Gyre Province, North and South (MRGID:21486)	autumn	721	50.3356	49.6719	48.977	45.9999	5.493e-06	0.042527	0.64536	6.02955	0.230582	38.452	642.094	0.0729316
TARA_112	DCM	TARA_G100010045	SAMEA4412532	ERS1323981	2011-06-15T00:55	-23.2189	-129.5	[DCM] deep chlorophyll maximum layer (ENVO:01000326)	155	151	160	0.8	5	19.7833	48.5825	35.6958	25.3544	208.549	208.549	0.85366	0.12738	0.12738	0.207911	2.04724	0.058143	0.019494	0.071969	0.026184	0.071969	0.023915	0.071969		Trades Biome	[SPO] South Pacific Ocean (MRGID:1910)	[SPSG] South Pacific Subtropical Gyre Province, North and South (MRGID:21486)	autumn	671	27.0873	36.3821	34.7982	33.2296	3.007e-06	0.0130756	0.0434914	7.84367	0.108731	31.8491	367.732	0.0687369
TARA_122	DCM	TARA_G100010274	SAMEA4418016	ERS1329465	2011-07-28T17:15	-9.0063	-139.139	[DCM] deep chlorophyll maximum layer (ENVO:01000326)	115	112	117	0.8	5	21.9494	51.1247	35.9043	24.9277	206.435	206.435	0.423501	0.06888	0.06888	0.145434	1.74545	0.050386	0.020187	0.064675	0.018713	0.064675	0.019417	0.064675		Trades Biome	[SPO] South Pacific Ocean (MRGID:1910)	[SPSG] South Pacific Subtropical Gyre Province, North and South (MRGID:21486)	autumn	643	31.2126	28.9339	28.8146	30.023	0.000157501	0.00623687	0.017828	0.0228618	0.0271709	16.3819	120.822	0.0336677
TARA_127	DCM	TARA_G100008733	SAMEA4418771	ERS1330220	2011-09-01T17:38	-6.628	-152.461	[DCM] deep chlorophyll maximum layer (ENVO:01000326)	100	98	102	0.8	5	24.6614	54.2382	36.1012	24.2843	178.369	178.369	3.21381	0.11844	0.11844	0.199886	1.88065	0.053485	0.009886	0.021173	0.009956	0.021173	0.009166	0.021173		Trades Biome	[SPO] South Pacific Ocean (MRGID:1910)	[SPSG] South Pacific Subtropical Gyre Province, North and South (MRGID:21486)	winter	702	46.6898	47.0207	44.837	43.2934	2.316e-06	0.0301116	0.0875585	6.20715	0.11618	45.3044	300.345	0.0850137
TARA_128	DCM	TARA_G100008715	SAMEA4418980	ERS1330429	2011-09-05T18:40	0.0222	-153.686	[DCM] deep chlorophyll maximum layer (ENVO:01000326)	40	38	42	0.8	5	26.9607	55.8919	35.5119	23.1234	184.139	184.139	4.30006	0.09978	0.09978	0.179825	1.70088	0.04987	0.02178	0.040754	0.020756	0.040754	0.022124	0.040754		Trades Biome	[SPO] South Pacific Ocean (MRGID:1910)	[SPSG] South Pacific Subtropical Gyre Province, North and South (MRGID:21486)	winter	719	53.4413	50.93	49.29	54.2874	3.054e-06	0.0194213	0.0368461	5.95499	0.128016	40.2215		0.0714475
TARA_129	DCM	TARA_G100008374	SAMEA4419130	ERS1330579	2011-09-11T16:50	6.6112	-153.054	[DCM] deep chlorophyll maximum layer (ENVO:01000326)	85	80	90	0.8	5	26.1393	54.4839	35.1465	23.1032	177.673	177.673	3.00067	0.21615	0.21615	0.28262	1.70838	0.104657			0.928561	1.67609	0.902802	1.67609		Trades Biome	[SPO] South Pacific Ocean (MRGID:1910)	[PEOD] Pacific Equatorial Divergence Province (MRGID:21489)	winter	727		55.4005	52.8388	53.8636	3.345e-06	0.0324203	0.0788008	3.82748	0.164425	27.7445	483.827	0.0837159
TARA_131	DCM	TARA_G100008252	SAMEA4419319	ERS1330768	2011-09-30T17:37	22.7901	-157.944	[DCM] deep chlorophyll maximum layer (ENVO:01000326)	110	106	115	0.8	5	28.3084	56.3013	34.799	22.149	183.161	183.161	0	0.13164	0.1332	0.214085	1.68381	0.078943								Trades Biome	[NPO] North Pacific Ocean (MRGID:1908)	[PNEC] North Pacific Equatorial Countercurrent Province (MRGID:21488)	summer	731		45.0429	41.0247	41.4742	3.426e-06	0.012013	0.00482396	3.23666	0.0929323	44.7859		0.0527713
TARA_132	DCM	TARA_G100006986	SAMEA4419519	ERS1330968	2011-10-05T00:59	31.5168	-159.046	[DCM] deep chlorophyll maximum layer (ENVO:01000326)	115	111	120	0.8	5	22.3077	50.721	35.3057	24.3685	204.169	204.169	0	0.04584	0.04584	0.11445	1.67247	0.052262	0.087692	0.174079	0.074294	0.174079	0.087904	0.174079		Trades Biome	[NPO] North Pacific Ocean (MRGID:1908)	[NPTG] North Pacific Tropical Gyre Province (MRGID:21487)	autumn	718	50.3752	42.6783	39.7647	50.4965	0.000198943	0.0158399	0.00588271	0.00245108	0.0779755	19.1657
TARA_133	DCM	TARA_G100008174	SAMEA4419732	ERS1331181	2011-10-19T00:09	35.4002	-127.75	[DCM] deep chlorophyll maximum layer (ENVO:01000326)	45	43	47	0.8	5	15.3211	42.6167	34.3957	25.4389	222.941	222.941	0	0.07992	0.07992	0.158691	1.91067	0.049509	0.006352	0.015397	0.006445	0.015397	0.005287	0.015397		Westerlies Biome	[NPO] North Pacific Ocean (MRGID:1908)	[NPST] North Pacific Subtropical and Polar Front Provinces (MRGID:21484)	autumn	705	41.2575	41.8597	40.5847	34.3405	0.00081438	0.0223235	0.0235012	0.00161845	0.0549653	19.2771	246.522	0.042402
TARA_135	DCM	TARA_G100008090	SAMEA4419963	ERS1331412	2011-10-23T21:22	32.931	-121.865	[DCM] deep chlorophyll maximum layer (ENVO:01000326)	30	28	32	0.8	5	13.8745	39.9087	33.2081	24.8274	236.159	236.159	1.18539	0.37077	0.37077	0.389715	2.6837	0.209146	0.227196	1.09549	0.288524	1.09549	0.330246	1.09549		Westerlies Biome	[NPO] North Pacific Ocean (MRGID:1908)	[NPST] North Pacific Subtropical and Polar Front Provinces (MRGID:21484)	autumn	671	20.7392	26.3375	25.7976	30.146	0.000164224	0.0196727	0.010027	0.00480181	0.250805	23.1884	599.163	0.203807
TARA_137	DCM	TARA_G100007126	SAMEA4420262	ERS1331711	2011-12-02T20:42	14.2075	-116.647	[DCM] deep chlorophyll maximum layer (ENVO:01000326)	40	38	42	0.8	5	16.2703	42.4067	33.4178	24.4653	226.274	226.274	0.065956	0.19488	0.19488	0.267761	2.41361	0.194808	0.390236	2.42729	0.444976	2.42729	0.689552	2.42729		Coastal Biome	[NPO] North Pacific Ocean (MRGID:1908)	[OCAL] Offshore California Current (MRGID:21493)	autumn	669	16.077	18.3322	17.8135	28.4083	3.3604e-05	0.0227339	0.0203622	0.539207		24.0407
TARA_138	DCM	TARA_G100006217	SAMEA4420528	ERS1331977	2011-12-11T13:27	6.3378	-102.954	[DCM] deep chlorophyll maximum layer (ENVO:01000326)	60	55	64	0.8	5	20.5857	47.78	34.366	24.1409	123.201	123.201	7.31279	0.33414	0.33414	0.366719	2.39461	0.197974	0.645405	1.49235	0.618276	1.49235	0.539777	1.49235		Trades Biome	[NPO] North Pacific Ocean (MRGID:1908)	[PNEC] North Pacific Equatorial Countercurrent Province (MRGID:21488)	autumn	681	43.2476	41.4297	40.2851	36.1697	4.212e-06	0.0162002	0.023765	3.00637	0.254173	34.1609	452.195	0.122965
TARA_142	DCM	TARA_G100006067	SAMEA4420981	ERS1332430	2012-01-09T20:17	25.6168	-88.4532	[DCM] deep chlorophyll maximum layer (ENVO:01000326)	125	121	130	0.8	5	17.292	44.8482	34.664	25.1946	41.5251	41.5251	25.65	0.13926	0.13926	0.219944	2.38876	0.12968								Trades Biome	[NPO] North Pacific Ocean (MRGID:1908)	[PNEC] North Pacific Equatorial Countercurrent Province (MRGID:21488)	autumn	706	43.6797	37.3851	37.3947	34.9008	4.689e-06	0.0131725	0.0204162	2.89127	0.0882294	20.21	282.98	0.0570584
TARA_143	DCM	TARA_G100007856	SAMEA4421419	ERS1332868	2012-01-16T21:35	29.851	-79.7064	[DCM] deep chlorophyll maximum layer (ENVO:01000326)	40	38	42	0.8	5	24.9616	54.6695	36.1793	24.2529	193.382	193.382	0	0.04617	0.04617	0.114913	1.6817	0.133736	0.000724	0.002195	0.000671	0.002195	0.000694	0.002195		Coastal Biome	[O] North Atlantic Ocean (MRGID:1912)	[CARB] Caribbean Province (MRGID:21466)	winter	638	32.9968	30.5443	28.7381	31.6001	0.00116825	0.00934026	0.0434836	0.25489	0.156185	24.406	356.596	0.192557
TARA_150	DCM	TARA_G100012895	SAMEA4422386	ERS1333835	2012-03-05T17:34	35.8427	-37.1526	[DCM] deep chlorophyll maximum layer (ENVO:01000326)	40	38	42	0.8	5	24.8285	54.5453	36.2212	24.3193	194.382	194.382	0.580043	0.04314	0.034783	0.096165	1.69864	0.132607	0.48598	2.49321	0.553892	2.49321	0.60383	2.49321		Coastal Biome	[O] North Atlantic Ocean (MRGID:1912)	[CHSB] Cheasapeake Bay Province	winter	627	19.4922	22.216	21.2966	24.219	0.00124197	0.00638308	0.0187819	0.0890095	0.161002	11.3393		0.225706
TARA_151	DCM	TARA_G100012515	SAMEA4422548	ERS1333997	2012-03-09T17:42	36.1811	-28.9373	[DCM] deep chlorophyll maximum layer (ENVO:01000326)	80	70	88	0.8	5	17.5856	46.9873	36.285	26.3607	229.098	229.098	0.61356	0.1418	0.133726	0.21402	1.79022	0.134803	0.66443	2.15785	0.779604	2.15785	0.717411	2.15785		Westerlies Biome	[O] North Atlantic Ocean (MRGID:1912)	[ST-W] North Atlantic Subtropical Gyral Province (MRGID:21455)	winter	695	30.7913	36.1288	35.9562	33.2466	0.00110078	0.013436	0.0238127	0.0964772	0.264597	34.6955	550.112	0.222197
														16.747	46.0251	36.1824	26.4853	228.117	228.117	1.00579	0.08652	0.08652	0.16463	1.90088	0.085486	0.079852	0.195813	0.068879	0.195813	0.075119	0.195813		Westerlies Biome	[O] North Atlantic Ocean (MRGID:1912)	[ST-E] North Atlantic Subtropical Gyral Province (MRGID:21467)	winter	704	40.7797	35.1762	37.0926	38.3627	0.00129951	0.0210449	0.0361691	0.306125	0.141904	17.0222	426.704	0.186349
[truncated: 113 more columns]
