# Supplementary material for: Prevalence and Preferred Niche of Small Eukaryotes with Mixotrophic Potentials in the Global Ocean
Source: Microorganisms. 2024 Apr 8;12(4):750. doi: 10.3390/microorganisms12040750 (PMC11051772; doi:10.3390/microorganisms12040750)
Supplement: Supplementary file 1 [file microorganisms-12-00750-s001.zip › Dataset S3.xlsx]

## Sheet: SUR_CELLS
Domain	Supergroup	Division	Class	Order	Family	Genus	Species	Trophic mode	TARA_004	TARA_005	TARA_006	TARA_007	TARA_008	TARA_009	TARA_010	TARA_011	TARA_016	TARA_018	TARA_019	TARA_020	TARA_021	TARA_022	TARA_023	TARA_025	TARA_030	TARA_032	TARA_034	TARA_036	TARA_038	TARA_039	TARA_041	TARA_042	TARA_043	TARA_045	TARA_046	TARA_050	TARA_051	TARA_052	TARA_053	TARA_054	TARA_057	TARA_058	TARA_062	TARA_064	TARA_065	TARA_066	TARA_067	TARA_068	TARA_070
Eukaryota	Stramenopiles	Ochrophyta	Dictyochophyceae	Dictyochophyceae_X	Dictyochales	Dictyochales_X	Dictyochales_X_sp.	mixo	698.511	29.1489	379.787	118.511	58.7234	378.298	45.3191	59.1489	2594.47	512.34	92.9787	625.532	154.894	112.553	1258.94	1000	120.426	301.915	28.0851	400	26.8085	40.2128	123.617	58.5106	59.5745	14.2553	126.809	106.17	95.3191	215.319	13.8298	1.91489	48.0851	72.1277	71.9149	409.787	150.851	3192.98	6.38298	2924.68	121.064
Eukaryota	Stramenopiles	Ochrophyta	Chrysophyceae	Chrysophyceae_X	Chrysophyceae_Clade-C	Melkoniana	Melkoniana_sp.	mixo	0	0	0	0	0	0	0	6.59574	0.638298	0	0.425532	0	0	0.212766	0	0	0	0	0	0	0	0	0	0	0	0	0	0	0	0	0	0	0.425532	0	0	0	0	0	0	0	0
Eukaryota	Stramenopiles	Ochrophyta	Synurophyceae	Synurales	Synurales_X	Synurales_XX	Synurales_XX_sp.	mixo	0	0	0	0	0	0	0	0	0	0	0	0	0	0	0	0	0	0	0	0	0	0	0	0	0	0	0	0	0	0	0.212766	0	0	0	0	0	0	0	0	0	0
Eukaryota	Stramenopiles	Ochrophyta	Dictyochophyceae	Dictyochophyceae_X	Dictyochophyceae_XX	Dictyochophyceae_XXX	Dictyochophyceae_XXX_sp.	mixo	511.064	373.404	1711.28	1429.79	290.638	1839.36	586.809	523.83	2727.02	1345.11	511.064	1958.51	740.851	789.149	2286.81	2441.91	628.085	1865.74	514.043	1018.94	1310	824.681	1484.47	2765.74	2261.49	2073.4	2856.38	821.915	735.106	1160.85	155.745	51.7021	1234.89	415.957	309.574	579.149	211.702	2514.47	1122.77	10632.6	2135.11
Eukaryota	Stramenopiles	Ochrophyta	Dictyochophyceae	Dictyochophyceae_X	Pedinellales	Pedinellales_X	Pedinellales_X_sp.	mixo	1434.26	841.702	799.574	2872.13	301.064	1720.85	593.191	414.468	4854.68	2671.06	1600.21	5755.74	373.617	453.617	2366.17	2760.43	1192.13	3502.13	20.6383	872.979	294.043	278.511	642.553	1327.23	361.915	977.66	189.362	693.83	844.681	248.511	53.617	8.7234	179.362	337.66	106.383	272.766	31.0638	956.809	167.021	271.064	409.362
Eukaryota	Stramenopiles	Ochrophyta	Chrysophyceae	Chrysophyceae_X	Chrysophyceae_Clade-F	Chrysophyceae_Clade-F_X	Chrysophyceae_Clade-F_X_sp.	mixo	13.8298	24.6809	21.4894	31.4894	0	1.48936	0.638298	3.40426	4.46809	0	4.25532	0	0.212766	29.3617	20.6383	8.51064	0	0.851064	22.1277	4.04255	0	0.212766	0	1467.02	1168.09	107.66	1689.79	0.212766	18.5106	304.894	215.957	47.234	0.212766	0	0.425532	0	0	0	7.23404	0	6.59574
Eukaryota	Stramenopiles	Ochrophyta	Chrysophyceae	Chrysophyceae_X	Chrysophyceae_Clade-G	Chrysophyceae_Clade-G_X	Chrysophyceae_Clade-G_X_sp.	mixo	417.872	230.638	260.851	1995.74	131.277	1235.32	532.766	458.085	781.702	1738.3	581.489	1647.45	578.085	351.064	3844.47	1993.62	1465.74	3034.47	70.8511	321.489	2601.28	252.553	1702.34	2452.34	1233.19	1462.13	494.043	303.617	272.34	985.106	74.2553	14.4681	487.447	286.596	95.3191	220	15.9574	4.89362	4.04255	3.19149	61.2766
Eukaryota	Stramenopiles	Ochrophyta	Chrysophyceae	Chrysophyceae_X	Chrysophyceae_Clade-H	Chrysophyceae_Clade-H_X	Chrysophyceae_Clade-H_X_sp.	mixo	347.234	97.8723	124.894	1353.19	140.638	1279.57	367.66	270.851	1277.87	1211.28	135.532	1051.06	183.617	147.021	1676.6	1201.49	531.702	2374.68	72.1277	618.511	2209.57	324.681	727.66	1121.91	655.957	1784.47	441.064	442.766	394.043	583.404	59.5745	15.7447	115.532	121.277	78.5106	247.66	40.4255	384.255	70	16.1702	62.3404
Eukaryota	Stramenopiles	Ochrophyta	Dictyochophyceae	Dictyochophyceae_X	Florenciellales	Pseudochattonella	Pseudochattonella_verruculosa	mixo	1352.34	343.83	616.596	3921.49	347.447	2349.57	804.043	235.319	4446.81	1402.34	271.702	995.106	73.4043	20.8511	134.043	277.66	119.149	149.574	1.06383	0.425532	3.19149	2.97872	3.61702	3.19149	5.53191	3.40426	6.80851	62.766	79.1489	2.76596	0.212766	0	4.04255	1.70213	5.53191	23.617	6.17021	73.8298	205.957	21.7021	30.6383
Eukaryota	Stramenopiles	Ochrophyta	Chrysophyceae	Chrysophyceae_X	Chrysophyceae_Clade-I	Chrysophyceae_Clade-I_X	Chrysophyceae_Clade-I_X_sp.	mixo	492.553	84.2553	31.2766	805.745	104.894	477.66	341.489	120.638	1355.32	781.064	105.532	594.468	142.553	24.8936	661.702	609.574	356.596	2134.89	38.9362	12.3404	2481.49	433.83	394.894	590.851	233.404	695.319	221.702	188.085	230.638	375.106	18.5106	11.7021	61.2766	79.5745	33.1915	40.8511	36.8085	78.5106	9.57447	5.74468	7.87234
Eukaryota	Stramenopiles	Ochrophyta	Chrysophyceae	Chrysophyceae_X	Chrysophyceae_XX	Chrysophyceae_XXX	Chrysophyceae_XXX_sp.	mixo	37.4468	32.766	187.234	673.83	45.9574	567.021	152.553	182.553	1035.53	597.447	84.6809	508.511	88.2979	143.404	582.553	353.404	319.149	495.957	21.4894	60.4255	287.872	23.8298	58.0851	215.745	91.4894	22.766	12.1277	55.5319	10.6383	38.5106	7.87234	0.851064	71.9149	10.2128	4.68085	391.064	49.1489	39.5745	12.9787	31.9149	739.574
Eukaryota	Stramenopiles	Ochrophyta	Dictyochophyceae	Dictyochophyceae_X	Florenciellales	Florenciellales_X	Florenciellales_X_sp.	mixo	135.745	37.0213	120.638	126.17	11.2766	180	35.5319	88.0851	344.894	225.957	91.9149	466.596	109.149	245.745	729.362	1114.68	97.6596	181.277	33.8298	29.7872	17.234	53.617	68.0851	321.277	189.362	66.383	15.9574	99.3617	87.6596	179.362	24.2553	0.638298	70	32.3404	17.0213	48.0851	11.4894	88.0851	64.8936	89.5745	124.894
Eukaryota	Stramenopiles	Ochrophyta	Bolidophyceae	Parmales	Triparmaceae	Triparma	Triparma_mediterranea	mixo	133.404	29.5745	140	326.596	34.2553	385.957	85.3191	83.4043	177.234	200	25.5319	128.723	87.234	39.7872	177.872	258.936	82.5532	15.5319	0	0	0.851064	0	0	2.97872	0	0	0	4.46809	0	0	0	0	0	0	1.06383	2.97872	0.212766	53.4043	39.7872	180.851	33.1915
Eukaryota	Stramenopiles	Ochrophyta	Bolidophyceae	Parmales	Triparmaceae	Triparma	Triparma_eleuthera	mixo	71.9149	13.617	22.766	146.17	18.0851	88.5106	10.6383	21.9149	27.4468	68.2979	18.9362	66.5957	12.1277	13.4043	68.9362	51.0638	8.51064	127.872	10.4255	68.7234	255.957	57.6596	42.3404	33.1915	30.4255	8.29787	10.2128	15.9574	14.2553	39.7872	7.44681	1.91489	57.6596	7.23404	8.93617	24.2553	6.59574	19.3617	0.212766	631.064	17.0213
Eukaryota	Stramenopiles	Ochrophyta	Dictyochophyceae	Dictyochophyceae_X	Rhizochromulinales	Rhizochromulina	Rhizochromulina_marina	mixo	5.31915	0.638298	24.4681	25.1064	7.02128	182.766	36.1702	21.4894	33.8298	43.617	6.17021	71.9149	1.06383	0.851064	4.68085	6.80851	6.59574	40.8511	33.4043	22.766	138.723	273.404	197.021	1291.28	210.213	227.021	1115.11	31.7021	102.766	95.3191	20.2128	10.6383	112.766	40.6383	11.0638	2.12766	4.46809	0	0	0	0
Eukaryota	Stramenopiles	Ochrophyta	Chrysophyceae	Chrysophyceae_X	Chrysophyceae_Clade-C	Chrysophyceae_Clade-C_X	Chrysophyceae_Clade-C_X_sp.	mixo	4.89362	1.06383	21.2766	62.5532	2.76596	52.1277	15.1064	19.5745	28.5106	98.5106	9.57447	70.2128	6.38298	25.1064	45.5319	121.915	145.319	307.447	1.2766	5.31915	5.74468	2.34043	12.3404	0.851064	3.40426	0.212766	269.574	0.638298	0.212766	0.212766	0	0	0	0.212766	0	0	0.212766	8.29787	7.65957	1.48936	0
Eukaryota	Stramenopiles	Ochrophyta	Dictyochophyceae	Dictyochophyceae_X	Dictyochales	Dictyocha	Dictyocha_speculum	mixo	103.404	3.40426	63.1915	3.61702	6.59574	14.2553	5.74468	116.809	396.17	166.809	167.447	280.213	37.234	19.5745	132.766	102.34	4.89362	0.851064	1.06383	0.212766	0	0	0	0	3.40426	0	1.06383	22.766	34.2553	1.48936	0	0	3.82979	4.25532	6.38298	139.787	142.766	285.319	676.809	1.48936	30.2128
Eukaryota	Stramenopiles	Ochrophyta	Bolidophyceae	Parmales	Triparmaceae	Triparma	Triparma_pacifica	mixo	16.5957	1.91489	77.6596	3.40426	0.425532	0	0.212766	0	0	0.638298	0.425532	3.61702	0.212766	0.212766	1.06383	0.638298	1.06383	24.4681	7.65957	30.8511	528.085	39.7872	60	17.6596	9.3617	0.638298	13.4043	11.2766	13.8298	53.1915	3.82979	0	28.9362	4.89362	4.89362	15.5319	8.51064	73.1915	68.0851	36.5957	25.9574
Eukaryota	Stramenopiles	Ochrophyta	Dictyochophyceae	Dictyochophyceae_X	Pedinellales	Pseudopedinella	Pseudopedinella_elastica	mixo	78.7234	80.8511	113.83	112.553	18.0851	20.6383	15.5319	38.9362	18.0851	55.7447	68.7234	104.894	34.2553	32.9787	266.383	83.4043	5.95745	27.234	0	9.14894	0.425532	7.65957	0.212766	0.212766	0.212766	0	0.212766	6.38298	7.23404	0.212766	0.212766	0.212766	3.82979	6.38298	4.04255	21.9149	1.06383	87.0213	8.93617	2.12766	1.48936
Eukaryota	Stramenopiles	Ochrophyta	Chrysophyceae	Chrysophyceae_X	Chrysophyceae_Clade-C	Poterioochromonas	Poterioochromonas_sp.	mixo	0.212766	0	0	0.212766	0.212766	1.48936	0	0.212766	4.25532	0	0	0	0	0.212766	0	0	3.82979	1.06383	4665.74	0	2.76596	0.212766	0	6.38298	0	4.46809	0	0.212766	0.212766	1.70213	61.0638	0	0	0	0	0.212766	0	0	0	49.3617	0
Eukaryota	Stramenopiles	Ochrophyta	Dictyochophyceae	Dictyochophyceae_X	Dictyochales	Dictyocha	Dictyocha_sp.	mixo	2.55319	2.12766	3.19149	16.383	0.638298	12.766	3.82979	2.76596	5.31915	28.9362	6.59574	33.617	4.04255	7.44681	13.617	16.1702	8.51064	24.6809	6.38298	5.53191	15.5319	7.23404	22.1277	22.3404	11.7021	28.2979	16.1702	3.61702	8.08511	13.8298	2.76596	0.425532	3.40426	1.91489	2.34043	6.80851	2.97872	5.74468	0.212766	4.04255	10
Eukaryota	Stramenopiles	Ochrophyta	Raphidophyceae	Raphidophyceae_X	Raphidophyceae_XX	Chattonella	Chattonella_marina	mixo	0	0	0	0	0	0	0	0	0	0	0	0	0	0	0	0	0	0	0	0	0	0	0	0	0	0	0	0	0	0	0	0	0	0	0	0	0	0	0	0	0
Eukaryota	Stramenopiles	Ochrophyta	Bolidophyceae	Parmales	Parmales_env_3	Parmales_env_3_X	Parmales_env_3_X_sp.	mixo	0	0	229.362	0	0	0	0	0	0	0.425532	0	0	0	3.40426	0	0	0	1.91489	0	2.34043	6.59574	0.425532	0	0	0	0	20	0.212766	0	0	0	0.638298	0	0	0	0	0	7.87234	0.638298	0.851064	0
Eukaryota	Stramenopiles	Ochrophyta	Bolidophyceae	Parmales	Parmales_X	Parmales_XX	Parmales_XX_sp.	mixo	0.212766	0	1.48936	0.638298	0.425532	0	0	0	0	0	0	0	0	0.212766	1.48936	0	0	1.2766	0.212766	20.2128	24.6809	1.06383	0	0.638298	0	0	0	0.212766	0.212766	1.2766	0	0	0	0.212766	0	0	0	0.425532	0.212766	1.2766	0.212766
Eukaryota	Stramenopiles	Ochrophyta	Dictyochophyceae	Dictyochophyceae_X	Florenciellales	Pseudochattonella	Pseudochattonella_sp.	mixo	4.04255	5.10638	1.2766	21.7021	6.17021	15.5319	31.9149	1.06383	13.617	6.59574	5.10638	4.25532	4.25532	0.638298	1.06383	1.48936	0.638298	0.851064	0.425532	0.425532	1.2766	1.70213	0.425532	0.851064	3.40426	0.425532	3.61702	0.425532	0.851064	0.425532	0	0	1.48936	0	0.212766	0.638298	0	1.91489	2.34043	13.1915	2.97872
Eukaryota	Stramenopiles	Ochrophyta	Raphidophyceae	Raphidophyceae_X	Raphidophyceae_XX	Fibrocapsa	Fibrocapsa_japonica	mixo	0	0	0	0	0	0	0	0	0	0	0	0	0	0	0	1.2766	0	0	0	0	0	0	0	0	0	0	0	0	0	0	0	0	0	0	0	0	0	0	0	0	0
Eukaryota	Stramenopiles	Ochrophyta	Bolidophyceae	Parmales	Parmales_env_2	Parmales_env_2_X	Parmales_env_2_X_sp.	mixo	0	0	0	4.68085	0	0	0	0	0	2.12766	0	0	0	0	0.638298	0	0	0	0	0	0	0	0	0	0	0	0	0	0	0	0	0	0	0	0	0	0	0	0.212766	0	0
Eukaryota	Stramenopiles	Ochrophyta	Bolidophyceae	Parmales	Triparmaceae	Triparma	Triparma_sp.	mixo	0	0	0	0	0	0	0	0	0	0	0	0	0	0	0	0	0	0.212766	0	0	0.638298	0	0	0	0	0	0	0	0	0.212766	0	0	0	0	0	0	0	0	0	0.425532	0
Eukaryota	Stramenopiles	Ochrophyta	Bolidophyceae	Parmales	Parmales_env_1	Parmales_env_1_X	Parmales_env_1_X_sp.	mixo	0	0	0	0	0	0	0	0	0	0	0	0	0	0	0	0	0	0	0	0	0	0	0	0	0	0	0	0	0	0	0	0	0	0	0	0	0	0	1.06383	0	0
Eukaryota	Stramenopiles	Ochrophyta	Chrysophyceae	Chrysophyceae_X	Chrysophyceae_Clade-F	Paraphysomonas	Paraphysomonas_foraminifera	mixo	0	0	0	0	0	0	0	0	0	0	0	0	0	0	0	0	0	0	0	0	0	0	0	0.212766	0.638298	0.212766	0.851064	0	0	0	0	0	0	0	0	0	0	0	0	0	0
Eukaryota	Stramenopiles	Ochrophyta	Chrysophyceae	Chrysophyceae_X	Chrysophyceae_Clade-E	Chrysophyceae_Clade-E_X	Chrysophyceae_Clade-E_X_sp.	mixo	0	0.212766	0	0.851064	0.425532	0.851064	3.19149	0	0	0.638298	1.91489	0.212766	2.34043	0.212766	0.212766	0	1.06383	1.06383	0	0	0	0	0.212766	1.91489	0.212766	20.8511	0.212766	0.851064	0	0	0	0	0	0	0	0	0.212766	0	0	0.212766	0
Eukaryota	Stramenopiles	Ochrophyta	Chrysophyceae	Chrysophyceae_X	Chrysophyceae_Clade_C	Ochromonas	Ochromonas_sp.	mixo	0	0	0.851064	0	0	0	0	0	0	0	0	0	0	0	0	0	0	0	0	0	0	0	0	0	0	0	0	0	0	0	0	0	0	0	0	0	0	0	0	0	0
Eukaryota	Stramenopiles	Ochrophyta	Raphidophyceae	Raphidophyceae_X	Raphidophyceae_XX	Chattonella	Chattonella_sp.	mixo	0	0	0	0	0	0	0	0	0	0	0	0	0	0	0	0	0	0	0	0	0	0	0	0	0	0	0	0	0	0	0	0	0	0	0	0	0	0	0	0	0
Eukaryota	Stramenopiles	Ochrophyta	Chrysophyceae	Chrysophyceae_X	Chrysophyceae_Clade-D	Chrysophyceae_Clade-D_X	Chrysophyceae_Clade-D_X_sp.	mixo	0	0	0	0	0	0	0	0	0	0	0	0	0	0.212766	0.212766	0	0	0	0	0	0	0	0	0	0	0	0	0	0	0	0	0	0.212766	0	0	1.48936	0	0	0.425532	0	0.851064
Eukaryota	Stramenopiles	Ochrophyta	Chrysophyceae	Chrysophyceae_X	Chrysophyceae_Clade-C	Chrysolepidomonas	Chrysolepidomonas_dendrolepidota	mixo	0	0	0	0	0	0	0	0	0	0	0	0	0	0	0	0	0	0	0	0	0	0	0	0	0	0	0	0	0	0	0	0	0.212766	0	0	0	0	0	0	0	0
Eukaryota	Archaeplastida	Chlorophyta	Trebouxiophyceae	Chlorellales	Chlorellales_X	Chlorellales_XX	Chlorellales_XX_sp.	mixo	0	0	1.48936	0	0	0.212766	0	0.212766	0	0.638298	0	0	0	0	0.425532	0	8.29787	0.212766	0.425532	1.2766	3.19149	0	0	0.851064	1.70213	0.425532	0.851064	0.212766	0	4.89362	0	0	0.212766	0.212766	0	0.851064	0	0	0	0	0
Eukaryota	Archaeplastida	Chlorophyta	Trebouxiophyceae	Chlorellales	Chlorellales_X	Auxenochlorella	Auxenochlorella_protothecoides	mixo	0	0	0	0	0	0	0	0	0	0	0	0	0	0	0	0	0	0	0	0	0	0	0	0	0	0	0	0	0	0	0	0	0	0	0	0	0	0	0	0	0
Eukaryota	Archaeplastida	Chlorophyta	Trebouxiophyceae	Chlorellales	Chlorellales_X	Picochlorum	Picochlorum_sp.	mixo	1086.17	68.9362	288.298	29.3617	0.638298	1.70213	2.34043	0	2.12766	51.4894	12.1277	101.915	0.851064	0.212766	1.48936	3.19149	1.70213	0	0	0	0	0	0	0.212766	10	0	0.425532	28.7234	21.7021	0	0	0	0	0	0.851064	3.82979	0.851064	4.46809	0	0	0
Eukaryota	Archaeplastida	Chlorophyta	Trebouxiophyceae	Chlorellales	Chlorellales_X	Picochlorum	Picochlorum_eukaryotum	mixo	0	0	0	0	0	0	0	0	7.65957	0	0	0	0	0	0	0	0	0.212766	0	0	0	0	0	0	0	0	0	4.46809	0	0	0	0	0	0	0	0	0	0	0	0	0
Eukaryota	Archaeplastida	Chlorophyta	Trebouxiophyceae	Chlorellales	Chlorellales_X	Picochlorum	Picochlorum_maculatum	mixo	0	0	0.638298	0	0	0	0	0	0	0	0	0	0	0	0	0	0	0	0	0	0	0	0	0	0	0	0	0	0	0	0	0	0	0	0	0	0	0	0	0	0
Eukaryota	Archaeplastida	Chlorophyta	Trebouxiophyceae	Chlorellales	Chlorellales_X	Picochlorum	Picochlorum_atomus	mixo	0	0	0	0	0	0	0	0	0	0	0	0	0	0	0	0	0	0	0	0	0	0	0	0.212766	0.425532	0	0	0	0	0	0	0	0	0	0	0	0	0	0	0	0
Eukaryota	Archaeplastida	Chlorophyta	Chloropicophyceae	Chloropicales	Chloropicaceae	Chloropicon	Chloropicon_primus	mixo	1.06383	0	0	0	0	0	0.212766	0	0.212766	0	0	0.425532	0	0	0	0	0	2.97872	2.97872	11.7021	10	4.68085	0	2.97872	1.48936	1.48936	7.44681	0.638298	0.638298	45.3191	0.851064	0	11.0638	4.68085	4.46809	42.1277	6.17021	7.23404	0	2.34043	61.7021
Eukaryota	Archaeplastida	Chlorophyta	Mamiellophyceae	Dolichomastigales	Dolichomastigaceae	Dolichomastix	Dolichomastix_tenuilepis	mixo	0	0	0.212766	0	0	0.638298	0	0.212766	0	0	0	0	0.212766	0	0	0.212766	0	0	0	0	0	0	0	0	0.212766	0	3.19149	0	0	0	0	0	0	0	0	0	0	0	1.2766	0	0
Eukaryota	Archaeplastida	Chlorophyta	Pyramimonadophyceae	Pyramimonadales	Halosphaeraceae	Halosphaera	Halosphaera_sp.	mixo	22.9787	19.5745	3.40426	162.553	13.4043	611.064	65.7447	26.1702	156.383	163.404	21.7021	161.489	39.3617	14.2553	282.34	724.468	70.6383	1028.51	10.8511	52.5532	3.40426	15.9574	354.468	574.255	122.34	383.83	129.362	80	72.3404	19.1489	45.7447	3.40426	4.89362	22.766	7.44681	2.97872	0.425532	7.23404	0	42.1277	112.128
Eukaryota	Archaeplastida	Chlorophyta	Nephroselmidophyceae	Nephroselmidales	Nephroselmidales_X	Nephroselmis	Nephroselmis_astigmatica	mixo	0.212766	0	0.638298	0	0	0	0.425532	0.638298	0	0	0	0	0.425532	4.04255	20.6383	0.638298	0	0.212766	1.06383	0.212766	0	0	0	0.425532	0.212766	0	0	0	0	0	0	0	1.48936	0	0.425532	1.2766	1.06383	15.1064	1.06383	4.25532	0
Eukaryota	Archaeplastida	Chlorophyta	Nephroselmidophyceae	Nephroselmidales	Nephroselmidales_X	Nephroselmis	Nephroselmis_olivacea	mixo	0	0	6.38298	0	0	0	0	0	0	0.212766	0	0	0	0	0	0	0	0	0	0	0	0	0	0	4.68085	0	32.5532	0.212766	0	0	0	0	0.638298	0	0	0.212766	0.638298	0	0	0	0
Eukaryota	Archaeplastida	Chlorophyta	Nephroselmidophyceae	Nephroselmidales	Nephroselmidales_X	Nephroselmis	Nephroselmis_rotunda	mixo	0	0	23.8298	0	0	0	0	0	0	0	0	0	0	0.212766	0	0	0	0	0	0	0	0	0	0	0	0	0	0	0	0.212766	0	0.425532	0.212766	0	0	0	0.638298	4.46809	26.8085	0	0
Eukaryota	Archaeplastida	Chlorophyta	Nephroselmidophyceae	Nephroselmidales	Nephroselmidales_X	Nephroselmis	Nephroselmis_sp.	mixo	0	0	0	0	0	0	0	0	0	0	0	0	0	0.212766	0	0	0	0	0	0	0	0	0	0	0	0	0.212766	0	0	0	0	0	0	0	0	0	0	0	0	0	0
Eukaryota	Archaeplastida	Chlorophyta	Pyramimonadophyceae	Pyramimonadales	Pyramimonadaceae	Pyramimonas	Pyramimonas_sp.	mixo	120.638	1.2766	3332.98	79.7872	7.87234	156.596	68.9362	50.6383	30.2128	83.617	12.9787	38.0851	10.4255	10.2128	187.447	184.894	47.6596	14.2553	3.82979	11.9149	1.2766	1.91489	14.2553	151.277	140.638	71.7021	68.0851	21.2766	14.2553	27.8723	14.2553	1.91489	7.23404	0.638298	0.425532	61.7021	0.851064	940.851	246.596	6.80851	139.787
Eukaryota	Archaeplastida	Chlorophyta	Pyramimonadophyceae	Pyramimonadales	Pyramimonadaceae	Pyramimonas	Pyramimonas_gelidicola	mixo	0	0.638298	0	0	0	0	0	0	0	0	0	0	0	0	0	0	0	0	0	0	0	0	0	0	0	0	0	0	0	0	0.638298	0	0	0	0	0	0	0	0	0	0
Eukaryota	Archaeplastida	Chlorophyta	Pyramimonadophyceae	Pyramimonadales	Pyramimonadaceae	Pyramimonas	Pyramimonas_olivacea	mixo	0.425532	0.212766	3.61702	1.91489	0	2.76596	3.40426	0	0	0.212766	0.851064	0.212766	0	0.212766	0.425532	2.55319	0.851064	0.212766	0.212766	1.48936	0.212766	0	0.638298	6.17021	7.65957	3.40426	0.212766	3.61702	2.55319	0.425532	0.851064	0	0	0	0	0	0	0	0	0.425532	4.46809
Eukaryota	Archaeplastida	Chlorophyta	Pyramimonadophyceae	Pyramimonadales	Pyramimonadaceae	Pyramimonas	Pyramimonas_aurea	mixo	0	0.425532	0.212766	8.93617	0	10.6383	5.10638	0.212766	2.55319	1.48936	0.638298	0.851064	0	0.212766	0.425532	2.55319	1.06383	4.89362	0	0	0	0	0	0	0	0	0	0	0	1.06383	0	0	0	0.212766	0	0	0	0	0.212766	1.70213	6.59574
Eukaryota	Archaeplastida	Chlorophyta	Pyramimonadophyceae	Pyramimonadales	Pyramimonadaceae	Pyramimonas	Pyramimonas_parkeae	mixo	0	0	0	0	0	0.425532	0.425532	0	0	0.425532	0	0	0	0	1.70213	1.48936	0	0.212766	0	0	0	0	0	0	1.2766	0	1.70213	0	0	0	0	0.212766	0	0	0	0	0	0	0	0	0
Eukaryota	Archaeplastida	Chlorophyta	Pyramimonadophyceae	Pyramimonadales	Pyramimonadales_X	Pyramimonadales_XX	Pyramimonadales_XX_sp.	mixo	112.766	5.53191	847.234	38.7234	1.70213	184.894	110	18.5106	84.0426	371.915	12.3404	71.9149	20.2128	28.7234	837.234	533.617	113.83	75.3191	2.76596	48.0851	3.61702	6.59574	28.9362	52.9787	148.936	49.7872	57.0213	11.7021	11.9149	29.7872	14.4681	0.638298	2.34043	3.61702	0.638298	0.638298	0	8.29787	235.532	0.425532	7.65957
Eukaryota	Archaeplastida	Chlorophyta	Pyramimonadophyceae	Pyramimonadales	Pyramimonadales_X	Cymbomonas	Cymbomonas_tetramitiformis	mixo	0	8.7234	4.46809	88.2979	4.68085	130.851	31.9149	1.70213	11.4894	46.1702	12.766	63.617	1.91489	1.91489	8.08511	20.4255	34.8936	79.1489	8.08511	37.0213	4.04255	34.6809	18.9362	27.234	76.5957	20	7.02128	4.89362	3.19149	23.4043	5.31915	2.76596	6.80851	12.9787	0.425532	0	0	0	0	0	0.212766
Eukaryota	Hacrobia	Haptophyta	Prymnesiophyceae	Prymnesiophyceae_X	Prymnesiophyceae_XX	Prymnesiophyceae_XXX	Prymnesiophyceae_XXX_sp.	mixo	667.234	23.1915	1844.68	733.617	47.4468	1470.64	496.809	367.447	682.553	1196.38	291.277	1082.55	399.149	213.191	2200.43	1149.36	620	1165.32	179.149	384.043	155.745	180.638	441.489	853.404	716.809	717.234	925.745	220	140.213	625.745	84.0426	18.7234	188.936	141.489	59.1489	405.745	44.2553	612.34	468.085	1300	751.277
Eukaryota	Hacrobia	Haptophyta	Prymnesiophyceae	Prymnesiophyceae_X	Braarudosphaeraceae	Braarudosphaeraceae_X	Braarudosphaeraceae_X_sp.	mixo	487.66	0.425532	10.6383	0.212766	0	0	0	0	0	1.48936	1.70213	0.212766	0	0	1.06383	0.212766	0	995.106	0	6.80851	0	0	0	0	0	0	0.425532	178.511	46.8085	0	0	0	0	0	0	1.2766	0	1.06383	7.02128	0.638298	0.212766
Eukaryota	Hacrobia	Haptophyta	Prymnesiophyceae	Prymnesiophyceae_Clade_E	Prymnesiophyceae_Clade_E_X	Prymnesiophyceae_Clade_E_XX	Prymnesiophyceae_Clade_E_XX_sp.	mixo	1.91489	0	6.17021	0	0	0	0	0.425532	0.638298	0.425532	0.425532	0.212766	0	0.212766	0.425532	0	0	1.2766	1.91489	0.425532	5.95745	0	0	2.76596	1.2766	0	7.65957	0.212766	0	6.38298	0	0	0.851064	0.425532	0.212766	1.48936	0.212766	5.10638	1.48936	15.1064	808.085
Eukaryota	Hacrobia	Haptophyta	Prymnesiophyceae	Prymnesiophyceae_Clade_D	Prymnesiophyceae_Clade_D_X	Prymnesiophyceae_Clade_D_XX	Prymnesiophyceae_Clade_D_XX_sp.	mixo	126.809	3.40426	249.787	61.9149	2.97872	101.702	11.2766	23.1915	11.7021	122.766	43.4043	57.0213	18.5106	12.5532	208.298	112.979	34.6809	237.021	357.021	335.957	455.532	74.0426	25.7447	101.915	241.702	24.0426	80.2128	12.5532	11.0638	990.426	42.3404	9.14894	844.468	104.894	120.426	669.574	78.9362	135.745	17.4468	826.17	721.064
Eukaryota	Hacrobia	Haptophyta	Prymnesiophyceae	Prymnesiales	Chrysochromulinaceae	Chrysochromulina	Chrysochromulina_sp.	mixo	2303.4	392.979	5559.57	4352.55	680.851	6793.62	1550.85	1391.7	3687.02	4315.96	1263.62	5663.83	1506.6	1602.98	7952.13	3538.3	1609.36	3021.7	1472.13	5878.94	2989.15	2325.32	3943.4	5252.13	8224.26	5529.79	4247.02	857.872	925.745	2061.06	531.915	146.17	2009.57	785.106	342.553	1129.57	440.638	1959.57	983.617	9186.17	2677.02
Eukaryota	Hacrobia	Haptophyta	Prymnesiophyceae	Prymnesiales	Prymnesiaceae	Prymnesiaceae_X	Prymnesiaceae_X_sp.	mixo	882.766	35.5319	1670.21	1034.04	71.4894	1807.45	580	539.574	763.191	2503.19	575.106	1657.45	487.872	216.383	3401.28	2115.53	1205.53	1665.32	299.362	633.617	648.511	517.021	1198.72	2374.47	3085.96	1731.49	2745.32	410.851	353.617	1387.23	237.66	48.5106	537.234	343.617	120.851	291.702	35.5319	310.638	326.809	740	1296.81
Eukaryota	Hacrobia	Haptophyta	Prymnesiophyceae	Prymnesiales	Prymnesiales_X	Prymnesiales_XX	Prymnesiales_XX_sp.	mixo	92.3404	8.51064	246.17	117.66	18.9362	217.447	90.6383	84.6809	152.128	261.702	71.2766	273.83	70.8511	89.1489	446.383	160.426	99.1489	875.745	98.7234	307.872	416.17	521.489	1291.06	1743.19	1329.36	2028.3	600.851	162.34	249.362	298.298	150.638	25.5319	204.043	242.34	58.7234	175.106	22.766	98.5106	25.1064	298.085	357.66
Eukaryota	Hacrobia	Haptophyta	Prymnesiophyceae	Prymnesiales	Chrysochromulinaceae	Chrysochromulina	Chrysochromulina_acantha	mixo	160.426	29.3617	202.34	122.766	26.1702	246.383	59.3617	64.4681	197.66	308.936	100.213	480.638	108.723	127.021	517.021	175.957	109.787	213.617	51.7021	403.617	64.0426	147.66	282.766	409.787	598.723	534.894	178.511	58.5106	67.4468	69.1489	33.1915	5.53191	76.8085	48.9362	17.8723	47.6596	26.1702	80.8511	18.7234	207.021	72.5532
Eukaryota	Hacrobia	Haptophyta	Prymnesiophyceae	Prymnesiales	Chrysochromulinaceae	Chrysochromulina	Chrysochromulina_rotalis	mixo	35.1064	19.7872	66.1702	130.638	14.0426	244.468	117.447	83.8298	287.234	265.745	57.4468	252.34	150.426	126.17	605.745	210	115.957	198.511	27.8723	415.957	34.2553	130.638	150.851	349.787	379.787	265.319	120	58.7234	52.766	96.5957	30.2128	3.40426	58.0851	45.7447	20.4255	27.234	8.29787	22.1277	10.6383	49.3617	59.7872
Eukaryota	Hacrobia	Haptophyta	Prymnesiophyceae	Prymnesiales	Chrysochromulinaceae	Chrysochromulina	Chrysochromulina_scutellum	mixo	24.6809	10.4255	108.298	58.9362	5.53191	71.0638	42.766	17.8723	70.2128	55.5319	24.4681	105.532	38.7234	28.7234	177.234	96.1702	20	92.766	14.2553	220.213	54.8936	90.8511	116.383	161.277	237.447	180.638	38.2979	34.8936	30.8511	35.7447	17.4468	1.06383	21.7021	18.7234	13.1915	24.6809	12.766	314.255	14.2553	289.149	32.766
Eukaryota	Hacrobia	Haptophyta	Prymnesiophyceae	Prymnesiales	Chrysochromulinaceae	Chrysochromulina	Chrysochromulina_campanulifera	mixo	111.915	0.851064	67.6596	84.6809	6.38298	162.34	107.872	68.0851	113.404	248.511	68.7234	168.085	50	21.9149	422.34	216.383	109.362	124.894	17.234	96.8085	5.95745	39.3617	32.1277	42.1277	80.2128	27.234	103.83	15.5319	18.7234	61.7021	7.02128	1.06383	18.9362	21.0638	4.25532	37.6596	0.851064	29.5745	83.1915	219.574	109.362
Eukaryota	Hacrobia	Haptophyta	Prymnesiophyceae	Prymnesiales	Prymnesiophyceae_Clade_B5	Prymnesiophyceae_Clade_B5_X	Prymnesiophyceae_Clade_B5_X_sp.	mixo	27.4468	3.40426	60.2128	88.0851	3.82979	138.511	36.8085	25.3191	137.234	135.957	30	234.468	56.383	30	247.66	102.128	89.7872	119.787	21.2766	51.0638	16.1702	50.2128	75.7447	92.1277	56.5957	118.085	45.7447	15.9574	16.383	44.0426	7.23404	1.48936	26.8085	23.4043	11.7021	27.0213	5.95745	8.08511	3.82979	4.46809	14.6809
Eukaryota	Hacrobia	Haptophyta	Prymnesiophyceae	Prymnesiales	Chrysochromulinaceae	Chrysochromulina	Chrysochromulina_parva	mixo	219.149	2.34043	154.255	55.3191	6.80851	118.723	80.6383	43.4043	310.638	205.319	25.5319	71.0638	48.7234	32.1277	348.723	126.809	115.532	34.4681	2.55319	37.8723	4.46809	15.7447	44.4681	72.9787	56.5957	50.6383	14.2553	13.4043	6.80851	9.3617	6.59574	0.212766	4.04255	7.65957	0.638298	4.68085	0.212766	68.2979	1.70213	38.9362	3.19149
Eukaryota	Hacrobia	Haptophyta	Prymnesiophyceae	Prymnesiales	Chrysochromulinaceae	Chrysochromulina	Chrysochromulina_cymbium	mixo	10.4255	1.48936	17.234	15.7447	1.06383	78.9362	14.6809	9.14894	25.3191	69.3617	9.14894	39.3617	8.51064	0.851064	28.9362	37.4468	24.4681	65.9574	8.08511	15.3191	2.12766	11.9149	15.9574	52.766	35.9574	28.2979	14.6809	6.80851	2.97872	27.6596	5.31915	0.425532	6.59574	8.51064	1.48936	5.10638	0.212766	1.91489	12.1277	1.48936	6.80851
Eukaryota	Hacrobia	Haptophyta	Prymnesiophyceae	Prymnesiales	Prymnesiaceae	Prymnesium	Prymnesium_sp.	mixo	4.89362	0.212766	7.44681	3.61702	0	9.14894	8.08511	4.46809	6.17021	6.80851	3.61702	4.04255	2.34043	0.638298	4.46809	20.2128	9.57447	6.38298	0.638298	19.1489	2.97872	2.97872	3.82979	22.5532	20.6383	2.55319	8.51064	0.638298	1.2766	5.74468	2.34043	0.851064	8.51064	2.34043	0.638298	4.46809	0.425532	3.19149	0.212766	2.55319	1.70213
Eukaryota	Hacrobia	Haptophyta	Prymnesiophyceae	Prymnesiales	Prymnesiaceae	Haptolina	Haptolina_herdlensis	mixo	3.40426	2.12766	273.83	5.10638	0.425532	0.638298	0.425532	1.48936	0	2.12766	0.638298	0.851064	0	0	3.82979	1.70213	1.06383	0	0	0	0	0	0	0	0	0	0	0	0	0	0	0	0	0	0	0	0	4.04255	19.5745	0	0.212766
Eukaryota	Hacrobia	Haptophyta	Prymnesiophyceae	Prymnesiales	Prymnesiaceae	Prymnesium	Prymnesium_palpebrale	mixo	2.55319	0.425532	195.745	17.8723	1.91489	11.7021	1.06383	34.6809	1.91489	14.8936	2.76596	12.3404	3.82979	1.06383	21.7021	13.8298	8.51064	2.12766	0	0.212766	0	0	0	0	0	0	0.212766	0.212766	0	0	0	0	0.212766	0.212766	0	1.2766	0	7.87234	3.61702	0.638298	1.2766
Eukaryota	Hacrobia	Haptophyta	Prymnesiophyceae	Prymnesiales	Prymnesiophyceae_Clade_B3	Prymnesiophyceae_Clade_B3_X	Prymnesiophyceae_Clade_B3_X_sp.	mixo	0	0	0.212766	0	0	0	0	0	0	0	0	0	0	0	0	0	0	0	0	0	0	0	0	0.851064	0	0	0	0	0	0	0	0	0.425532	0	0	0.212766	0.638298	0.212766	0	0	0.212766
Eukaryota	Hacrobia	Haptophyta	Prymnesiophyceae	Prymnesiales	Prymnesiales_X	Chrysocampanula	Chrysocampanula_spinifera	mixo	1.2766	0.212766	23.4043	0.212766	1.2766	0	0	0	0	0	0	0	0	0	0.212766	0	0	0	0	0	0	2.55319	3.19149	0	1.48936	0.638298	0.851064	0	0	0	0	0.212766	0	0	0	0	0	0	0	0	0
Eukaryota	Hacrobia	Haptophyta	Prymnesiophyceae	Prymnesiales	Prymnesiaceae	Haptolina	Haptolina_sp.	mixo	0	0	0.638298	0	0	0	0	0	0	0	0	0	0	0	0	0	0.212766	0	0	0	0	0	0	0	0	0	0	0	0	0	0	0	0	0	0	0	0	0	0.212766	0	0
Eukaryota	Hacrobia	Haptophyta	Pavlovophyceae	Pavlovales	Pavlovaceae	Pavlova	Pavlova_sp.	mixo	0	0	23.4043	27.0213	0.638298	2.12766	0	9.57447	10	0	0	0	0.638298	1.06383	0.638298	0.212766	0.425532	0.212766	0	0	0	0	0	0.212766	7.65957	0.638298	17.6596	0	0	0.212766	0.851064	0	0.638298	0	0	0.212766	0	0	0	0	0
Eukaryota	Hacrobia	Haptophyta	Prymnesiophyceae	Isochrysidales	Isochrysidaceae	Isochrysidaceae_X	Isochrysidaceae_X_sp.	mixo	5.74468	0	4.04255	0.212766	0	0.212766	3.40426	1.06383	3.82979	0.851064	0.425532	1.48936	0.425532	0.212766	4.25532	0.638298	4.46809	0.851064	0.212766	0.425532	0	0	0	0.212766	0	0	0	0.851064	0	0	0	0	0	0	0	1.48936	0	0.212766	0.212766	0.851064	2.76596
Eukaryota	Hacrobia	Haptophyta	Prymnesiophyceae	Isochrysidales	Noelaerhabdaceae	Gephyrocapsa	Gephyrocapsa_sp.	mixo	0.212766	0	0	0	0	0	0	0	0	0	0	0	0.212766	0	0.212766	0	0	0	0	0	0	0	0	0	0	0	0	0	0	0	0	0	0	0	0	0	0	0	0	0	0
Eukaryota	Hacrobia	Haptophyta	Prymnesiophyceae	Isochrysidales	Prymnesiophyceae_Clade_C1	Prymnesiophyceae_Clade_C1_X	Prymnesiophyceae_Clade_C1_X_sp.	mixo	7.23404	0.212766	6.38298	17.6596	0.851064	14.8936	16.383	14.6809	9.78723	9.3617	1.70213	4.25532	1.91489	1.91489	35.5319	12.3404	6.59574	5.10638	0.425532	0.212766	0	0	2.76596	15.5319	4.04255	2.34043	0.212766	3.82979	2.55319	0.638298	0.212766	0	0.425532	0.212766	0	4.25532	0.212766	0.851064	2.76596	0	1.2766
Eukaryota	Hacrobia	Haptophyta	Haptophyta_X	Haptophyta_XX	Haptophyta_XXX	Haptophyta_XXXX	Haptophyta_XXXX_sp.	mixo	59.7872	3.61702	35.1064	94.0426	4.68085	59.7872	34.0426	36.1702	54.0426	108.511	32.3404	86.8085	28.9362	12.3404	108.511	80	70.4255	58.0851	12.3404	157.66	45.7447	24.6809	28.9362	66.8085	67.6596	54.0426	27.6596	9.3617	8.29787	41.9149	5.10638	1.70213	14.2553	23.4043	2.55319	18.5106	0.425532	65.7447	32.5532	87.0213	121.489
Eukaryota	Hacrobia	Haptophyta	Haptophyta_Clade_HAP4	Haptophyta_Clade_HAP4_X	Haptophyta_Clade_HAP4_XX	Haptophyta_Clade_HAP4_XXX	Haptophyta_Clade_HAP4_XXX_sp.	mixo	2.97872	6.59574	26.383	481.702	13.4043	270.638	125.532	106.596	116.809	321.064	61.2766	54.4681	40.2128	36.5957	534.468	921.702	261.064	204.043	14.0426	150.638	54.0426	96.383	40.2128	289.149	88.7234	104.681	44.4681	82.3404	41.4894	67.234	9.78723	0.425532	31.2766	75.3191	5.10638	17.6596	0	116.596	70	121.277	977.66
Eukaryota	Hacrobia	Haptophyta	Haptophyta_Clade_HAP2	Haptophyta_Clade_HAP2_X	Haptophyta_Clade_HAP2_XX	Haptophyta_Clade_HAP2_XXX	Haptophyta_Clade_HAP2_XXX_sp.	mixo	203.191	24.6809	81.7021	823.404	38.7234	526.383	392.979	336.17	462.34	900	280	934.255	349.362	57.6596	1322.98	1192.55	863.83	684.255	45.1064	260.638	255.319	70.6383	217.021	1002.34	509.574	588.723	238.085	158.511	113.83	345.319	74.2553	3.82979	80.2128	108.723	11.7021	187.234	3.40426	79.3617	42.1277	593.191	605.532
Eukaryota	Hacrobia	Cryptophyta	Cryptophyceae	Cryptomonadales	Hemiselmidaceae	Hemiselmis	Hemiselmis_rufescens	mixo	3.82979	37.4468	0.212766	32.9787	4.46809	96.383	166.383	15.7447	857.872	645.957	39.3617	308.085	453.83	252.128	2131.91	4500.43	238.511	51.7021	27.234	39.1489	131.064	14.8936	0.212766	4.25532	25.1064	5.10638	269.574	0	2.97872	1089.15	45.9574	17.6596	949.149	735.957	121.489	212.766	12.5532	255.745	1.48936	68.9362	1276.6
Eukaryota	Hacrobia	Cryptophyta	Cryptophyceae	Cryptomonadales	Cryptomonadales_X	Cryptomonadales_XX	Cryptomonadales_XX_sp.	mixo	229.362	44.4681	9328.94	65.1064	11.2766	50.6383	162.553	535.957	257.447	200.851	14.8936	123.83	157.447	485.957	2135.53	693.617	47.6596	89.7872	550.426	554.043	952.553	100.213	0	2.34043	271.702	2.55319	2470.43	1.70213	0.851064	4.68085	0.638298	30.4255	633.404	22.5532	50.8511	1217.45	1765.96	12698.5	2196.6	1197.66	100.213
Eukaryota	Hacrobia	Cryptophyta	Cryptophyceae	Cryptomonadales	Cryptomonadales_X	Teleaulax	Teleaulax_acuta	mixo	22.5532	3.61702	1910.85	22.1277	2.76596	1.91489	5.10638	91.9149	46.1702	39.5745	5.31915	12.3404	16.5957	221.064	184.681	40.2128	3.61702	152.34	169.787	84.6809	49.5745	2.34043	0	0.851064	81.2766	1.2766	1140.21	9.57447	0	1.2766	0.212766	148.298	244.255	39.1489	16.1702	236.596	462.553	2524.04	679.787	54.2553	15.5319
Eukaryota	Hacrobia	Cryptophyta	Cryptophyceae	Cryptomonadales	Cryptomonadales_X	Plagioselmis	Plagioselmis_prolonga	mixo	17.6596	5.31915	3216.6	81.2766	3.19149	2.76596	1.2766	4.04255	26.383	12.5532	6.17021	11.7021	8.51064	5.74468	47.234	20.4255	3.19149	0.638298	25.1064	14.6809	7.87234	0	0	2.97872	32.3404	0.425532	22.766	0	0.212766	4.04255	0	0.425532	19.1489	1.06383	0	46.5957	93.1915	1808.3	396.17	158.298	90.6383
Eukaryota	Hacrobia	Cryptophyta	Cryptophyceae	Cryptomonadales	Cryptomonadales_X	Geminigera	Geminigera_cryophila	mixo	0	1.70213	1.06383	0	0	0	0.212766	0.212766	0	0	0	0.212766	0.212766	0.212766	0	0.425532	0.212766	0	0	0	0	0	0	0	0	1.2766	0	0	0	0	2.76596	0	0	0	0	0	0	0	0.212766	0.212766	0
Eukaryota	Hacrobia	Cryptophyta	Cryptophyceae	Pyrenomonadales	Pyrenomonadaceae	Rhodomonas	Rhodomonas_sp.	mixo	35.7447	0	1.70213	0.638298	0	0	0	10.6383	1610.85	0.212766	0	0	0	2.97872	0.212766	0	0	0	0	0	7.02128	0	0	1.06383	0.425532	6.80851	10	78.9362	0.425532	1.2766	0	0	7.44681	0	0.425532	1.48936	11.9149	0.638298	7.44681	2.12766	0
Eukaryota	Hacrobia	Cryptophyta	Cryptophyceae	Cryptomonadales	Cryptomonadales_X	Teleaulax	Teleaulax_sp.	mixo	0.425532	0	4.25532	0	0	0	0	0	0	0	0	0	0	0	0.212766	0.212766	0	0.212766	1.2766	1.2766	0	0.851064	0	0	0.212766	0	8.93617	0	0.212766	0	0	0.638298	4.89362	0.425532	0	5.74468	8.51064	21.9149	2.55319	1.2766	0
Eukaryota	Hacrobia	Cryptophyta	Cryptophyceae	Cryptomonadales	Hemiselmidaceae	Hemiselmis	Hemiselmis_brunnescens	mixo	0	0	2.55319	0	0	0	0	0	0	0	0	0	0	0	0	0	0	0	0	0	0	0	0	0	0	0	0	0	0	0	0	0	0	0	0	0	0	2.12766	116.383	0	0
Eukaryota	Hacrobia	Cryptophyta	Cryptophyceae	Cryptomonadales	Hemiselmidaceae	Hemiselmis	Hemiselmis_virescens	mixo	0	0	3.82979	0.212766	0	0	0.212766	1.70213	0	0	0	0	0	7.02128	9.57447	0.212766	0	0	0	0	0	0	0	0	8.08511	0.425532	0.851064	0	0	0	0	0	1.06383	0	0	0	1.06383	0	0	0	0
Eukaryota	Hacrobia	Cryptophyta	Cryptophyceae	Cryptomonadales	Hemiselmidaceae	Hemiselmidaceae_X	Hemiselmidaceae_X_sp.	mixo	0	0	0	0	0	0	0	0.212766	0	0	0	0	0	0	0	0	0	0	0	0	0	0	0	0	0	0	0	0	0	0	0	0	0	0	0	0	0	0	0	0	0
Eukaryota	Hacrobia	Cryptophyta	Cryptophyceae	Cryptomonadales	Hemiselmidaceae	Hemiselmis	Hemiselmis_sp.	mixo	0	0	11.2766	0	0	0	0	0	0	0	0	0	0	0.212766	0	0	0	0	0	0	0	0	0	0	0	0	0	0	0	0	0	0	0	0	0	0	0	2.76596	0.425532	0	0
Eukaryota	Hacrobia	Cryptophyta	Cryptophyceae	Pyrenomonadales	Pyrenomonadaceae	Rhodomonas	Rhodomonas_abbreviata	mixo	0	0	3.40426	0	0	0	0	0	0	0	0	0	0	0	0	0	0	0	0	0	0	0	0	0	0	0	0	0	0	0	0	0	0	0	0	0	0	0	0.425532	0	0
Eukaryota	Hacrobia	Cryptophyta	Cryptophyceae	Cryptomonadales	Cryptomonadales_X	Cryptomonas	Cryptomonas_sp.	mixo	0	0	0	0	0	0.212766	0	0	0	0.212766	0	0.212766	0	0	0	0	0	0	0	0	0	0.212766	0.212766	0.212766	0	0.212766	0	0	0	0	0	0	0	0	0	0	0	0	0	0	0
Eukaryota	Rhizaria	Cercozoa	Chlorarachniophyceae	Chlorarachnida	Chlorarachnida_X	Bigelowiella	Bigelowiella_longifila	mixo	9.57447	0.851064	1.70213	18.9362	3.61702	208.936	22.3404	3.61702	76.5957	47.6596	2.55319	126.383	5.53191	1.2766	2.55319	8.93617	10	0.851064	0	0	0	0.212766	0	1.2766	0	0.212766	0	0.212766	0	0	0	0	0	0	0	0	0	0	0	0	0
Eukaryota	Rhizaria	Cercozoa	Chlorarachniophyceae	Chlorarachnida	Chlorarachnida_X	Bigelowiella	Bigelowiella_sp.	mixo	0	0.212766	0	1.48936	0.212766	3.40426	1.48936	0	2.76596	3.61702	0	2.97872	1.2766	0	5.95745	6.38298	0.851064	5.74468	0	0	0	0	2.76596	14.0426	4.68085	3.40426	0.425532	0.425532	0.212766	0	0.638298	0	0	0	0	0	0	0	0	0	0
Eukaryota	Rhizaria	Cercozoa	Chlorarachniophyceae	Chlorarachniophyceae_X	NPK2-lineage	NPK2-lineage_X	NPK2-lineage_X_sp.	mixo	762.766	11.9149	392.979	157.872	2.76596	6.59574	1.70213	30	192.766	169.362	146.809	291.064	52.9787	132.979	786.809	414.255	77.234	167.021	31.2766	41.0638	60.8511	55.1064	15.5319	25.5319	19.7872	0.638298	1.91489	17.0213	14.2553	118.723	1.48936	0.851064	74.0426	62.5532	26.8085	420	412.766	745.957	435.957	499.362	809.787
Eukaryota	Rhizaria	Cercozoa	Chlorarachniophyceae	Chlorarachnida	Chlorarachnida_X	Chlorarachnida_XX	Chlorarachnida_XX_sp.	mixo	55.7447	9.78723	36.383	40.4255	16.383	66.8085	6.38298	9.14894	27.0213	13.4043	2.12766	13.8298	3.19149	9.14894	107.66	60.2128	10.4255	10.8511	13.4043	20.8511	147.447	22.766	300.213	209.787	540.213	401.489	409.362	1.70213	1.91489	3.19149	12.5532	12.766	21.2766	7.87234	0.638298	0.425532	0	0	16.1702	0	0.425532
Eukaryota	Rhizaria	Cercozoa	Chlorarachniophyceae	Chlorarachnida	Minorisa-lineage	Minorisa	Minorisa_minuta	mixo	90.8511	43.4043	143.404	102.766	6.80851	217.234	35.7447	96.8085	154.681	174.043	3.61702	62.3404	22.3404	21.2766	101.277	170	17.4468	23.4043	7.02128	3.82979	127.447	25.3191	103.191	4.46809	96.1702	2.34043	112.979	0	0.425532	45.3191	1.06383	1.48936	7.44681	3.61702	4.46809	0.212766	0.425532	2.55319	20.4255	0	0
Eukaryota	Rhizaria	Cercozoa	Chlorarachniophyceae	Chlorarachnida	Chlorarachnida_X	Partenskyella	Partenskyella_glossopodia	mixo	14.0426	0.212766	46.8085	11.2766	0	732.34	219.362	65.9574	34.6809	43.4043	5.95745	37.4468	0.638298	0.851064	3.61702	1.06383	0.638298	1.06383	0.851064	0.638298	0.425532	0.212766	0	0	17.234	1.06383	2.34043	0.851064	0	4.46809	0	1.06383	6.17021	0.638298	0	0.851064	0.851064	0	0.212766	0	0
Eukaryota	Rhizaria	Cercozoa	Chlorarachniophyceae	Chlorarachnida	Chlorarachnida_X	Bigelowiella	Bigelowiella_natans	mixo	0	2.97872	0.212766	47.8723	4.25532	77.6596	16.1702	15.5319	39.3617	68.9362	8.51064	92.3404	15.3191	4.46809	70.2128	63.8298	11.9149	580.638	0	0	1.48936	11.4894	395.745	872.34	284.468	276.383	71.0638	50.2128	49.5745	0	17.0213	2.34043	5.74468	6.38298	4.25532	0	0	0	0	0	0
Eukaryota	Rhizaria	Cercozoa	Chlorarachniophyceae	Chlorarachniophyceae_X	LC104-lineage	LC104-lineage_X	LC104-lineage_X_sp.	mixo	0	0	11.0638	0.425532	0	0	0	0	0	0	0	0	0	0	0	0	0	0	0.425532	0	0	0	0	0	1834.26	0	93.1915	0	0.212766	0	0	0	43.8298	0	0.851064	0	0	0	0.425532	0	0
Eukaryota	Rhizaria	Cercozoa	Chlorarachniophyceae	Chlorarachnida	Chlorarachnida_X	Lotharella	Lotharella_vacuolata	mixo	1.48936	0.425532	4.25532	1.06383	0	1.06383	0.212766	2.34043	0	2.12766	0	0	0.212766	0.212766	0	0	0	0	0	0	0	0	0.425532	2.12766	14.6809	0	1.2766	0	0	0	0	0	0	0	0	0	0	0	0	0	0
Eukaryota	Rhizaria	Cercozoa	Filosa-Imbricatea	Euglyphida	Paulinellidae	Paulinella	Paulinella_chromatophora	mixo	0	0	0	0	0	0	0	0	0	0	0	0	0	0	0	0	0	0	0	0	0	0	0	0	0	0	0	0	0	0	0	0	0	0	0	0	0	0	0	0	0
Eukaryota	Rhizaria	Cercozoa	Filosa-Imbricatea	Euglyphida	Paulinellidae	Paulinella	Paulinella_sp.	mixo	0	0	3.82979	0	0	0	0	2.12766	9.14894	9.14894	0.212766	0.212766	11.4894	7.02128	223.191	25.5319	8.7234	0.425532	0	0	0	0	0	0	0	0	0	0	0	0	0	0	0	0	0	0	0	0	1.70213	0	0
Eukaryota	Alveolata	Dinoflagellata	Dinophyceae	Prorocentrales	Prorocentraceae	Prorocentrum	Prorocentrum_sp.	mixo	41.5008	27.8078	26.8803	234.216	25.1602	346.29	67.6391	35.7504	169.848	275.278	124.958	430.152	75.9359	47.4874	389.578	403.828	150.877	763.811	115.43	223.508	223.204	21.6526	360.472	586.071	204.334	413.086	242.277	126.661	95.1433	457.032	32.0573	9.17369	122.53	52.9848	36.1214	210.219	69.2243	279.427	50.2698	175.076	357.993
Eukaryota	Alveolata	Dinoflagellata	Dinophyceae	Gymnodiniales	Kareniaceae	Karlodinium	Karlodinium_veneficum	mixo	56.5599	16.4755	39.1231	246.138	13.6762	185.531	43.4907	46.172	121.13	377.993	93.1029	305.987	43.3221	50.0337	147.976	172.782	147.538	396.29	60.8769	85.9191	114.772	35.6324	291.484	294.368	77.6054	249.545	200.978	43.4064	43.6762	247.352	22.1922	5.48061	47.0658	17.8583	12.5632	100.843	28.0438	176.02	15.2614	65.3626	165.228
Eukaryota	Alveolata	Dinoflagellata	Dinophyceae	Gymnodiniales	Gymnodiniaceae	Lepidodinium	Lepidodinium_viride	mixo	33.946	5.51433	91.5852	70.9781	16.4924	113.406	37.2513	44.0135	37.5042	156.037	42.0067	94.2327	17.5885	32.7487	65.2445	37.4368	5.1602	139.393	94.8229	147.302	204.351	18.0101	220.253	131.164	67.3356	76.0708	93.8449	12.0405	21.0118	130.675	17.3693	7.9258	38.6341	13.6425	15.5481	80.2024	46.5261	63.7099	0.134907	56.1214	407.926
Eukaryota	Alveolata	Dinoflagellata	Dinophyceae	Gymnodiniales	Gymnodiniaceae	Gymnodinium	Gymnodinium_sp.	mixo	77.1669	13.1366	13.2209	247.15	11.7201	284.469	65.683	22.715	94.5363	186.948	65.0927	273.609	31.484	29.7808	81.3659	132.091	80.0843	398.482	37.0489	60.4216	38.8364	13.1872	209.191	285.261	76.8128	192.833	143.676	68.7352	71.3322	133.676	22.6981	8.12816	32.8668	12.8668	13.5076	74.2327	15.5987	368.533	12.9174	125.076	137.774
Eukaryota	Alveolata	Dinoflagellata	Dinophyceae	Peridiniales	Heterocapsaceae	Heterocapsa	Heterocapsa_nei/rotundata	mixo	97.9258	23.339	202.074	207.622	29.6627	199.73	113.676	87.5379	128.938	236.121	57.0489	214.013	35.4806	53.0523	171.164	82.0067	61.7032	168.55	66.4924	139.376	124.772	38.1113	340.54	233.71	148.28	111.349	136.374	21.3153	28.1282	128.6	204.604	109.191	45.0253	10.7251	22.1417	78.4486	23.1366	72.6307	29.6627	72.4452	91.8044
Eukaryota	Alveolata	Dinoflagellata	Dinophyceae	Peridiniales	Thoracosphaeraceae	Thoracosphaeraceae_X	Thoracosphaeraceae_X_sp.	mixo	83.0354	34.9747	84.5363	282.901	16.2901	102.159	29.2411	16.661	51.3659	82.0742	40.4553	104.671	17.9933	24.2159	97.285	79.0556	52.5295	140.152	40.1855	309.325	70.9275	28.8027	172.428	137.184	74.1147	191.737	89.2074	36.4418	33.7437	60.7251	26.2057	9.91568	49.0388	23.5413	11.0961	79.4772	10.0337	251.315	1.51771	223.288	134.519
Eukaryota	Alveolata	Dinoflagellata	Dinophyceae	Gymnodiniales	Kareniaceae	Karlodinium	Karlodinium_sp.	mixo	73.339	55.1096	74.9747	143.44	18.2631	83.8954	24.1653	14.4857	44.3002	180.978	30.7083	163.423	8.24621	29.0556	36.7116	41.3659	26.4587	356.728	48.4823	114.705	102.327	16.4081	255.16	220.725	216.678	340.337	123.153	42.8499	52.1754	82.715	37.7234	17.7066	43.828	25.2108	29.8145	34.6037	7.82462	163.642	8.66779	121.265	156.847
Eukaryota	Alveolata	Dinoflagellata	Dinophyceae	Peridiniales	Amphidomataceae	Azadinium	Azadinium_sp.	mixo	23.1535	12.4452	9.15683	100.607	12.3272	32.4789	16.1889	9.59528	74.2833	72.7993	31.9224	108.668	13.1197	7.52108	45.059	108.449	62.3272	116.476	9.1231	13.6088	4.28331	1.92243	17.5211	58.2968	14.4857	64.9578	36.6273	11.5514	14.317	18.2293	8.65093	3.76054	4.70489	3.30523	2.74874	12.0742	1.34907	36.2395	1.73693	14.4182	21.0118
Eukaryota	Alveolata	Dinoflagellata	Dinophyceae	Peridiniales	Thoracosphaeraceae	Pentapharsodinium	Pentapharsodinium_tyrrhenicum	mixo	11.8887	5.1602	3.17032	37.3524	5.96965	50.2024	11.2142	3.44013	27.1838	64.9073	36.8803	75.0422	11.5008	4.87352	32.226	40.9106	16.7622	182.159	17.0826	20.2024	21.7201	4.89039	59.4435	148.28	52.6476	114.098	54.2159	25.0084	17.4199	70.9612	10.253	1.85497	33.1872	18.0607	12.9005	27.2344	8.73524	34.9241	0.944351	12.7656	26.172
Eukaryota	Alveolata	Dinoflagellata	Dinophyceae	Gymnodiniales	Gymnodiniaceae	Paragymnodinium	Paragymnodinium_shiwhaense	mixo	7.87521	2.17538	23.9123	51.6695	5.43002	90.4216	8.93761	25.2445	23.1366	82.9174	10.3879	42.6644	11.1467	21.7538	40.0506	86.9477	19.258	27.9764	7.47049	7.82462	2.56324	5.76728	18.769	22.9342	67.774	13.3221	19.8482	4.04722	6.40809	3.72681	4.8398	1.63575	9.69646	0.961214	2.56324	48.2462	2.83305	75.8516	40.0675	122.901	68.1282
Eukaryota	Alveolata	Dinoflagellata	Dinophyceae	Prorocentrales	Prorocentraceae	Prorocentrum	Prorocentrum_cordatum	mixo	2.3946	0.370995	3.30523	3.62563	0.219224	1.46712	1.46712	2.52951	3.06914	4.03035	2.36088	9.94941	0.640809	0.6914	1.92243	4.85666	1.60202	15.2951	9.22428	2.12479	0.927487	8.58347	309.174	34.3002	11.855	231.686	32.7319	1.12985	2.34401	15.8347	13.8449	4.58685	4.41821	4.01349	4.16526	6.44182	0.236088	16.3238	13.3558	17.3187	33.946
Eukaryota	Alveolata	Dinoflagellata	Dinophyceae	Gymnodiniales	Kareniaceae	Takayama	Takayama_pulchellum	mixo	3.086	1.0118	12.5295	1.90556	2.56324	1.65261	1.02867	2.56324	6.543	59.9157	9.27487	31.2816	5.71669	1.98988	50.3541	79.511	24.9747	44.2159	4.85666	0.0337268	0.455312	0.084317	0.489039	7.48735	1.97302	2.00675	0.826307	20.742	10.6408	31.1298	0.556492	0.219224	8.27993	4.99157	5.00843	30.1012	10.9106	18.0607	0.0505902	8.68465	65.1265
Eukaryota	Alveolata	Dinoflagellata	Dinophyceae	Gonyaulacales	Ceratiaceae	Tripos	Tripos_tenuis	mixo	1.65261	0.421585	1.07926	1.97302	1.29848	10.6071	1.60202	550.793	22.9342	1.14671	0.269815	15.6492	3.47386	443.693	2.10793	0.438449	5.78415	11.6526	5.68297	4.1484	0.404722	0.185497	0.269815	62.0067	0.6914	5.24452	1.82125	6.10455	7.13322	0.084317	1.55143	1.14671	2.00675	2.34401	0.573356	1.24789	1.14671	3.92917	0.489039	1.29848	2.00675
Eukaryota	Alveolata	Dinoflagellata	Dinophyceae	Gymnodiniales	Kareniaceae	Kareniaceae_X	Kareniaceae_X_sp.	mixo	6.543	3.60877	3.87858	37.0658	2.31029	30.6071	6.45868	5.44688	25.2277	62.5126	16.6442	50.4047	9.71332	4.70489	21.484	34.2833	23.3895	68.2125	7.20067	9.46037	5.29511	3.52445	27.656	52.5464	15.2108	36.0371	35.1265	9.6796	9.93255	26.4924	4.43508	1.0118	8.93761	2.69815	2.81619	13.9966	3.81113	16.4924	1.06239	7.63912	18.3137
Eukaryota	Alveolata	Dinoflagellata	Dinophyceae	Suessiales	Suessiaceae	Pelagodinium	Pelagodinium_beii	mixo	12.0573	18.7521	67.2175	36.2057	10.371	23.3052	2.54637	16.5261	13.9629	11.2648	3.40641	22.7993	1.73693	7.47049	7.20067	3.76054	1.45025	47.6391	8.1113	79.2243	6.47555	26.8465	113.288	66.8803	131.366	32.8162	9.34233	5.36256	14.9073	9.08938	3.086	1.5683	4.06408	4.16526	2.5801	2.74874	1.72007	30.7926	31.0624	0.623946	4.13153
Eukaryota	Alveolata	Dinoflagellata	Dinophyceae	Gymnodiniales	Kareniaceae	Karenia	Karenia_sp.	mixo	18.4317	1.77066	7.95953	26.7454	2.5801	10.3204	3.38954	1.0118	4.28331	9.69646	5.49747	10.253	0.404722	0.573356	1.90556	3.91231	3.44013	62.1754	8.65093	32.4452	6.07083	8.39798	78.4317	41.1467	42.1248	45.6324	39.882	6.82968	8.33052	19.882	11.4334	4.53626	18.6509	8.70152	4.28331	9.03879	2.3946	23.6931	0.0337268	9.44351	14.7723
Eukaryota	Alveolata	Dinoflagellata	Dinophyceae	Gymnodiniales	Gymnodiniaceae	Margalefidinium	Margalefidinium_fulvescens	mixo	13.086	3.35582	1.11298	60.5059	4.75548	29.747	53.1535	3.67622	11.0287	9.54469	10.1686	40.1012	1.45025	3.22091	46.914	0.84317	3.57504	20.3204	0.775717	29.0219	0.860034	0.860034	9.08938	14.6543	7.85835	6.76223	8.54975	3.50759	12.3946	3.94604	51.1636	34.2159	2.7656	0.421585	1.39966	3.33895	0.219224	1.45025	0.151771	0.084317	0.944351
Eukaryota	Alveolata	Dinoflagellata	Dinophyceae	Suessiales	Suessiaceae	Biecheleria	Biecheleria_cincta	mixo	8.65093	3.84486	14.5868	42.6476	2.27656	1.75379	0.303541	0.994941	29.1737	22.3103	9.35919	28.3642	1.53457	0.826307	2.96796	4.63744	5.8516	41.6695	9.13997	7.13322	2.91737	11.3153	38.769	16.8128	44.0809	65.9696	19.1062	2.7656	6.02024	4.09781	6.29005	3.72681	9.64587	6.49241	6.76223	9.39292	0.370995	21.1973	14.3002	7.67285	13.339
Eukaryota	Alveolata	Dinoflagellata	Dinophyceae	Gonyaulacales	Gonyaulacaceae	Gonyaulax	Gonyaulax_polygramma	mixo	3.59191	0.202361	0.6914	0.202361	1.1973	3.59191	5.93592	63.339	19.1231	0.573356	0.6914	2.63069	1.06239	54.57	0.74199	0.590219	3.76054	2.68128	1.80438	4.16526	0.10118	0.118044	1.1973	19.2917	0.236088	4.92411	1.16358	2.02361	3.25464	0.0337268	23.0017	16.3575	0.623946	0.927487	0.252951	0.286678	0.556492	4.70489	0.236088	0.472175	0.74199
Eukaryota	Alveolata	Dinoflagellata	Dinophyceae	Suessiales	Suessiaceae	Protodinium	Protodinium_simplex	mixo	0.455312	6.98145	15.5481	10.6914	18.6341	10.0337	0.505902	2.79933	1.14671	0.556492	1.77066	1.26476	0.10118	0.151771	0.0674536	0.0674536	0.0505902	5.73356	5.96965	11.6526	2.34401	10.86	41.5683	43.339	61.8718	158.145	22.5126	0.944351	0.994941	0.0505902	4.62057	2.68128	2.47892	2.04047	0.607083	0.337268	0	0.252951	0.202361	0	0.0168634
Eukaryota	Alveolata	Dinoflagellata	Dinophyceae	Gymnodiniales	Gymnodiniaceae	Gymnodinium	Gymnodinium_catenatum	mixo	1.02867	0.168634	11.9224	7.43676	0.370995	1.29848	0.472175	0.0674536	0.0337268	1.83811	0.994941	5.51433	0.084317	0.0674536	0.303541	0.590219	0.944351	4.04722	0.472175	1.97302	0.0505902	1.7032	37.656	18.398	8.83642	136.745	58.0438	2.63069	3.74368	3.72681	0.370995	0.168634	0.978078	0.303541	0.151771	0.202361	0.0168634	0.84317	0.219224	0.0168634	0.826307
Eukaryota	Alveolata	Dinoflagellata	Dinophyceae	Peridiniales	Thoracosphaeraceae	Scrippsiella	Scrippsiella_sp.	mixo	2.59696	0.404722	3.44013	1.21417	0.370995	1.58516	5.8516	1.46712	4.4688	1.45025	0.370995	3.55818	0.286678	0.893761	0.472175	0.236088	0.809444	4.92411	0.438449	3.7774	0.320405	0.151771	7.2344	2.32715	0.472175	53.946	1.61889	0.505902	0.303541	0.168634	61.973	38.0101	0.219224	1.0118	0.623946	0.876897	0.252951	0.539629	0.522766	1.02867	2.9511
Eukaryota	Alveolata	Dinoflagellata	Dinophyceae	Peridiniales	Thoracosphaeraceae	Scrippsiella	Scrippsiella_acuminata	mixo	3.9629	0.725126	12.2428	1.24789	0.505902	0.573356	7.70658	3.30523	17.0658	0.252951	0.134907	2.29342	0.118044	3.17032	0.151771	0.252951	2.91737	3.49073	1.18044	9.6796	0.387858	0.505902	17.1669	6.02024	1.82125	27.7909	4.18212	0.539629	0.387858	0.79258	38.6172	26.172	0.202361	0.337268	0.657673	0.286678	0.236088	0.269815	1.24789	0.590219	0.6914
Eukaryota	Alveolata	Dinoflagellata	Dinophyceae	Peridiniales	Amphidomataceae	Azadinium	Azadinium_trinitatum	mixo	6.45868	0.134907	0.927487	9.44351	0.404722	3.59191	2.74874	0.539629	5.04216	7.28499	1.98988	4.01349	0.489039	0.421585	3.05228	6.88027	3.28836	11.9899	0.961214	1.90556	0.320405	0.623946	14.0641	10.6577	3.32209	14.1484	4.40135	1.48398	1.58516	1.97302	14.8061	5.31197	0.185497	0.758853	0.640809	0.657673	0.0168634	4.08094	0.118044	0.674536	3.84486
Eukaryota	Alveolata	Dinoflagellata	Dinophyceae	Peridiniales	Heterocapsaceae	Heterocapsa	Heterocapsa_sp.	mixo	41.0118	0.623946	8.63406	5.54806	0.590219	4.67116	8.63406	3.86172	11.3153	3.7774	0.961214	3.2715	0.893761	0.809444	8.75211	6.17201	0.826307	10.3204	0.708263	5.14334	0.10118	0.421585	4.41821	2.47892	4.4688	15.2782	8.21248	0.455312	0.370995	0.674536	1.16358	0.994941	1.72007	0.708263	0.421585	0.455312	0.084317	0.337268	1.63575	1.04553	0.505902
Eukaryota	Alveolata	Dinoflagellata	Dinophyceae	Peridiniales	Thoracosphaeraceae	Pentapharsodinium	Pentapharsodinium_sp.	mixo	0.522766	0.0505902	0.151771	0.370995	0.168634	1.90556	1.80438	0.438449	1.43339	2.10793	0.640809	0.893761	1.21417	0.236088	1.04553	1.07926	0.826307	2.31029	0.168634	1.50084	0.134907	0.337268	11.3153	17.9595	7.80776	1.83811	1.16358	0.556492	0.708263	0.708263	0.590219	0.202361	1.16358	0.354132	0.303541	0.286678	0.185497	11.4503	0	0.118044	0.74199
Eukaryota	Alveolata	Dinoflagellata	Dinophyceae	Gymnodiniales	Gymnodiniaceae	Lepidodinium	Lepidodinium_sp.	mixo	2.63069	0.202361	0.303541	3.457	0.202361	2.79933	2.74874	0.10118	2.63069	3.47386	1.09612	3.44013	0.370995	0.10118	0.961214	0.674536	1.41653	7.63912	0.944351	4.19899	0.404722	0.337268	8.66779	7.53794	5.64924	10.8769	3.086	1.51771	1.24789	0.893761	2.36088	1.11298	1.33221	0.489039	1.63575	0.573356	0.0505902	2.14165	0.0168634	1.36594	0.826307
Eukaryota	Alveolata	Dinoflagellata	Dinophyceae	Suessiales	Suessiaceae	Yihiella	Yihiella_yeosuensis	mixo	0	0.0505902	30.8263	0.0168634	0.0674536	0	0.0168634	0.455312	0	0.0337268	0	0	0.0337268	0.961214	0.809444	0.0337268	0	0.0168634	0.623946	0.0505902	0	0	0.0505902	0	0.118044	0	2.42833	0	0	0	0	0	0.219224	0.0337268	0	0.404722	1.97302	2.37774	0	0	0
Eukaryota	Alveolata	Dinoflagellata	Dinophyceae	Suessiales	Symbiodiniaceae	Symbiodinium	Symbiodinium_sp.	mixo	5.04216	0.219224	0	0.404722	0.236088	3.33895	0.0505902	2.15852	2.14165	5.61551	1.11298	26.4081	0.0505902	1.24789	0.860034	0.151771	0.961214	22.3272	0.505902	0.607083	0.269815	0.168634	7.33558	1.5683	0.657673	0.10118	0.151771	0.573356	1.98988	0.556492	0.6914	0.202361	0.708263	0.0674536	0.944351	1.82125	0.354132	0.185497	0	0	0.0674536
Eukaryota	Alveolata	Dinoflagellata	Dinophyceae	Peridiniales	Amphidomataceae	Azadinium	Azadinium_concinnum	mixo	0.118044	0.0674536	0.185497	5.76728	0.303541	3.67622	0.927487	0.252951	1.73693	2.24283	1.68634	3.2715	0.337268	0.168634	0.607083	2.68128	1.0118	11.8718	0.151771	1.12985	0.0674536	0.151771	4.4688	8.85329	2.64755	8.63406	0.674536	3.086	2.96796	2.79933	0.303541	0.118044	0.370995	0.118044	0.118044	0.084317	0	1.02867	0	0.0168634	0.185497
Eukaryota	Alveolata	Dinoflagellata	Dinophyceae	Peridiniales	Heterocapsaceae	Heterocapsa	Heterocapsa_pygmaea	mixo	17.5042	1.12985	68.4317	3.35582	0.151771	5.49747	5.86847	0.944351	3.52445	2.61383	0.084317	0.337268	0.725126	1.18044	11.1973	5.58179	0.10118	0.236088	0	0	0	0	0	0	0	0.0168634	0	0.0168634	0	0.0337268	0	0	0	0	0	0.0505902	0	5.3457	18.1956	0.0505902	0
Eukaryota	Alveolata	Dinoflagellata	Dinophyceae	Suessiales	Suessiaceae	Pelagodinium	Pelagodinium_sp.	mixo	2.90051	8.76897	1.75379	4.82293	3.13659	15.4132	1.68634	9.17369	0.573356	0.489039	0.0337268	5.5312	0.0337268	0.893761	0.0505902	0.134907	0.0337268	0.10118	0	0	0	0.185497	2.29342	2.84992	95.0759	0.387858	0.725126	0.0168634	0.489039	0	0.370995	0.219224	0.387858	0.252951	0.118044	0	0	0	0	0	0
Eukaryota	Alveolata	Dinoflagellata	Dinophyceae	Gonyaulacales	Ceratiaceae	Tripos	Tripos_fusus	mixo	0.590219	0.725126	1.48398	0.185497	0.674536	2.83305	3.10287	37.9427	2.74874	0.134907	0.0337268	1.63575	0.269815	26.5261	0.219224	0.337268	0.623946	0.708263	0.269815	2.46206	0.118044	0.118044	0.556492	3.37268	0.0337268	0.354132	0.084317	0.236088	0.354132	0	0.269815	0.286678	0.118044	0.0168634	0.0168634	0.725126	0.252951	1.8887	0.202361	0.303541	0.10118
Eukaryota	Alveolata	Dinoflagellata	Dinophyceae	Gonyaulacales	Goniodomataceae	Goniodoma	Goniodoma_polyedricum	mixo	1.75379	0	0.0674536	0	0.573356	1.1973	0.118044	49.4941	1.02867	0.0337268	0.0674536	0.623946	0.438449	27.0658	0.084317	0.151771	0.354132	1.85497	0.421585	1.06239	0.0168634	0.0337268	0.10118	3.70995	0.0337268	0.0505902	0.0674536	0.539629	0.472175	0.0168634	0.219224	0.10118	0.118044	0.640809	0	0.0674536	0	1.48398	0.168634	0.0674536	0.0505902
Eukaryota	Alveolata	Dinoflagellata	Dinophyceae	Gonyaulacales	Ceratiaceae	Tripos	Tripos_furca	mixo	0.725126	0.0168634	0.118044	0.0168634	0.0168634	0.0168634	0.185497	24.7049	2.19224	0	0.0337268	0.0337268	0.084317	19.511	0.0674536	0.0505902	8.19562	1.48398	1.82125	0.10118	0	0.0168634	0	0.910624	0.0168634	0.0674536	0.286678	0.556492	0.657673	0.0168634	0.0168634	0.0337268	0.10118	0	0	0	0	0.118044	0	0	0.084317
Eukaryota	Alveolata	Dinoflagellata	Dinophyceae	Peridiniales	Amphidomataceae	Azadinium	Azadinium_caudatum	mixo	0.269815	0.0168634	0.0337268	0.910624	0.0168634	0.0337268	0.084317	0.118044	0.961214	0.168634	0	0.219224	0.10118	0.118044	0.134907	0.387858	0.10118	0.252951	0.0505902	0.0337268	0	0.0505902	0.0674536	0.489039	0.236088	0.826307	0.236088	0.0337268	0.0168634	0.118044	0.252951	0.10118	0.0337268	0.0168634	0	0.0337268	0	14.4182	0	0.0337268	0.151771
Eukaryota	Alveolata	Dinoflagellata	Dinophyceae	Gymnodiniales	Gymnodiniaceae	Akashiwo	Akashiwo_sanguinea	mixo	0	0	0	0	0	0	0	0	0	0	0	0	0	0	0	0	0	0	0	0	0	0	2.9511	0	0.522766	0.185497	1.83811	0	0	0	0.252951	0.725126	0	0	0	0	0	0	0	0	0
Eukaryota	Alveolata	Dinoflagellata	Dinophyceae	Gonyaulacales	Pyrophacaceae	Fragilidium	Fragilidium_sp.	mixo	1.97302	0.320405	0.573356	0.354132	1.73693	1.07926	1.39966	7.08263	0.961214	0	0.118044	1.16358	0.775717	8.65093	0.337268	0.0168634	0.0674536	0.0168634	0.0505902	0.0168634	0	0.0168634	0.10118	4.99157	0.0168634	0.404722	0.387858	0.219224	0.0168634	0	3.49073	2.78246	0.118044	0.0168634	0	0	0.0505902	3.42327	0	0.0337268	0.0168634
Eukaryota	Alveolata	Dinoflagellata	Dinophyceae	Gonyaulacales	Goniodomataceae	Alexandrium	Alexandrium_andersonii	mixo	0.370995	0	0.219224	0.0168634	0.084317	0.623946	2.32715	5.43002	2.81619	0.10118	0.202361	1.18044	0.134907	3.89545	0.0674536	0	0.134907	0.269815	1.18044	0.10118	0	0.0337268	0	0.725126	0.084317	1.02867	1.21417	0.0168634	0.151771	0.185497	2.52951	1.41653	0.185497	0	0	0.084317	0.0168634	0	0	0	0.0168634
Eukaryota	Alveolata	Dinoflagellata	Dinophyceae	Prorocentrales	Prorocentraceae	Prorocentrum	Prorocentrum_panamense	mixo	0.252951	0	0.219224	0.269815	0.0505902	0.927487	0	0.0337268	0.320405	0.118044	0.0168634	0.0337268	0.0168634	0	0.0168634	0.0505902	0.0674536	0.269815	0.118044	0.0674536	0.0168634	0	0.893761	0.623946	0.168634	2.91737	1.75379	0.269815	0.168634	0.489039	0.236088	0.10118	0.0674536	0	0.185497	0.236088	0.269815	0	0	0	0.455312
Eukaryota	Alveolata	Dinoflagellata	Dinophyceae	Gymnodiniales	Gymnodiniaceae	Polykrikos	Polykrikos_hartmannii	mixo	0	0	4.35076	0	0	0	0.0168634	0	0	0	0	0	0	0	0	0.0168634	0.320405	0.0168634	0.0168634	0	0	0	0	0	0	0	0	0	0	0.0168634	0	0.0674536	0	0	0	0	0	0	0	0	0
Eukaryota	Alveolata	Dinoflagellata	Dinophyceae	Gymnodiniales	Kareniaceae	Karenia	Karenia_mikimotoi	mixo	0.252951	0.0337268	0.084317	0.674536	0.0337268	0.522766	0.134907	0.0337268	0.219224	0.860034	0.657673	0.927487	0.134907	0.134907	0.236088	0.404722	0.387858	1.11298	0.10118	0.185497	0.168634	0.118044	0.74199	0.573356	0.134907	0.657673	0.438449	0.269815	0.202361	0.354132	0.202361	0.0168634	0.354132	0.202361	0.0337268	0.337268	0.118044	0.303541	0.0168634	0.269815	0.337268
Eukaryota	Alveolata	Dinoflagellata	Dinophyceae	Gymnodiniales	Gymnodiniaceae	Margalefidinium	Margalefidinium_polykrikoides	mixo	1.29848	0.0168634	0.202361	0.286678	0.0505902	0.876897	0.438449	1.04553	0.893761	0.674536	0.185497	0.84317	0.084317	0.118044	0.455312	0.0168634	0.0674536	0.590219	0	1.1973	0.0337268	0.0168634	2.20911	0.556492	0.0337268	1.48398	4.18212	0.0674536	0.370995	0.910624	1.41653	0.320405	0.0168634	0.0168634	0.0168634	0.151771	0	0	0	0	0
Eukaryota	Alveolata	Dinoflagellata	Dinophyceae	Gymnodiniales	Kareniaceae	Karenia	Karenia_brevis	mixo	0.084317	0.0168634	0	2.51265	0.084317	0.286678	0.168634	0.0337268	0	0.185497	0.0674536	0.303541	0	0.0337268	0.0505902	0.118044	0.455312	1.24789	0.0674536	0.320405	0.134907	0.118044	0.303541	0.623946	0.809444	0.320405	0.286678	0.640809	0.202361	0.118044	0.0337268	0	0.0674536	0.0168634	0.0337268	0.0168634	0	0.725126	0	0	0.219224
Eukaryota	Alveolata	Dinoflagellata	Dinophyceae	Suessiales	Suessiaceae	Ansanella	Ansanella_granifera	mixo	1.04553	0.337268	0.573356	2.84992	0.0674536	0.0505902	0.10118	0.236088	0	0.0337268	0.0168634	0.202361	0	0.0505902	2.00675	0.202361	0	0.269815	0.168634	0.0337268	0.0168634	0	0.472175	1.24789	2.91737	1.50084	0.708263	0	0	0	0.0337268	0	0	0	0	0	0	0.0168634	0	0.0674536	0
Eukaryota	Alveolata	Dinoflagellata	Dinophyceae	Gymnodiniales	Gymnodiniaceae	Polykrikos	Polykrikos_geminatus	mixo	0	0	0	0.185497	0.0505902	0.421585	0.10118	0.0168634	0	0.0168634	0.0674536	0.0505902	0	0	0	0.0168634	0.084317	0.202361	0	0.185497	0	0.0505902	2.36088	2.46206	3.32209	1.36594	0.320405	0	0	0	0.10118	0.0505902	0.0337268	0	0	0	0	0	0	0	0
Eukaryota	Alveolata	Dinoflagellata	Dinophyceae	Gymnodiniales	Gymnodiniaceae	Gymnodinium	Gymnodinium_impudicum	mixo	0.151771	0	0.0337268	0.10118	0.134907	0.202361	0.236088	0.0168634	0.79258	1.66948	0.0674536	0.623946	0.118044	0.0505902	0.151771	0.505902	0.303541	0.573356	0	0	0	0	0.337268	1.0118	0.0168634	0.623946	0.539629	0.084317	0.10118	0	0.219224	0.0337268	0.118044	0.118044	0.0505902	1.02867	0	0	0	0	0.0168634
Eukaryota	Alveolata	Dinoflagellata	Dinophyceae	Gonyaulacales	Gonyaulacaceae	Gonyaulax	Gonyaulax_spinifera	mixo	0	0.118044	0	0.0168634	0.0168634	0.0168634	1.51771	0.134907	1.83811	0.084317	0.084317	0.421585	0.0168634	0.10118	0	0	0.708263	0.0674536	0.0168634	0.0505902	0	0.0168634	0	0.084317	0	0	0	0	0	0	1.0118	0.6914	0	0	0	0	0	0.168634	0.0505902	0	0
Eukaryota	Alveolata	Dinoflagellata	Dinophyceae	Gymnodiniales	Gymnodiniaceae	Amphidinium	Amphidinium_sp.	mixo	0	0	0	0	0	0	0	0.236088	0.354132	0	0	0	0	0.10118	0.0337268	0	0	0	0	0.202361	0.0168634	0.0337268	0	0.0168634	0.084317	0	0.269815	0	0	0.0168634	4.43508	2.20911	0.455312	0.0168634	0.168634	0	0.0168634	0.0168634	0.0337268	0	0
Eukaryota	Alveolata	Dinoflagellata	Dinophyceae	Gonyaulacales	Goniodomataceae	Alexandrium	Alexandrium_pseudogonyaulax	mixo	0.10118	0	0.0674536	0	0.0168634	0.0168634	0.0337268	0.758853	0	0	0	0	0	0.522766	0	0	0	0.0337268	0.404722	0.354132	0	0.0337268	0	2.96796	0.0337268	0	0.0168634	0.0674536	0.10118	0	1.72007	1.04553	0	0.0674536	0	0	0	0.320405	0	0	0
Eukaryota	Alveolata	Dinoflagellata	Dinophyceae	Gymnodiniales	Gymnodiniaceae	Gymnodinium	Gymnodinium_smaydae	mixo	0	0	0.0505902	0.0505902	0	0.0337268	0	0.0168634	0.0168634	0	0	0.0168634	0	0	0	0	0.0337268	0.168634	0	0	0.0337268	0.0505902	0.337268	0.657673	0.269815	1.48398	0.826307	0.219224	0.236088	0.0168634	0.084317	0.118044	0.0674536	0	0.0168634	0.0168634	0	0	0.084317	0.0337268	0
Eukaryota	Alveolata	Dinoflagellata	Dinophyceae	Gymnodiniales	Gymnodiniales_X	Levanderina	Levanderina_fissa	mixo	0	0	0	0	0	0	0	0.0337268	0	0	0	0	0	0	0	0	0	0	0	0	0	0	0	0	0	0	0	0	0	0	0	0	0	0	0	0.236088	0	0	0	0	0
Eukaryota	Alveolata	Dinoflagellata	Dinophyceae	Peridiniales	Thoracosphaeraceae	Stoeckeria	Stoeckeria_algicida	mixo	0	0	0	0	0	0	0	0	0	0	0	0	0	0	0	0	0.0337268	0	0	0.118044	0.134907	0.10118	0	0	0.337268	0.0168634	0.286678	0	0	0.0168634	0.084317	0.0168634	0	0	0	0	0	0	0	0	0
Eukaryota	Alveolata	Dinoflagellata	Dinophyceae	Prorocentrales	Prorocentraceae	Prorocentrum	Prorocentrum_bimaculatum	mixo	0	0	0	0	0	0.0337268	0	0.0337268	0.0168634	0.118044	0.0505902	0.236088	0	0	0.0168634	0.0337268	0.0168634	0.0505902	0	0	0.0168634	0	0.0168634	0.0505902	0	0.0168634	0.0168634	0	0	0.0505902	0	0	0	0	0	0.0168634	0	0.0674536	0	0	0
Eukaryota	Alveolata	Dinoflagellata	Dinophyceae	Gonyaulacales	Ceratiaceae	Tripos	Tripos_sp.	mixo	0.0168634	0	0	0	0	0.0674536	0.0168634	1.06239	0	0	0	0	0	0.370995	0.0168634	0	0	0.0337268	0.0168634	0.0168634	0	0	0	0.0505902	0	0.0337268	0	0	0	0	0	0	0	0	0	0	0	0	0	0	0
Eukaryota	Alveolata	Dinoflagellata	Dinophyceae	Gonyaulacales	Gonyaulacaceae	Lingulodinium	Lingulodinium_polyedra	mixo	0.0674536	0	0	0	0	0	0	0.472175	0.084317	0	0	0	0	0.269815	0	0.0505902	0	0	0.0674536	0.0168634	0	0	0	0.590219	0	0	0	0.168634	0.0505902	0	0	0	0	0	0	0	0	0	0	0	0
Eukaryota	Alveolata	Dinoflagellata	Dinophyceae	Gonyaulacales	Goniodomataceae	Alexandrium	Alexandrium_fundyense	mixo	0	0	0	0	0	0	0	0	0	0	0	0	0	0	0	0	0	0	0	0	0	0	0	0	0	0	0	0	0	0	0	0	0	0	0	0	0	0	0	0	0
Eukaryota	Alveolata	Dinoflagellata	Dinophyceae	Suessiales	Suessiaceae	Biecheleriopsis	Biecheleriopsis_adriatica	mixo	0	0	0.0337268	0.0168634	0	0	0	0	0	0	0	0	0	0	0	0	0	0.0337268	0.0168634	0	0.0168634	0	0.151771	0.219224	0.185497	0.151771	0	0	0	0	0	0	0.0337268	0	0	0	0	0	0	0	0
Eukaryota	Alveolata	Dinoflagellata	Dinophyceae	Suessiales	Suessiaceae	Biecheleria	Biecheleria_sp.	mixo	0	0	0	0	0.0168634	0	0	0	0	0	0	0	0	0	0	0	0	0	0	0	0	0.0168634	0.0168634	0.084317	0.168634	0	0	0	0.0337268	0	0.0168634	0	0	0	0.0168634	0.0168634	0	0	0	0.0337268	0
Eukaryota	Alveolata	Dinoflagellata	Dinophyceae	Gymnodiniales	Kareniaceae	Takayama	Takayama_sp.	mixo	0	0	0	0.0168634	0	0	0	0.0168634	0	0.0168634	0	0	0	0	0	0	0	0	0	0	0	0	0	0.0168634	0	0	0	0	0.0168634	0	0	0	0	0.0168634	0	0	0	0	0	0	0
Eukaryota	Alveolata	Dinoflagellata	Dinophyceae	Peridiniales	Peridiniaceae	Peridinium	Peridinium_sp.	mixo	0	0	0	0	0	0	0	0.084317	0	0	0	0.0168634	0.0168634	0.0168634	0.0337268	0.0674536	0	0	0	0	0	0	0	0.0168634	0	0	0	0	0	0	0.0337268	0	0	0	0	0	0	0.0337268	0	0	0
Eukaryota	Alveolata	Dinoflagellata	Dinophyceae	Gonyaulacales	Goniodomataceae	Ostreopsis	Ostreopsis_ovata	mixo	0	0	0	0	0	0	0	0.0168634	0	0	0	0	0	0	0	0	0	0	0	0	0	0	0	0	0	0	0	0	0	0	0	0	0	0	0	0	0	0	0	0	0
Eukaryota	Alveolata	Dinoflagellata	Dinophyceae	Peridiniales	Thoracosphaeraceae	Apocalathium	Apocalathium_sp.	mixo	0	0	0.0168634	0	0	0	0	0	0	0	0	0	0	0	0	0	0	0	0	0	0	0	0	0.0168634	0.0168634	0.0505902	0.0168634	0	0	0	0.0168634	0.0505902	0	0.0168634	0	0	0	0	0	0	0
Eukaryota	Alveolata	Dinoflagellata	Dinophyceae	Peridiniales	Peridiniaceae	Peridinium	Peridinium_willei	mixo	0.0168634	0	0	0	0	0	0	0.236088	0	0	0	0	0	0.0505902	0	0	0	0.0168634	0	0	0	0	0	0	0	0	0	0	0.0168634	0	0	0	0	0	0	0	0	0	0	0	0
Eukaryota	Alveolata	Dinoflagellata	Dinophyceae	Prorocentrales	Prorocentraceae	Prorocentrum	Prorocentrum_dentatum	mixo	0	0	0	0	0	0	0	0	0	0	0	0	0	0	0	0	0	0	0	0	0	0	0	0	0	0	0	0	0	0	0	0.0337268	0	0	0	0	0	0	0	0.084317	0
Eukaryota	Alveolata	Dinoflagellata	Dinophyceae	Gonyaulacales	Goniodomataceae	Alexandrium	Alexandrium_ostenfeldii	mixo	0	0	0	0	0	0.0168634	0	0	0	0	0	0	0	0	0	0	0	0	0	0	0	0	0	0	0	0	0	0	0	0	0	0.0168634	0	0	0	0	0	0	0	0	0
Eukaryota	Alveolata	Dinoflagellata	Dinophyceae	Gymnodiniales	Gymnodiniaceae	Amphidinium	Amphidinium_mootonorum	mixo	0	0	0	0	0	0	0	0	0	0	0	0	0	0	0	0	0	0	0	0	0	0	0	0	0	0	0	0	0	0	0	0	0	0	0.0168634	0.118044	0	0	0	0	0
Eukaryota	Alveolata	Dinoflagellata	Dinophyceae	Gymnodiniales	Gymnodiniaceae	Polykrikos	Polykrikos_sp.	mixo	0.0168634	0	0	0	0	0.0168634	0	0	0	0	0	0	0	0	0	0	0	0	0	0	0	0	0	0.0168634	0	0	0	0	0	0	0	0	0	0	0	0	0	0	0	0	0
Eukaryota	Alveolata	Dinoflagellata	Dinophyceae	Prorocentrales	Prorocentraceae	Prorocentrum	Prorocentrum_pseudopanamense	mixo	0	0	0	0	0	0	0	0	0	0	0	0	0	0	0	0	0	0	0	0	0	0	0	0	0.0168634	0	0.0168634	0	0	0	0	0	0	0	0	0	0	0	0	0	0
Eukaryota	Alveolata	Dinoflagellata	Dinophyceae	Gymnodiniales	Gymnodiniaceae	Gymnodinium	Gymnodinium_dorsalisulcum	mixo	0	0	0	0	0	0	0	0.10118	0	0	0	0	0	0	0	0	0	0	0	0	0	0	0	0	0	0	0	0	0	0	0	0	0	0	0	0	0	0	0	0	0
Eukaryota	Alveolata	Dinoflagellata	Dinophyceae	Gonyaulacales	Goniodomataceae	Gambierdiscus	Gambierdiscus_sp.	mixo	0	0	0	0	0	0	0	0	0	0	0	0	0	0	0	0	0	0	0	0	0	0	0	0	0.0505902	0	0	0	0	0	0	0	0	0	0	0	0	0	0	0	0
Eukaryota	Alveolata	Dinoflagellata	Dinophyceae	Prorocentrales	Prorocentraceae	Prorocentrum	Prorocentrum_concavum	mixo	0	0	0	0	0	0	0	0	0	0	0	0	0	0	0	0	0	0	0	0	0	0	0	0	0	0	0	0	0	0	0	0	0	0	0	0	0	0	0	0	0
Eukaryota	Alveolata	Dinoflagellata	Dinophyceae	Gonyaulacales	Goniodomataceae	Pyrodinium	Pyrodinium_sp.	mixo	0	0	0	0	0	0	0	0	0	0	0	0.0674536	0	0	0	0	0	0	0	0	0	0	0	0	0	0	0	0	0	0	0	0	0	0	0	0	0	0	0	0	0
Eukaryota	Alveolata	Dinoflagellata	Dinophyceae	Peridiniales	Peridiniaceae	Peridinium	Peridinium_sociale	mixo	0	0	0	0	0	0	0	0	0	0	0	0	0	0	0	0	0	0	0	0	0	0	0	0	0	0	0	0	0	0	0	0	0	0	0	0	0	0	0	0	0
Eukaryota	Alveolata	Dinoflagellata	Dinophyceae	Gymnodiniales	Gymnodiniaceae	Gymnodinium	Gymnodinium_fuscum	mixo	0	0	0	0	0	0	0	0	0	0	0	0	0	0	0	0.0168634	0	0	0	0	0	0	0	0	0	0	0	0	0	0	0	0	0	0	0	0	0	0	0	0	0
Eukaryota	Alveolata	Dinoflagellata	Dinophyceae	Prorocentrales	Prorocentraceae	Prorocentrum	Prorocentrum_emarginatum	mixo	0	0	0	0	0	0	0	0	0	0	0	0	0	0	0	0	0	0	0	0	0	0	0	0	0	0	0	0	0	0	0	0	0	0	0	0	0	0	0	0	0
Eukaryota	Alveolata	Dinoflagellata	Dinophyceae	Prorocentrales	Prorocentraceae	Prorocentrum	Prorocentrum_fukuyoi	mixo	0	0	0	0	0	0.0168634	0	0	0	0	0	0	0	0	0	0	0	0	0	0	0	0	0	0	0	0	0	0	0	0	0	0	0	0	0	0	0	0	0	0	0
Eukaryota	Alveolata	Dinoflagellata	Dinophyceae	Peridiniales	Thoracosphaeraceae	Apocalathium	Apocalathium_aciculiferum	mixo	0	0	0	0	0	0	0	0	0	0	0	0	0	0	0	0	0	0	0	0	0	0	0	0	0	0	0	0	0	0	0	0	0	0	0	0	0	0	0	0	0
Eukaryota	Alveolata	Perkinsea	Perkinsida	Perkinsida_X	Perkinsida_XX	Perkinsida_XXX	Perkinsida_XXX_sp.	hetero	0	0	0	0	0	0	0	0	0	0	0	0	0	0	0	0	0	0	0	0	0	0	0	0	0	0	0	0	0	0	0	0	0	0	0	0	0	0	0	0	0
Eukaryota	Alveolata	Chrompodellids	Colpodellidea	Colpodellida	Colpodellaceae	Voromonas	Voromonas_pontica	hetero	0.638298	0	1.06383	0	0	0	0	0	2.97872	0	0.212766	0	0	0	0	0	0	1.91489	0.851064	36.1702	0.212766	0	19.3617	25.3191	4.04255	3.19149	65.1064	0.212766	0.638298	54.6809	0.425532	0.425532	2.12766	0	0	0	0	0.638298	0	9.57447	790.426
Eukaryota	Alveolata	Chrompodellids	Colpodellidea	Colpodellida	Colpodellaceae	Colpodella	Colpodella_sp.	hetero	37.6596	0.638298	5.53191	11.0638	0.638298	0.851064	15.3191	4.04255	37.8723	2.12766	0	0	12.766	0.425532	17.234	28.9362	335.106	1.06383	0	1.2766	0.212766	0	0	0	0	0.851064	0	0.212766	0	1.48936	0	0	0	0	0	10.6383	0	4.68085	0	0	0
Eukaryota	Alveolata	Chrompodellids	Colpodellidea	Colpodellida	Colpodellaceae	Colpodella	Colpodella_tetrahymenae	hetero	0	0	0	0	0	0	0	0	0	0	0.212766	0	0	0	0.638298	1.2766	0	0	0	1.70213	0	0	0	0.851064	0	0	0	0	0	0	0	0	0	0	0.212766	0	0	0	0	0	0
Eukaryota	Alveolata	Chrompodellids	Colpodellidea	Colpodellida	Colpodellaceae	Colpodellidae2	Colpodellidae2_sp.	hetero	0	0	0	0	0	0	0	0	0	0.212766	0	0	0	0	0	0	0	0.638298	0	0	0	0	0	0	0	0	0	0	0	0	0	0	0	0	0	0	0	0	0	0	0
Eukaryota	Alveolata	Chrompodellids	Colpodellidea	Colpodellida	Colpodellida_CHR1	Colpodellida_CHR1_X	Colpodellida_CHR1_X_sp.	hetero	0	0	0	0	0	0	0	0	0	0	0	0	0	0	0	0	0	0	0	0.425532	0	0	0.212766	0	0	0	0	0	0	0.212766	0	0	0	0	0	0	0	0	0	0	0
Eukaryota	Alveolata	Chrompodellids	Colpodellidea	Colpodellida	Colpodellaceae	Colpodellaceae_X	Colpodellaceae_X_sp.	hetero	0.212766	0	0	0	0	0	0	0	0	0	0	0	0	0	0	0	0	0	0	0	0	0	0	0	0	0	0	0	0	0	0	0	0	0	0	0	0	0	0	0	0
Eukaryota	Opisthokonta	Choanoflagellida	Choanoflagellatea	Acanthoecida	Stephanoecidae_Group_D	Stephanoecidae_Group_D_X	Stephanoecidae_Group_D_X_sp.	hetero	152.979	20	166.17	246.383	12.1277	472.766	40	50.4255	115.532	421.277	92.1277	572.979	66.5957	58.2979	547.872	293.191	151.489	667.447	16.8085	103.404	125.957	13.8298	133.83	460.851	37.0213	487.872	167.021	31.2766	28.9362	156.383	16.1702	2.34043	113.191	45.1064	8.08511	86.8085	111.064	282.553	47.6596	209.574	245.745
Eukaryota	Opisthokonta	Choanoflagellida	Choanoflagellatea	Craspedida	Monosigidae_Group_A	Monosiga	Monosiga_brevicollis	hetero	0	0	7.65957	0	0	0	0.212766	12.766	90.6383	0	0	0.212766	0.212766	4.68085	0	0	4.25532	28.2979	4.89362	39.1489	155.957	578.085	786.809	2725.11	918.936	1406.38	1955.96	99.1489	388.085	444.255	1.2766	2.76596	0.638298	1.2766	5.53191	50.6383	1.91489	0.851064	4.46809	28.2979	1.91489
Eukaryota	Opisthokonta	Choanoflagellida	Choanoflagellatea	Acanthoecida	Stephanoecidae_Group_H	Stephanoecidae_Group_H_X	Stephanoecidae_Group_H_X_sp.	hetero	26.383	61.4894	103.404	32.9787	1.91489	90	28.0851	14.8936	101.064	113.83	48.7234	651.915	48.2979	3.82979	100.213	71.0638	178.511	236.383	39.5745	22.766	17.234	5.10638	44.8936	33.4043	11.0638	35.5319	232.128	34.2553	32.3404	77.0213	1.48936	0.851064	68.9362	24.4681	30	133.191	51.9149	192.128	1.2766	82.766	109.574
Eukaryota	Opisthokonta	Choanoflagellida	Choanoflagellatea	Acanthoecida	Stephanoecidae_Group_E	Stephanoecidae_Group_E_X	Stephanoecidae_Group_E_X_sp.	hetero	63.1915	16.1702	41.4894	82.766	8.29787	160.851	52.1277	38.2979	74.0426	198.723	120.851	252.979	30.8511	31.4894	234.468	147.66	92.1277	343.617	10.6383	74.4681	160.426	42.3404	80.2128	696.596	80	158.936	210.213	81.7021	65.5319	33.4043	8.29787	0.851064	83.617	41.0638	7.23404	62.9787	39.3617	83.8298	18.9362	32.3404	77.234
Eukaryota	Opisthokonta	Choanoflagellida	Choanoflagellatea	Acanthoecida	Acanthoecida_X	Acanthoecida_XX	Acanthoecida_XX_sp.	hetero	0	0.212766	52.3404	0	0	0.425532	0.638298	5.10638	4.46809	0.851064	0	0.425532	0.425532	5.10638	6.80851	1.06383	2.55319	47.8723	1.2766	2.97872	0.638298	0	16.383	68.5106	41.0638	34.6809	132.766	2.34043	0.638298	33.1915	0.638298	0	11.4894	2.97872	0.425532	9.14894	6.38298	25.7447	0	0	0.425532
Eukaryota	Opisthokonta	Choanoflagellida	Choanoflagellida_X	Choanoflagellida_XX	Choanoflagellida_XXX	Choanoflagellida_XXXX	Choanoflagellida_XXXX_sp.	hetero	37.234	2.12766	13.4043	71.4894	7.87234	114.681	3.40426	17.6596	41.2766	138.723	37.4468	111.064	57.6596	5.95745	260	106.596	108.511	94.8936	4.68085	17.0213	1.70213	1.91489	10.6383	100.851	11.9149	13.8298	5.74468	6.38298	10.4255	27.0213	0.851064	0.212766	17.4468	9.14894	0.851064	15.1064	7.44681	90.4255	22.9787	28.0851	133.83
Eukaryota	Opisthokonta	Choanoflagellida	Choanoflagellatea	Acanthoecida	Stephanoecidae_Group_I	Stephanoecidae_Group_I_X	Stephanoecidae_Group_I_X_sp.	hetero	17.0213	6.38298	12.9787	33.1915	3.61702	17.234	7.02128	15.3191	37.0213	27.8723	16.1702	80.6383	8.51064	1.70213	18.2979	10.8511	52.3404	137.447	11.0638	42.766	11.4894	2.12766	100.638	184.043	52.9787	181.277	207.872	16.5957	17.8723	54.4681	4.25532	1.91489	84.6809	45.5319	14.4681	44.4681	44.6809	31.9149	1.70213	9.3617	7.02128
Eukaryota	Opisthokonta	Choanoflagellida	Choanoflagellatea	Choanoflagellatea_X	Choanoflagellatea_XX	Choanoflagellatea_XXX	Choanoflagellatea_XXX_sp.	hetero	1.06383	0.851064	4.68085	1.91489	0.425532	0.425532	0	0	0	0.212766	0	0.425532	0	0.851064	0.425532	0	0.212766	39.5745	3.19149	13.1915	4.68085	1.48936	7.44681	21.9149	60.8511	69.3617	23.8298	2.55319	2.55319	7.44681	0.425532	0.851064	6.59574	4.04255	0	32.9787	16.8085	4.68085	4.25532	2.12766	1.2766
Eukaryota	Opisthokonta	Choanoflagellida	Choanoflagellatea	Craspedida	Monosigidae_Group_A	Monosigidae_Group_A_X	Monosigidae_Group_A_X_sp.	hetero	0	0	1.2766	0	0	0	0	0	1.48936	0	0	1.06383	0	0	0	0	1.2766	0	66.8085	0	0	0	1.2766	75.3191	192.34	1.91489	18.5106	30.8511	1.06383	43.8298	0.212766	0	0	0	0	0	0	0.425532	0	0	0
Eukaryota	Opisthokonta	Choanoflagellida	Choanoflagellatea	Craspedida	Monosigidae_Group_B	Monosigidae_Group_B_X	Monosigidae_Group_B_X_sp.	hetero	36.1702	6.17021	15.7447	30.6383	1.48936	86.1702	32.3404	54.2553	70.8511	114.468	7.23404	39.1489	7.65957	3.82979	82.1277	89.1489	22.9787	12.5532	0	0	0	0	0	0	0	0	0	0	0	0	0	0	0	0	0	0	0	0	4.68085	0	0
Eukaryota	Opisthokonta	Choanoflagellida	Choanoflagellatea	Acanthoecida	Acanthoecidae_Group_G	Helgoeca	Helgoeca_nana	hetero	41.7021	0	0	2.76596	0.851064	1.48936	1.91489	7.87234	14.0426	1.70213	0	2.12766	12.1277	0.212766	77.4468	23.8298	23.8298	0	0	0	0	0.212766	0.638298	0	5.10638	0.212766	0	0	0	0	1.06383	0.212766	0	0	0	0	0	0.212766	0	0	0
Eukaryota	Opisthokonta	Choanoflagellida	Choanoflagellatea	Craspedida	Craspedida_X	Craspedida_XX	Craspedida_XX_sp.	hetero	0	0	0.425532	0	0	0	0	0	0.425532	0	0	0	0	0	0.638298	0	0	1.2766	2.34043	0	0	0	0	0.425532	7.02128	0.425532	1.48936	0	0	0.212766	0	0	0.425532	0	0	0.212766	0.212766	0	0	0	0
Eukaryota	Opisthokonta	Choanoflagellida	Choanoflagellatea	Acanthoecida	Stephanoecidae_Group_H	Diaphanoeca	Diaphanoeca_grandis	hetero	0	0	0	0	0	0	0	0	0	0	0	0	0	0	0	0	0	0	0	0	0	0	0	0.212766	0	0	0.212766	0	0	0	0	0	0	0	0	0.425532	0	0	0	0	0
Eukaryota	Opisthokonta	Choanoflagellida	Choanoflagellatea	Acanthoecida	Acanthoecidae_Group_G	Savillea	Savillea_micropora	hetero	0	0	0	0	0	0	0	0	0	0	0	0	0	0	0	0	0	0	0	0	0	0	0	0	0.212766	0	0	0	0	0	0	0	0.638298	0	0	0	0	0	0	0	0
Eukaryota	Opisthokonta	Choanoflagellida	Choanoflagellatea	Craspedida	Monosigidae_Group_N	Salpingoeca_N	Salpingoeca_pyxidium	hetero	0	0	0	0	0	0	0	0	0	0	0	0	0	0	0	0	0	0.212766	0	0	0	0	0	0	0.212766	0	0.212766	0	0	0	0	0	0	0.212766	0	0.425532	0.425532	0	0	0	0
Eukaryota	Opisthokonta	Choanoflagellida	Choanoflagellatea	Craspedida	Monosigidae_Group_A	Choanoeca	Choanoeca_perplexa	hetero	0	0	1.06383	0.425532	0	0	0	0	0	0	0	0	0	0	0	0.638298	0.212766	0	0.425532	0	0	0	0	0	0.638298	0	0	0.425532	0.212766	0.212766	0	0	0	0	0	0	0	0	0	0	0
Eukaryota	Opisthokonta	Choanoflagellida	Choanoflagellatea	Acanthoecida	Stephanoecidae_Group_I	Stephanoeca_Group_I	Stephanoeca_diplocostata	hetero	0	0	0.212766	0	0	0	0	0.212766	0	0	0	0	0.425532	0	0.212766	1.70213	7.02128	0	0	0	0	0	0	0	0	0	0	0	0	0	0	0	0	0	0	0	0	0	0	0	0
Eukaryota	Opisthokonta	Choanoflagellida	Choanoflagellatea	Acanthoecida	Acanthoecidae_Group_G	Calliacantha	Calliacantha_sp.	hetero	0	0	0	0	0	0	0.212766	0.212766	0	0	0	0	1.48936	0.425532	4.04255	2.55319	0	0	0	0	0	0	0	0	0	0	0	0	0	0	0	0	0	0	0	0	0	0	0	0	0
Eukaryota	Opisthokonta	Choanoflagellida	Choanoflagellatea	Acanthoecida	Acanthoecidae_Group_G	Acanthoecidae_Group_G_X	Acanthoecidae_Group_G_X_sp.	hetero	0	0	0	0	0	0	0	0	0	0	0	0	0.212766	0	0	0	0	0.425532	0	0	0	0	0	0	0	0	0.425532	0.212766	0	0	0	0	0	0	0	0	0	0	0	0	0
Eukaryota	Opisthokonta	Choanoflagellida	Choanoflagellatea	Craspedida	Monosigidae_Group_M	Salpingoeca_M	Salpingoeca_urceolata	hetero	0	0	0	0.638298	0	0	0	0	0	0	0	0	0	0	0	0	0	0	0	0	0	0	0	0	0	0	0	0	0	0.425532	0	0	0	0	0	0	0	0	0	0	0
Eukaryota	Opisthokonta	Choanoflagellida	Choanoflagellatea	Choanoflagellatea_X	Choanoflagellatea_X_Group_L	Choanoflagellatea_X_Group_L_X	Choanoflagellatea_X_Group_L_X_sp.	hetero	0	0	0.212766	0.212766	0	0	0	0	0	0	0.212766	0	0	0	0	0	0	0	0	0	0.212766	0	0	0	0	0.212766	0	0	0	0	0	0	0	0	0	0	0	0	0	0	0
Eukaryota	Opisthokonta	Choanoflagellida	Choanoflagellatea	Craspedida	Monosigidae_Group_A	Salpingoeca_A	Salpingoeca_infusionum	hetero	0	0	0	0	0	0	0	0	0	0	0	0	0	0	0	0	0	0	0	0	0	0	0	0.638298	0	0	0	0	0	0	0	0	0	0	0	0	0	0	0	0	0
Eukaryota	Apusozoa	Apusomonadidae	Apusomonadidae_Group-1	Apusomonadidae_Group-1_X	Apusomonadidae_Group-1_XX	Amastigomonas	Amastigomonas_sp.	hetero	0	0.638298	1.91489	95.3191	7.87234	0	0	0.851064	1.48936	0	1.06383	4.89362	0	0.212766	0.425532	0.638298	0.851064	0	0	0.212766	0	0	0	1.91489	0	0	0	0.851064	0.212766	0	0.212766	0.425532	0	0	0	0	1.91489	0.425532	0	0	33.617
Eukaryota	Apusozoa	Apusomonadidae	Apusomonadidae_Group-1	Apusomonadidae_Group-1_X	Apusomonadidae_Group-1_XX	Apusomonadidae_Group-1_XXX	Apusomonadidae_Group-1_XXX_sp.	hetero	0	0	1.70213	0	0	0	0	0	0	0	0	0	0	0	0.212766	0	0	0	0	0	0	0	0.425532	2.12766	0.425532	0.851064	0.425532	0	0.212766	0	0	0	0	0	0	0	0	0	0	0	0
Eukaryota	Apusozoa	Apusomonadidae	Apusomonadidae_Group-2	Apusomonadidae_Group-2_X	Apusomonadidae_Group-2_XX	Thecamonas	Thecamonas_trahens	hetero	0	0	0	0	0	0	0.638298	22.3404	0	0	2.97872	8.51064	0	0	0	0	0	0	0	0	0	0	0	0	0	0	0	0.212766	0	0	0	0	0	0	0	0	0	0	0	0	0
Eukaryota	Apusozoa	Hilomonadea	Planomonadida	Planomonadidae	Planomonadidae_Group-1	Ancyromonas	Ancyromonas_sigmoides	hetero	7.44681	0.425532	8.08511	704.043	0	0	0	0	0.425532	0	0	0	0	0	0.425532	0	0	0	0	0	0	0	0	0	0	0	0	0	0	0	0	0	0	0	0	0	0	0	0	0	0.212766
Eukaryota	Apusozoa	Hilomonadea	Planomonadida	Planomonadidae	Planomonadidae_Group-1	Ancyromonas	Ancyromonas_micra	hetero	79.5745	4.25532	1.06383	200.213	0.212766	0	0.212766	6.17021	0	0	0	0	0	0	0.425532	0.851064	0	0	0	0	0	0	0.212766	0.212766	0	0	0	0	0	0	0	0	0	0	0	0	0	0	0	0	0
Eukaryota	Apusozoa	Hilomonadea	Planomonadida	Planomonadidae	Planomonadidae_Group-1	Ancyromonas	Ancyromonas_kenti	hetero	0	0	0.425532	0	0	0	0	0	0	0	0	0	0	0	0	0	0	0	0	0	0	0	19.5745	95.3191	35.3191	1.48936	0	0	0	25.7447	0	0	0	0	0	0	0	0	0	0	0
Eukaryota	Apusozoa	Apusomonadidae	Apusomonadidae_Group-1	Apusomonadidae_Group-1_X	Apusomonadidae_Group-1_XX	Amastigomonas	Amastigomonas_mutabilis	hetero	0.212766	0.212766	134.043	22.9787	1.70213	2.34043	1.06383	7.44681	29.5745	17.6596	2.76596	15.1064	9.14894	5.31915	9.14894	10	6.59574	0	0	4.04255	0	0	0	0	0	0	0	0	0	0	0	0	0	0	0	0	0	0	0	0	0
Eukaryota	Apusozoa	Hilomonadea	Planomonadida	Planomonadidae	Planomonadidae_Group-1	Planomonadidae_Group-1_X	Planomonadidae_Group-1_X_sp.	hetero	0	0	0	0	0	0	0	0	0	0.212766	7.87234	28.9362	0	0	0	0	0	0	0	0	0	0	0	0	0	0	0	0	0	0	0	0	0.425532	0	0	0	0	0	0	0	0
Eukaryota	Apusozoa	Hilomonadea	Planomonadida	Planomonadidae	Planomonadidae_Group-1	Fabomonas	Fabomonas_tropica	hetero	0	0	0	0.212766	0	0	0	0	0	0	0.212766	1.06383	0	0	0	0	0	0	0	0	0	0	0	0.425532	0	0	0	0	0	0.851064	0	0	0.212766	0	0	0	0	0	0	0	0
Eukaryota	Apusozoa	Hilomonadea	Planomonadida	Planomonadidae	Planomonadidae_Group-1	Planomonas	Planomonas_brevis	hetero	0	0	5.53191	0	0	0	0	0	0	0	0	0	0	0	0	0	0	0	0	0	0	0	0	0	0	0	0	0	0	0	0	0	0	0	0	0	0	0	0	0	0
Eukaryota	Apusozoa	Mantamonadidea	Mantamonadida	Mantamonadida_X	Mantamonadida_XX	Mantamonas	Mantamonas_plastica	hetero	0	0	0	0	0	0	0	0	0	0	0.212766	6.38298	0	0.212766	0	0	0	0	0	0	0	0	0	0	0	0	0	0	0	0	0	0	0	0	0	0	0	0	0	0	0
Eukaryota	Apusozoa	Hilomonadea	Planomonadida	Planomonadidae	Planomonadidae_Group-1	Ancyromonas	Ancyromonas_sp.	hetero	0	0	2.76596	0	0	0	0	0	0	0	0.212766	0.425532	0	0	0	0	0	0	0	0	0	0	0	0	0	0	0	0	0	0	0	0	0	0	0	0	0	0	0	0	0
Eukaryota	Excavata	Discoba	Diplonemea	Diplonemida	Eupelagonemidae	Eupelagonemidae_X	Eupelagonemidae_X_sp.	hetero	8127.66	797.66	222.553	1411.7	383.404	1760.43	179.787	216.809	7237.66	909.362	482.553	3836.81	231.064	529.787	1817.02	1184.47	439.574	4027.45	1197.23	3297.02	455.957	231.702	2251.7	4744.68	1459.15	4032.34	1308.94	1212.77	1649.57	1449.57	2050.43	1744.26	452.128	322.128	654.043	1018.72	4931.91	6922.77	824.468	1504.26	1772.34
Eukaryota	Excavata	Discoba	Kinetoplastea	Neobodonida	Neobodonidae	Neobodo	Neobodo_sp.	hetero	97.0213	343.83	5.31915	614.468	20.6383	0.851064	44.6809	6.17021	142.128	0.212766	7.23404	3.19149	0.425532	1.48936	2.55319	3.82979	3.61702	64.6809	342.766	1.06383	35.1064	414.043	5.53191	101.277	31.7021	1957.87	1026.6	11.0638	81.0638	49.5745	6.38298	11.7021	1.06383	5.74468	24.0426	49.3617	284.681	33.617	0.212766	142.34	637.234
Eukaryota	Excavata	Discoba	Kinetoplastea	Neobodonida	Rhynchomonadidae	Rhynchomonas	Rhynchomonas_sp.	hetero	5.74468	0	4.89362	0	0	0	0	0	4.25532	0.212766	14.8936	28.7234	0.425532	0.638298	4.25532	11.9149	3.40426	124.255	18.0851	5.10638	0.212766	0.212766	205.319	104.468	7.02128	58.7234	75.9574	7.02128	22.766	81.4894	3.82979	9.57447	24.0426	6.17021	495.957	87.234	510.426	1.91489	0.425532	20	8.29787
Eukaryota	Excavata	Discoba	Kinetoplastea	Kinetoplastea_X	Kinetoplastea_XX	Kinetoplastea_XXX	Kinetoplastea_XXX_sp.	hetero	5.95745	21.7021	15.1064	94.0426	15.9574	45.5319	2.34043	16.8085	128.723	15.3191	13.4043	26.1702	2.12766	13.8298	9.78723	96.8085	1.91489	18.9362	26.383	27.6596	8.7234	18.2979	91.2766	85.5319	20.8511	198.511	22.1277	25.7447	81.4894	17.6596	11.4894	7.65957	40.4255	22.9787	52.3404	24.4681	223.191	348.936	6.80851	42.766	53.617
Eukaryota	Excavata	Discoba	Kinetoplastea	Kinetoplastea_X	Kinetoplastea_XX	Kinetoplastea_XX_MET6	Kinetoplastea_XX_MET6_sp.	hetero	23.4043	24.0426	50.2128	366.596	510.638	509.362	14.0426	7.23404	73.8298	43.4043	20.2128	79.7872	38.2979	2.55319	34.6809	22.1277	2.12766	19.1489	257.021	29.3617	1.06383	34.0426	257.447	234.255	300.638	517.021	717.021	20.4255	69.1489	153.191	33.4043	16.8085	58.9362	33.4043	106.383	35.1064	177.021	52.766	2.76596	13.1915	185.319
Eukaryota	Excavata	Discoba	Diplonemea	Diplonemida	Hemistasiidae	Hemistasia	Hemistasia_sp.	hetero	152.979	56.383	153.617	176.17	110.213	227.234	29.1489	38.7234	1188.51	78.7234	36.383	248.085	20	56.1702	96.1702	106.17	52.5532	143.83	144.255	190.638	14.2553	73.1915	454.894	470	176.596	581.489	240.638	60.8511	133.617	86.1702	52.766	35.9574	50.2128	47.234	57.0213	89.7872	568.298	323.191	848.936	45.9574	118.511
Eukaryota	Excavata	Discoba	Diplonemea	Diplonemida	Diplonemida_DSPDII	Diplonemida_DSPDII_X	Diplonemida_DSPDII_X_sp.	hetero	0	0	0	0	0	0.212766	0	0.212766	26.1702	0	0.425532	1.2766	0	0.212766	0	0.425532	0	0.212766	0.212766	0	0.212766	0	0	0.212766	0.425532	0.425532	8.08511	0.212766	0.425532	0	0	0	0	0	0	0	0.638298	2.76596	0	0.212766	0
Eukaryota	Excavata	Discoba	Diplonemea	Diplonemida	Diplonemidae	Diplonema	Diplonema_sp.	hetero	0.851064	2.55319	94.0426	91.7021	13.4043	216.383	1.06383	14.8936	0	4.89362	0.425532	1.06383	2.12766	7.87234	2.12766	0.425532	0	2.55319	98.7234	15.9574	0.425532	1.70213	60.8511	96.8085	37.0213	31.7021	191.277	0.851064	3.19149	5.10638	4.04255	2.76596	4.68085	1.91489	8.93617	25.7447	10.4255	4.68085	0.638298	2.97872	29.1489
Eukaryota	Excavata	Discoba	Discoba_X	Discoba_XX	Discoba_XXX	Discoba_XXXX	Discoba_XXXX_sp.	hetero	3.40426	13.617	1.48936	17.234	2.12766	13.1915	6.17021	4.46809	111.277	9.3617	8.51064	40.4255	6.59574	32.3404	50.8511	25.3191	6.59574	55.5319	12.1277	60.4255	11.4894	8.08511	33.8298	99.3617	26.5957	88.0851	24.6809	21.2766	21.9149	41.7021	7.65957	3.19149	10.4255	5.31915	11.7021	7.65957	44.0426	41.7021	37.6596	8.7234	10.2128
Eukaryota	Excavata	Discoba	Diplonemea	Diplonemida	Diplonemida_X	Diplonemida_XX	Diplonemida_XX_sp.	hetero	29.7872	62.9787	10.2128	124.894	21.2766	116.17	17.4468	15.5319	570	71.0638	47.0213	302.979	16.8085	40.8511	122.34	107.66	60.6383	92.9787	24.8936	108.085	11.4894	8.93617	97.8723	262.766	59.5745	191.489	18.7234	43.4043	63.617	40.8511	7.65957	2.97872	11.4894	11.9149	25.3191	37.8723	130.638	248.723	20.4255	50.2128	78.7234
Eukaryota	Excavata	Discoba	Euglenida	Petalomonadida	Scytomonadidae	Petalomonas	Petalomonas_cantuscygni	hetero	0	0	0	0	0	0	0	0.425532	0	0	0	0	0	0.851064	1.2766	0	0	0	0	0	0	0	1.91489	0	0.425532	0	0	0.425532	1.2766	0	0	0	0	0	0	0	0	0	0	0	0
Eukaryota	Excavata	Discoba	Discoba_XX	Jakobida	Jakobidae	Jakoba	Jakoba_libera	hetero	0	0	0.425532	0	0	0	0	0	0	0	0	0	0	0	0	0	0	0	1.06383	0	0	0	0	0	0	0.212766	0	0	0	0	0	0	0	0	0	0	0	0	0	0	0
Eukaryota	Excavata	Discoba	Kinetoplastea	Eubodonida	Bodonidae	Bodo	Bodo_sp.	hetero	0	0	0	0.638298	0.212766	0.212766	0.638298	0.212766	43.617	0.212766	0.638298	3.61702	0	0.212766	0.212766	0	0	0.212766	0.638298	0	0.425532	0	4.04255	6.17021	0	9.57447	1.91489	0	0.425532	4.68085	0	0	0.851064	0.212766	0.851064	0.212766	4.68085	0.425532	0	0.425532	1.70213
Eukaryota	Excavata	Discoba	Diplonemea	Diplonemida	Diplonemidae	Diplonemidae_X	Diplonemidae_X_sp.	hetero	0	0.638298	35.1064	5.10638	2.55319	10.4255	0.212766	1.2766	0.851064	0.212766	0	2.34043	0.212766	2.55319	0.212766	0	0	0.212766	7.44681	1.70213	0	0	1.70213	2.97872	23.617	0.638298	12.1277	0	1.70213	0	2.97872	2.12766	2.12766	0.638298	1.91489	0.425532	0	0.425532	0.425532	0	1.2766
Eukaryota	Excavata	Discoba	Euglenida	Euglenophyceae	Euglenophyceae_X	Euglenophyceae_XX	Euglenophyceae_XX_sp.	hetero	3.61702	2.97872	9.57447	47.4468	35.1064	380.638	97.0213	22.766	14.2553	10.4255	0.638298	2.97872	1.2766	4.25532	0	0.425532	0	4.04255	0.851064	0.212766	0	0	1.48936	30.2128	7.87234	29.1489	17.0213	4.04255	2.55319	2.34043	5.31915	2.55319	0.425532	0	1.06383	0.212766	0.425532	9.78723	2.97872	0	0.425532
Eukaryota	Excavata	Discoba	Diplonemea	Diplonemida	Diplonemidae	Rhynchopus	Rhynchopus_sp.	hetero	0.425532	0	0	0	0	0	0	4.46809	0	0	0	2.97872	0	5.31915	0.425532	0	0.212766	0	0.638298	2.12766	0	0	0	0.851064	0.425532	0	0.212766	0.212766	0.212766	0.212766	0	0	1.06383	0	0.851064	0	0	0	0	0	0
Eukaryota	Excavata	Discoba	Heterolobosea	Percolatea	Percolomonadidae	Percolomonas	Percolomonas_cosmopolitus	hetero	0	0	0	0	0	1.06383	0	0	0	0	0	0.425532	0	0	0	0	0	0	7.44681	0	0.212766	0.638298	0	0.638298	1.70213	0.212766	0	0	3.82979	1.70213	1.70213	0.212766	0.212766	0.212766	0.212766	0.851064	2.55319	0.212766	0	9.78723	3.61702
Eukaryota	Excavata	Discoba	Euglenida	Euglenophyceae	Rapazidae	Rapaza	Rapaza_viridis	hetero	1.48936	0	419.787	2.97872	1.70213	1.91489	0	2.97872	0	0	0	0	0	0.212766	0	0	0	0	0	0	0	0	0	0	27.8723	0.212766	6.80851	0	0	0	0.212766	0.638298	0	0	0	0	0	0.425532	0.425532	0	0
Eukaryota	Excavata	Discoba	Euglenida	Euglenophyceae	Euglenaceae	Euglenaceae_X	Euglenaceae_X_sp.	hetero	0.638298	2.12766	103.83	0.212766	0.212766	1.06383	0.638298	0	0	0	0	0	0	0	0	0	0	0	0	0	0	0	0	0	0	0.425532	0	0	0	0	0	0	0	0	0	0	0	3.61702	23.4043	0	0
Eukaryota	Excavata	Discoba	Heterolobosea	Tetramitia_III	Vahlkampfiidae_III	Naegleria	Naegleria_sp.	hetero	0.425532	0	0	0	3.82979	0.638298	152.553	2.76596	132.128	1.06383	0	1.91489	0	0	0	0	0.212766	0	0	0	0	0	0	0	0	0	0	0	0	0	0	0	0	0	0	0	1.48936	0.212766	0.212766	0	0.851064
Eukaryota	Excavata	Discoba	Heterolobosea	Acrasida	Acrasidae	Allovahlkampfia	Allovahlkampfia_sp.	hetero	0.212766	0.851064	0	0	2.12766	0.212766	0	0	15.9574	0	0.425532	0	0	0	0	0	1.2766	0.212766	6.38298	0	1.2766	0	0	0	0.425532	0.851064	0.851064	4.89362	0	0	2.34043	0.425532	0	0	3.19149	0	0	0	1.2766	1.48936	0
Eukaryota	Excavata	Discoba	Kinetoplastea	Kinetoplastea_X	Kinetoplastea_XX	Kinetoplastea_XX_MET10	Kinetoplastea_XX_MET10_sp.	hetero	0	0	0.425532	0	0	0	0	0	0	0	0	1.06383	0	0	0	0	0	0	0.638298	0	0	0	0	0	0	0	0	0	4.25532	0	1.2766	0.425532	1.06383	0.638298	22.9787	15.3191	5.95745	0	0	0	0
Eukaryota	Excavata	Discoba	Kinetoplastea	Kinetoplastea_X	Kinetoplastea_XX	Azumiobodo	Azumiobodo_sp.	hetero	0.212766	2.12766	0.212766	1.91489	0.638298	2.76596	0.638298	0.425532	1.2766	0	1.06383	0.425532	1.2766	0.212766	0.638298	0	0.212766	1.06383	0	0.638298	0.212766	2.55319	4.89362	2.12766	0.425532	6.59574	0	2.12766	6.80851	0.425532	0.851064	0.638298	3.19149	4.46809	4.25532	1.2766	3.82979	10.8511	0	2.12766	2.34043
Eukaryota	Excavata	Discoba	Kinetoplastea	Prokinetoplastida	Ichthyobodonidae	Perkinsela	Perkinsela_sp.	hetero	0	0	7.23404	1.06383	0.638298	0.425532	0	0	0	0.212766	0	0.425532	0	0.212766	0.212766	0	0	0.212766	0.212766	0.638298	0	0	0	1.2766	0.851064	1.06383	0	0.425532	0	0.212766	0	0	0	0	0.638298	0.212766	0	1.91489	0.212766	1.06383	0.851064
Eukaryota	Excavata	Discoba	Kinetoplastea	Trypanosomatida	Trypanosomatidae	Trypanosomatidae_X	Trypanosomatidae_X_sp.	hetero	0	0.212766	0	2.76596	0.425532	9.57447	0.212766	0.425532	0.212766	0	0	2.12766	0	0.425532	0	0	0	0.638298	0	0.212766	0	0	0	0.638298	0.851064	0	0	0	0.212766	0	0	0	1.48936	0.212766	0.638298	2.76596	14.0426	0.425532	0	0.212766	0
Eukaryota	Excavata	Discoba	Euglenida	Petalomonadida	Petalomonadida_X	Petalomonadida_XX	Petalomonadida_XX_sp.	hetero	0	0	2.12766	4.46809	0	0	0	1.2766	0.638298	0	0	0	0	2.34043	2.34043	0	0	0	0	0	0	0	0	0	0	0	0	0	0	0.212766	0	0	0	0	0	0	2.34043	0	0	0	0
Eukaryota	Excavata	Discoba	Euglenida	Petalomonadida	Scytomonadidae	Petalomonas	Petalomonas_sphagnophila	hetero	0	0	0.638298	0	0	0	0	0.425532	0	0	0	0	0	0	0	0	0	0	0	0	0	0	0	0	0.212766	0	0	0	0	0	0	0	0	0	0	0	0	0	0	0	0
Eukaryota	Excavata	Discoba	Heterolobosea	Heterolobosea_X	Heterolobosea_XX	Heterolobosea_XXX	Heterolobosea_XXX_sp.	hetero	0	0	0.425532	0	0	0	0	0	0.212766	0	0	1.06383	0	0	0	0	0	0	0	0	0	0	0	0	0	0	0	0	0	0	0	0	0	0	0	0	5.31915	0.638298	0	0	0
Eukaryota	Excavata	Discoba	Heterolobosea	Tetramitia_V	Vahlkampfiidae_V	Vahlkampfia	Vahlkampfia_avara	hetero	0	0	0	0	0	0	0	0	0	0	0	0.212766	0	0	0	0	0	0	0	0	0	0	0	0	0	0	0	0.425532	0	0	2.76596	1.91489	0	0.212766	2.34043	0	0	0.212766	0	0	0
Eukaryota	Excavata	Discoba	Kinetoplastea	Kinetoplastea_X	Kinetoplastea_XX	Kinetoplastea_XX_MET1	Kinetoplastea_XX_MET1_sp.	hetero	0	0	0	0	0	0	0	0	0.212766	0	0	0	0	0	0	0	0	0	0	0	0	0	0	0	0	0.212766	0	0	0	0	0	0	0	0.212766	0	0	0	0	0	0	0
Eukaryota	Excavata	Discoba	Diplonemea	Diplonemida	Diplonemidae	Diplonema	Diplonema_papillatum	hetero	0	0	0	0	0	0	0	1.2766	0	0	0.212766	0	0	0.425532	0.425532	0.425532	0	0	0	0	0.425532	0	0	0	0	0	0	0	0	0	0	0	8.7234	0	0	0	0.212766	4.46809	0	0.638298	8.29787
Eukaryota	Excavata	Discoba	Euglenida	Euglenophyceae	Phacaceae	Phacus	Phacus_sp.	hetero	0	0.425532	3.19149	5.53191	0.425532	12.3404	1.91489	7.65957	0	0.851064	0	0	0	4.25532	0.851064	0	0	0	0	0	0	0	0	0	0	0	0	0	0	0	0	0	0	0	0	0	0	0	0	0	0
Eukaryota	Excavata	Discoba	Kinetoplastea	Kinetoplastea_X	Kinetoplastea_XX	Rhynchobodo	Rhynchobodo_sp.	hetero	0	0	0	0	0	0	0	0	0	0	0	0	0	0	0.212766	0	0.212766	0	65.9574	0	0.212766	0	0	0	0.425532	0	0	0	0	0	0	0	0.212766	0	0.638298	0	0	0	0	0	0
Eukaryota	Excavata	Discoba	Diplonemea	Diplonemida	Diplonemidae	Flectonema	Flectonema_neradi	hetero	0	0	0.425532	0.638298	0	2.34043	0.212766	0	0	0.212766	0	0	0	0.638298	0	0	0	0	0.638298	0.212766	0	0	0	0.851064	0	0.212766	2.34043	0	0	0	0	0	0	0	0	0	0	0	0	0	0.638298
Eukaryota	Excavata	Discoba	Euglenida	Euglenophyceae	Phacaceae	Phacaceae_X	Phacaceae_X_sp.	hetero	0.212766	0	0.425532	1.06383	0.212766	8.7234	3.19149	0.851064	0.212766	0	0.212766	0	0	0.638298	0.638298	1.06383	0	0.212766	0	0	0	0	0	0.851064	0.212766	0.212766	0	0	0.212766	0	0	0	0	0	0	0	0	17.8723	2.12766	0	0
Eukaryota	Excavata	Discoba	Euglenida	Petalomonadida	Eupetalomonads_X	Eupetalomonads_XX	Eupetalomonads_XX_sp.	hetero	0.212766	0	0	0	0	0	0	0	0	0	0	0	0	0	0.212766	0	0	0	0	0	0	0	0	0	0.212766	0	0	0	0	0	0	0	0	0	0	0	0	0	0	0	0
Eukaryota	Excavata	Discoba	Kinetoplastea	Kinetoplastea_X	Kinetoplastea_XX	Kinetoplastea_XX_MET3	Kinetoplastea_XX_MET3_sp.	hetero	0	0	0	0	0	0	0	0	0	0	0	0	0	0	0	0	0	0.212766	0	0	0	0	0	0.212766	0	0	0	0	0	0	0	0	0	0	0	0	0	0	0	0	0
Eukaryota	Excavata	Discoba	Kinetoplastea	Parabodonida	Parabodonidae	Procryptobia	Procryptobia_sorokini	hetero	0	0	0.212766	0.425532	0	0	0	0	0	0	0	0	0	0	0	0	0	0	0	0	0	0	0	0	0	0	0	0	0	0	0	0	0	0	0	0	0	0	0	1.70213	42.766
Eukaryota	Excavata	Discoba	Kinetoplastea	Kinetoplastea_X	Kinetoplastea_XX	Azumiobodo	Azumiobodo_hoyamushi	hetero	0	0	0	0	0	0	0	0	0	0	0	0	0	0	0	0	0	0	0	0	0	0	0	0	0	0	0	0	0	0	0	0	0	0	0	0	0	0	0	0	0
Eukaryota	Excavata	Discoba	Diplonemea	Diplonemida	Diplonemidae	Diplonema	Diplonema_ambulator	hetero	0	0	1.91489	0.212766	0	0.425532	0	0	0	0	0	0	0	0	0	0	0	0	0	0	0	0	0	1.2766	0	0	0.212766	0	0	0.212766	0	0	0	0	0	0	0	0	0	0	0
Eukaryota	Excavata	Discoba	Heterolobosea	Pharyngomonada	Pharyngomonadidae	Pharyngomonas	Pharyngomonas_sp.	hetero	0	0	0	0	0	0	0	0	0	0	0	0	0	0	0	0	0	0	0	0	0	0	0	0	0	0.425532	0	0	0	0	0	0	0	0	0	0	0	0	0	0	0
Eukaryota	Excavata	Discoba	Heterolobosea	Acrasida	Acrasidae	Allovahlkampfia	Allovahlkampfia_spelaea	hetero	0	0	0	0	0	0	0	0	0	0	0	0	0	0	0	0	0	0	0.638298	0.212766	0	0	0	0	0	0	0	0	0	0	1.2766	1.48936	0	0	0	0	0	0	0	0	0
Eukaryota	Excavata	Discoba	Euglenida	Euglenida_X	Euglenida_XX	Euglenida_XXX	Euglenida_XXX_sp.	hetero	0	0	0	0	0	0	0	0	0	0	0	0	0	0	0	0	0	0	0	0	0	0	0	0	0	0.212766	1.06383	0	0	0	0	0	0.212766	0	0	0	0	0.212766	0	0	0
Eukaryota	Excavata	Discoba	Kinetoplastea	Prokinetoplastida	Ichthyobodonidae	Ichthyobodonidae_X	Ichthyobodonidae_X_sp.	hetero	0	0	0	0	0	0	0	1.06383	0	0	0	0	0	0	0.212766	0	0	0	0	0	0	0	0	0	0.425532	0	0	0	0	0	0	0	4.25532	0	1.91489	0	0	0	0	0	0
Eukaryota	Excavata	Discoba	Kinetoplastea	Neobodonida	Rhynchomonadidae	Rhynchomonadidae_X	Rhynchomonadidae_X_sp.	hetero	0	0	0	0	0	0	0	0	0	0	0	0	0	0	0	0	0.212766	0	0	0	0	0	0	0	0	0	0	0	0	0	0	0	0	0	0	0	0	0	0	0	0
Eukaryota	Excavata	Discoba	Heterolobosea	Tetramitia_VI	Tetramitia_VI_X	Paravahlkampfia	Paravahlkampfia_sp.	hetero	0	0	0	0	0	0	0	0	0	0	0	0	0	0	0	0	0	0	0	0	0	0	0	0	0	0	0	0	0	0	14.8936	3.82979	0	0.212766	0	0	0	0	0	0	0
Eukaryota	Excavata	Discoba	Euglenida	Euglenophyceae	Eutreptiidae	Eutreptiella	Eutreptiella_gymnastica	hetero	0	0	0.212766	0	0	0	0	0	0	0	0	0	0	0	0	0	0	0	0	0	0	0	0	0	0	0	0	0	0	0	0	0	0	0	0	0	0	0	0	0	0
Eukaryota	Excavata	Discoba	Heterolobosea	Tetramitia_III	Tulamoebidae	Tulamoeba	Tulamoeba_sp.	hetero	0	0	0	0	0	0	0	0	0	0	0	0	0	0	0	0	0	0	0	0	0	0	0	0	0	0	0	0	0	0	0	0	0	0	0.212766	0	0	0	0	0	0
Eukaryota	Excavata	Discoba	Euglenida	Petalomonadida	Scytomonadidae	Petalomonas	Petalomona_sp.	hetero	0	0	0	0.212766	0	0	0	0	0	0	0	0	0	0	0.212766	0	0	0	0	0	0	0	0	0	0	0	0	0	0	0	0	0	0	0	0	0	0	0	0	0	0
Eukaryota	Excavata	Discoba	Heterolobosea	Tetramitia_V	Vahlkampfiidae_V	Singhamoeba	Singhamoeba_horticola	hetero	0	0	0	0	0	0	0	0.212766	0	0	0	0	0	0	0	0	0	0	0	0	0	0	0	0	0	0	0	0	0	0	0	0	0	0	0	0	0	0	0	0	0
Eukaryota	Excavata	Discoba	Heterolobosea	Tetramitia_III	Tetramitia_III_X	Tetramitia_III_XX	Tetramitia_III_XX_sp.	hetero	0	0	0	0	0	0	0	0	0	0	0	0	0	0	0	0	0	0	0	0	0	0	0	0	0.425532	0	0	0	0	0	0	0	0	0	0	0	0	0	0	0	0
Eukaryota	Excavata	Discoba	Heterolobosea	Tetramitia_VI	Tetramitia_VI_X	Heteramoeba	Heteramoeba_clara	hetero	0	0	0	0	0	0	0	0	0	0	0	0	0	0	0	0	0	0	0	0	0	0	0	0	0	0	0	0	0	0	0	0	0	0	0	0	0	0	0	0	0
Eukaryota	Excavata	Discoba	Kinetoplastea	Neobodonida	Rhynchomonadidae	Dimastigella	Dimastigella_trypaniformis	hetero	0	0	0	0	0	0	0	0	0	0	0	0	0	0	0	0	0	0	0	0	0	0	0	0	0	0	0	0	0	0	0	0	0	0	0	0	0	0	0	0	0
Eukaryota	Excavata	Discoba	Euglenida	Euglenida_X	Entosiphonidae	Entosiphon	Entosiphon_sp.	hetero	0	0	0	0	0	0	0	0	0	0	0	0	0	0	0	0	0	0	0.425532	0	0	0	0	0	0	0	0	0	0	0	0	0	0	0	0	0	0	0	0	0	0
Eukaryota	Excavata	Metamonada	Carpediemonadea	Carpediemonadida	Carpediemonadidae	Kipferlia	Kipferlia_bialata	hetero	0	0	0	0	0	0	0	0	0	0	0	0	0	0	0	0	0	0	0	0	0	0	0	0	0	0	0	0	0	0	0	0	0	0	0	0	0	0	0	0	0
Eukaryota	Excavata	Discoba	Heterolobosea	Acrasida	Acrasidae	Acrasidae_X	Acrasidae_X_sp.	hetero	0	0	0	0	0	0	0	0	0	0	0	0	0	0	0	0	0	0	0	0	0	0	0	0	0	0	0	0	0	0	0	0	0	0	0	0	0	0	0	0	0
Eukaryota	Excavata	Discoba	Discoba_XX	Jakobida	Jakobida_X	Jakobida_XX	Jakobida_XX_sp.	hetero	0	0	0	0	0	0	0	0	0	0	0	0	0	0	0	0	0	0	0	0	0	0	0	0	0	0	0	0	0	0	0	0	0	0	0	0	0	0	0	0	0
Eukaryota	Excavata	Discoba	Heterolobosea	Tetramitia_III	Tulamoebidae	Tulamoebidae_X	Tulamoebidae_X_sp.	hetero	0	0	0	0	0	0	0	0	0	0	0	0	0	0	0	0	0	0	0	0	0	0	0	0	0	0	0	0	0	0	0	0	0	0	0	0	0	0	0	0	0
Eukaryota	Stramenopiles	Sagenista	MAST-7	MAST-7A	MAST-7A_X	MAST-7A_XX	MAST-7A_XX_sp.	hetero	9.57447	7.44681	165.745	6.17021	3.19149	1.70213	0	2.55319	17.6596	0	0	1.06383	0	27.0213	7.87234	0	0.212766	0	0	0	0	0.212766	0	0	0.425532	0.425532	0	0	0.425532	0	5.10638	0	0	0	0	13.1915	18.5106	1480	11.7021	61.7021	0.425532
Eukaryota	Stramenopiles	Opalozoa	Bicoecea	Anoecales	Cafeteriaceae	Pseudobodo	Pseudobodo_tremulans	hetero	0.638298	0	10.2128	0	0	0	0	0.425532	20.6383	0	0.212766	0	0.212766	8.51064	20.8511	2.12766	3.19149	0.638298	23.617	1.91489	2.12766	0	14.2553	1845.53	113.617	2.34043	38.9362	1.70213	1.06383	0.212766	0.425532	5.53191	0	0	0.212766	2.12766	6.17021	8.29787	0.212766	0.212766	0.425532
Eukaryota	Stramenopiles	Opalozoa	MAST-3	MAST-3E	MAST-3E_X	MAST-3E_XX	MAST-3E_XX_sp.	hetero	2145.53	479.149	800.851	4210.85	840.851	4454.04	2018.09	1465.53	6721.28	4903.83	2377.87	7033.19	1986.81	1032.13	10503.6	3469.79	2402.13	1839.57	350.426	1118.09	2112.77	842.34	1324.68	1162.13	369.362	1785.53	1831.7	359.574	385.319	692.34	97.4468	34.2553	464.681	351.702	145.106	609.787	379.787	1824.68	87.4468	1195.96	1794.04
Eukaryota	Stramenopiles	Pseudofungi	MAST-1	MAST-1C	MAST-1C_X	MAST-1C_XX	MAST-1C_XX_sp.	hetero	1245.11	467.021	4307.23	3416.6	292.128	2658.72	891.277	626.596	2490.43	1211.7	795.957	4532.13	883.617	538.723	4318.94	2414.89	1861.49	2432.34	126.383	1262.13	378.298	347.66	914.255	2485.32	512.979	555.745	845.745	351.064	307.447	674.043	54.2553	12.5532	405.957	335.319	170.851	665.106	544.468	2403.83	1964.04	403.191	2276.81
Eukaryota	Stramenopiles	Pseudofungi	MAST-1	MAST-1D	MAST-1D_X	MAST-1D_XX	MAST-1D_XX_sp.	hetero	1016.17	359.149	232.979	1618.3	143.191	1874.47	393.404	549.787	1741.28	2220.21	1180.43	2486.6	537.234	522.128	3162.55	1210.64	821.915	7199.15	356.809	1707.23	8814.89	479.149	2983.19	8789.36	4791.28	4571.06	3296.38	1410.21	1114.89	2092.77	232.979	34.2553	3151.7	787.234	182.128	2747.02	782.128	1593.62	287.66	613.617	2199.36
Eukaryota	Stramenopiles	Opalozoa	MAST-3	MAST-3I	MAST-3I_X	MAST-3I_XX	MAST-3I_XX_sp.	hetero	3564.89	722.128	751.064	1181.91	270.213	569.574	200.426	277.66	343.191	1081.06	269.574	2407.45	122.979	80.2128	419.787	127.66	242.979	1772.13	244.681	258.085	171.915	102.553	619.787	804.468	82.1277	798.511	2512.77	321.915	232.766	1336.81	173.404	113.617	447.021	115.957	72.766	694.043	454.468	642.128	11.2766	1107.45	515.106
Eukaryota	Stramenopiles	Sagenista	MAST-4	MAST-4A	MAST-4A_X	MAST-4A_XX	MAST-4A_XX_sp.	hetero	1632.13	262.979	424.894	3167.02	647.66	2466.6	840.638	450.638	3891.28	4079.79	464.043	3215.32	544.255	548.936	2720	3579.79	1131.28	2195.96	5.31915	311.277	237.872	57.6596	42.3404	11.7021	7.02128	1.48936	0.425532	325.319	254.468	42.766	7.44681	1.06383	210	51.0638	116.383	987.234	452.979	2098.72	58.7234	1057.45	211.064
Eukaryota	Stramenopiles	Sagenista	MAST-4	MAST-4C	MAST-4C_X	MAST-4C_XX	MAST-4C_XX_sp.	hetero	68.9362	131.702	165.957	1028.51	195.745	1215.32	329.787	226.809	405.106	704.255	92.5532	312.766	27.4468	50	155.745	127.234	44.4681	2530.85	799.787	1961.28	4847.66	989.787	2611.28	3774.26	1202.13	3641.49	4040.85	331.702	466.383	2257.23	398.723	107.872	915.957	267.66	299.362	496.383	478.298	1.06383	0.212766	0.851064	3.40426
Eukaryota	Stramenopiles	Opalozoa	Bicoecea	Anoecales	Cafeteriaceae	Cafeteria	Cafeteria_burkhardae	hetero	1.2766	5.31915	20.2128	213.83	834.894	1076.6	20.8511	307.234	34.8936	0.851064	24.4681	28.2979	0.638298	4.25532	1.91489	91.7021	26.8085	644.255	5.53191	0.212766	0.638298	1.2766	392.553	1661.7	358.511	14103.8	16767.9	29.3617	8.51064	125.532	3.82979	3.19149	7.02128	11.7021	35.9574	260.426	1048.72	63.617	39.5745	0.425532	123.83
Eukaryota	Stramenopiles	Opalozoa	MAST-3	MAST-3B	MAST-3B_X	MAST-3B_XX	MAST-3B_XX_sp.	hetero	1710	60.6383	205.319	70.6383	1.91489	30.2128	48.5106	48.7234	232.553	388.511	253.83	871.064	100.638	41.0638	325.745	446.809	83.4043	865.957	59.5745	186.596	244.255	100.638	1116.6	1725.96	1600	2444.89	1301.7	312.128	191.915	542.128	185.106	28.0851	134.255	108.298	88.5106	59.3617	20	192.34	143.617	32.5532	44.6809
Eukaryota	Stramenopiles	Sagenista	MAST-7	MAST-7B	MAST-7B_X	MAST-7B_XX	MAST-7B_XX_sp.	hetero	148.298	16.383	1246.17	201.277	23.617	114.468	13.1915	128.936	83.617	626.383	101.702	410.638	60.8511	111.489	406.809	554.468	89.7872	1108.09	350	726.809	2267.23	507.234	1046.17	1248.94	541.489	2157.45	3231.7	135.957	172.979	1052.98	195.319	76.383	721.702	185.957	101.702	951.915	564.043	727.021	53.4043	545.957	371.277
Eukaryota	Stramenopiles	Pseudofungi	MAST-1	MAST-1A	MAST-1A_X	MAST-1A_XX	MAST-1A_XX_sp.	hetero	442.34	251.915	477.021	1068.51	43.8298	118.511	8.08511	184.468	83.8298	551.702	242.766	234.468	78.5106	303.404	650.851	262.553	77.0213	2066.81	160.638	711.702	1693.4	339.787	132.766	21.9149	3.40426	0.638298	0.425532	180.851	117.021	898.085	5.74468	1.06383	338.298	152.34	61.7021	806.383	739.362	924.468	7.23404	2034.89	3974.47
Eukaryota	Stramenopiles	Opalozoa	MAST-3	MAST-3D	MAST-3D_X	MAST-3D_XX	MAST-3D_XX_sp.	hetero	301.064	41.0638	416.596	551.489	38.9362	488.936	359.149	323.404	1349.57	974.681	177.234	632.34	353.191	156.383	1378.3	617.66	398.723	1500.21	103.617	534.043	105.319	146.809	110	583.83	315.106	186.596	117.872	280.851	198.936	608.936	45.9574	6.38298	346.383	304.255	122.766	336.383	146.596	918.936	320.638	214.894	1292.34
Eukaryota	Stramenopiles	Sagenista	MAST-8	MAST-8B	MAST-8B_X	MAST-8B_XX	MAST-8B_XX_sp.	hetero	250.426	41.4894	129.574	143.191	41.0638	549.787	625.745	217.234	2490.64	1078.51	227.447	982.979	478.511	269.149	1901.91	1690.85	595.106	826.17	123.83	109.787	790.851	233.191	457.021	365.957	765.745	746.383	336.17	121.702	126.17	267.447	20.8511	5.31915	274.255	121.489	66.8085	192.553	86.8085	479.574	477.234	670.213	1549.57
Eukaryota	Stramenopiles	Sagenista	MAST-4	MAST-4E	MAST-4E_X	MAST-4E_XX	MAST-4E_XX_sp.	hetero	107.021	14.4681	282.34	188.085	24.6809	16.1702	0.212766	37.4468	30.8511	74.8936	13.4043	47.4468	20.8511	160	328.511	116.17	1.2766	432.128	120.213	667.021	2669.57	415.957	354.681	660.213	292.128	1145.53	1885.11	64.4681	83.1915	613.83	68.9362	30.2128	220	40.6383	41.9149	408.298	356.383	791.277	76.383	357.872	131.489
Eukaryota	Stramenopiles	Sagenista	MAST-9	MAST-9A	MAST-9A_X	MAST-9A_XX	MAST-9A_XX_sp.	hetero	1310	233.83	51.4894	193.191	52.9787	831.277	268.723	149.149	506.596	343.83	86.383	918.723	368.936	96.1702	2154.26	701.277	663.617	265.532	29.7872	51.7021	421.064	48.5106	256.596	491.489	317.234	689.362	265.745	54.6809	68.2979	87.0213	71.7021	8.08511	19.1489	7.87234	8.7234	88.9362	25.9574	292.979	0.212766	140.851	413.83
Eukaryota	Stramenopiles	Pseudofungi	MAST-1	MAST-1B	MAST-1B_X	MAST-1B_XX	MAST-1B_XX_sp.	hetero	70	4.68085	708.936	32.9787	11.9149	40.8511	0.851064	12.5532	4.89362	4.68085	49.7872	1.48936	1.2766	28.2979	58.0851	0	0	113.191	24.4681	142.979	403.617	70.4255	0	3.19149	95.3191	0.425532	682.979	1.06383	11.4894	25.7447	0.212766	7.65957	187.021	48.9362	12.766	649.149	162.553	417.234	241.915	125.106	2318.09
Eukaryota	Stramenopiles	Opalozoa	MAST-3	MAST-3K	MAST-3K_X	MAST-3K_XX	MAST-3K_XX_sp.	hetero	121.915	10.4255	46.1702	515.532	24.8936	302.553	45.9574	81.4894	220.426	418.511	76.8085	457.872	157.872	78.5106	615.957	580.851	96.1702	685.319	105.957	257.872	421.702	193.191	396.809	1609.79	151.702	1128.09	658.085	94.6809	100.213	148.298	38.2979	11.9149	274.043	74.6809	24.2553	162.553	148.936	421.064	29.3617	246.596	1263.62
Eukaryota	Stramenopiles	Opalozoa	MAST-3	MAST-3F	MAST-3F_X	MAST-3F_XX	MAST-3F_XX_sp.	hetero	366.383	22.5532	335.745	383.83	85.7447	1334.47	257.872	187.66	833.83	828.936	226.383	1396.6	110.426	217.021	1112.55	423.83	297.447	522.34	146.383	23.1915	224.681	173.83	518.298	315.319	296.17	1260.21	1075.11	77.6596	105.957	692.553	192.766	8.29787	465.106	138.511	27.4468	153.617	111.064	288.723	62.9787	267.021	948.936
Eukaryota	Stramenopiles	Sagenista	MAST-8	MAST-8_X	MAST-8_XX	MAST-8_XXX	MAST-8_XXX_sp.	hetero	3.40426	0	28.5106	2.97872	0.212766	1.06383	1.91489	14.6809	9.78723	5.74468	5.95745	3.40426	6.59574	15.1064	79.3617	20	6.17021	115.745	7.65957	2.55319	73.8298	5.74468	4.25532	32.5532	11.9149	6.59574	5.10638	17.8723	7.23404	15.5319	0.638298	0	113.404	54.6809	38.0851	322.553	204.894	553.83	11.4894	941.915	368.298
Eukaryota	Stramenopiles	Sagenista	MAST-4	MAST-4B	MAST-4B_X	MAST-4B_XX	MAST-4B_XX_sp.	hetero	36.383	7.65957	130	67.4468	60.2128	359.362	67.234	164.894	101.489	133.404	49.1489	79.3617	38.2979	106.809	354.255	199.362	55.1064	668.085	111.277	267.872	1045.11	152.553	777.872	1749.15	463.83	3003.4	658.723	175.106	213.191	124.255	157.66	28.5106	247.66	78.0851	50.2128	41.0638	16.383	124.043	18.7234	21.9149	9.3617
Eukaryota	Stramenopiles	Sagenista	MAST-11	MAST-11_X	MAST-11_XX	MAST-11_XXX	MAST-11_XXX_sp.	hetero	61.9149	23.617	24.0426	310.638	58.0851	437.021	202.553	159.149	212.553	658.723	103.191	401.702	100.638	64.6809	475.532	576.383	117.234	343.83	164.043	686.809	1233.83	250.851	531.277	499.149	260.638	1040	1109.15	25.5319	36.383	271.064	50.4255	22.9787	417.66	141.064	38.2979	181.064	61.9149	33.4043	13.4043	6.38298	19.1489
Eukaryota	Stramenopiles	Opalozoa	MAST-3	MAST-3L	MAST-3L_X	MAST-3L_XX	MAST-3L_XX_sp.	hetero	9.78723	5.74468	3.61702	4.89362	1.48936	118.936	13.4043	7.44681	37.8723	16.8085	8.7234	50.4255	7.23404	8.51064	30	21.7021	13.1915	88.0851	3.61702	16.383	49.1489	13.4043	67.4468	142.766	58.5106	82.5532	8.29787	17.6596	22.9787	28.7234	7.02128	0.212766	13.617	8.29787	2.34043	19.3617	18.5106	95.1064	81.7021	8.51064	30.8511
Eukaryota	Stramenopiles	Opalozoa	MAST-3	MAST-3J	MAST-3J_X	MAST-3J_XX	MAST-3J_XX_sp.	hetero	38.0851	47.234	187.447	155.319	8.29787	72.766	31.4894	96.5957	50.6383	233.617	56.5957	241.915	19.3617	29.5745	329.574	59.7872	64.6809	142.34	41.7021	229.787	113.617	57.234	142.766	188.298	72.3404	95.7447	472.128	19.5745	33.8298	240.426	11.7021	19.1489	258.511	70.2128	30	346.383	154.681	883.83	11.9149	236.17	167.66
Eukaryota	Stramenopiles	Sagenista	MAST-7	MAST-7C	MAST-7C_X	MAST-7C_XX	MAST-7C_XX_sp.	hetero	175.532	10.6383	123.404	75.1064	21.4894	81.7021	6.17021	11.9149	79.1489	138.723	24.4681	100.851	27.234	117.66	254.468	67.6596	11.2766	274.255	62.3404	191.277	384.043	249.149	139.149	32.9787	50.2128	438.511	371.915	26.383	34.2553	143.83	24.6809	10.6383	134.255	39.1489	33.1915	150.213	98.0851	134.894	5.10638	202.553	245.745
Eukaryota	Stramenopiles	Sagenista	MAST-8	MAST-8C	MAST-8C_X	MAST-8C_XX	MAST-8C_XX_sp.	hetero	67.8723	0.425532	9.57447	100.638	5.10638	13.8298	17.4468	35.5319	395.106	325.957	124.043	330.213	188.511	26.5957	757.234	536.809	310	255.957	18.5106	4.89362	12.1277	18.5106	140.213	560	281.915	307.66	39.3617	182.128	86.1702	178.936	14.6809	1.48936	60.4255	40.4255	10.6383	20	45.9574	206.17	108.723	197.234	251.277
Eukaryota	Stramenopiles	Sagenista	MAST-8	MAST-8D	MAST-8D_X	MAST-8D_XX	MAST-8D_XX_sp.	hetero	19.3617	3.40426	21.9149	4.89362	1.48936	30.2128	38.7234	17.4468	48.2979	105.106	10.2128	82.9787	31.9149	18.5106	157.447	159.574	59.5745	56.383	10.8511	15.7447	12.5532	17.0213	18.7234	7.23404	2.34043	2.97872	17.0213	10.8511	8.08511	25.1064	2.76596	0	5.10638	4.46809	1.70213	350.426	58.5106	103.617	186.383	69.3617	48.9362
Eukaryota	Stramenopiles	Pseudofungi	MAST-2	MAST-2_X	MAST-2_XX	MAST-2_XXX	MAST-2_XXX_sp.	hetero	97.4468	8.7234	277.447	90.8511	8.93617	45.7447	41.0638	131.277	201.702	221.489	35.5319	153.83	44.6809	128.511	393.83	142.34	52.3404	47.4468	8.29787	17.8723	1.91489	4.25532	8.51064	22.766	168.298	11.2766	91.7021	3.61702	3.19149	12.5532	1.48936	3.82979	23.8298	6.17021	4.46809	88.2979	27.0213	211.489	344.894	110.426	35.3191
Eukaryota	Stramenopiles	Sagenista	MAST-10	MAST-10_X	MAST-10_XX	MAST-10_XXX	MAST-10_XXX_sp.	hetero	18.0851	5.95745	125.106	162.553	11.2766	375.957	104.894	17.6596	55.9574	342.34	20.4255	230.213	23.4043	32.766	440.426	252.979	31.4894	591.915	39.1489	75.3191	1631.49	110	203.404	155.745	82.3404	133.617	191.064	54.8936	37.4468	216.596	8.93617	5.53191	94.6809	25.1064	11.7021	80.8511	71.0638	530.638	34.8936	142.766	124.681
Eukaryota	Stramenopiles	Opalozoa	MAST-22	MAST-22D	MAST-22D_X	MAST-22D_XX	MAST-22D_XX_sp.	hetero	262.34	1.06383	504.681	4.68085	15.5319	69.3617	150.851	119.574	1195.74	1152.34	78.2979	930.638	485.106	44.4681	2074.89	1438.72	1148.94	5.53191	0.425532	9.14894	40.2128	4.46809	12.1277	2.76596	0.851064	0.638298	0	0	0	2.34043	3.19149	0	1.70213	0	0.212766	221.915	84.2553	210.213	28.5106	69.1489	221.915
Eukaryota	Stramenopiles	Opalozoa	MAST-12	MAST-12A	MAST-12A_X	MAST-12A_XX	MAST-12A_XX_sp.	hetero	36.8085	3.19149	6819.57	280	12.766	34.4681	18.0851	121.489	92.1277	277.234	11.2766	45.3191	38.9362	90.2128	227.66	115.319	10.4255	27.0213	4.89362	4.25532	8.7234	5.53191	1.91489	1.48936	258.298	3.19149	50	0.425532	0	1.06383	0	4.89362	7.87234	0.638298	2.12766	4.46809	2.34043	45.7447	129.149	0.212766	0.851064
Eukaryota	Stramenopiles	Sagenista	MAST-7	MAST-7D	MAST-7D_X	MAST-7D_XX	MAST-7D_XX_sp.	hetero	30.6383	2.76596	36.1702	56.1702	21.9149	291.064	47.4468	32.5532	77.8723	148.723	22.1277	61.2766	42.766	15.9574	108.723	135.532	46.5957	236.383	50.6383	81.2766	789.574	83.8298	172.34	585.745	213.617	954.043	642.553	62.766	70.8511	28.5106	31.9149	19.7872	330.213	65.9574	42.3404	92.3404	50.8511	0	0	0	37.4468
Eukaryota	Stramenopiles	Opalozoa	MAST-3	MAST-3C	MAST-3C_X	MAST-3C_XX	MAST-3C_XX_sp.	hetero	261.064	8.7234	86.8085	201.489	7.23404	168.723	105.957	20.6383	25.5319	98.0851	11.7021	53.617	27.0213	565.745	394.681	230.213	13.617	591.915	70	32.5532	106.596	23.8298	181.702	494.255	457.66	474.894	252.128	28.9362	21.9149	132.128	17.6596	8.29787	47.6596	17.6596	11.7021	10.6383	3.82979	24.2553	26.8085	3.40426	11.0638
Eukaryota	Stramenopiles	Sagenista	MAST-7	MAST-7E	MAST-7E_X	MAST-7E_XX	MAST-7E_XX_sp.	hetero	42.766	13.617	111.277	102.553	14.0426	185.532	41.9149	62.1277	58.0851	98.0851	3.61702	8.7234	30.2128	66.1702	150.638	145.319	8.08511	277.66	87.6596	52.5532	211.489	110.638	188.511	382.34	148.936	322.979	644.468	42.1277	44.0426	200.851	39.1489	16.5957	145.319	32.5532	19.5745	134.255	68.9362	29.5745	0	1.91489	52.766
Eukaryota	Stramenopiles	Sagenista	MAST-7	MAST-7_X	MAST-7_XX	MAST-7_XXX	MAST-7_XXX_sp.	hetero	50.6383	2.12766	14.6809	145.532	22.9787	215.106	21.4894	7.02128	33.1915	189.362	22.9787	91.2766	18.7234	9.3617	68.7234	122.979	60.2128	438.723	73.4043	155.957	659.574	82.766	278.298	459.787	187.66	776.383	630.851	44.0426	50.8511	328.511	36.383	14.2553	169.574	43.617	23.1915	87.6596	69.5745	0.638298	0	1.48936	17.234
Eukaryota	Stramenopiles	Sagenista	MAST-4	MAST-4D	MAST-4D_X	MAST-4D_XX	MAST-4D_XX_sp.	hetero	0.212766	3.82979	238.511	31.7021	3.82979	8.08511	0.638298	3.19149	1.2766	3.19149	0.425532	0.212766	0.638298	8.93617	45.9574	2.97872	0	322.34	31.7021	52.9787	100.426	25.9574	16.8085	21.2766	28.5106	1.06383	30.4255	20.4255	14.8936	88.7234	5.31915	2.12766	65.7447	15.9574	6.59574	454.681	22.766	93.8298	7.87234	119.362	51.2766
Eukaryota	Stramenopiles	Opalozoa	Bicoecea	Anoecales	Caecitellaceae	Caecitellaceae_X	Caecitellaceae_X_sp.	hetero	0	0	16.383	310.426	129.362	26.8085	43.8298	621.915	6.38298	3.19149	4.68085	5.53191	1.06383	25.1064	63.617	108.511	2.97872	0.212766	0.425532	0	0	0	0	0	0	0.212766	0	6.38298	25.1064	0	0	0	0.212766	0	0.212766	1.48936	1.2766	1.91489	0.212766	3.82979	487.66
Eukaryota	Stramenopiles	Opalozoa	MAST-3	MAST-3_X	MAST-3_XX	MAST-3_XXX	MAST-3_XXX_sp.	hetero	52.766	9.78723	8.29787	2.55319	1.06383	1.48936	0	2.55319	4.89362	7.87234	20.4255	11.4894	1.48936	4.46809	30	4.04255	1.91489	54.6809	1.91489	15.1064	62.766	7.02128	41.4894	33.4043	38.5106	28.2979	27.6596	21.9149	22.1277	7.87234	8.93617	1.2766	24.6809	17.6596	9.14894	62.9787	80.4255	103.617	608.723	69.7872	95.7447
Eukaryota	Stramenopiles	Opalozoa	Bicoecea	Anoecales	Caecitellaceae	Caecitellus	Caecitellus_sp.	hetero	0.212766	0	5.10638	294.894	44.6809	17.8723	22.766	219.574	0	1.70213	34.4681	24.8936	0.212766	0.425532	2.97872	17.0213	2.97872	294.468	0	0	14.0426	0	0	0	0	0	7.23404	0	0	0.212766	0	0	0.212766	0	0.212766	0	0	0	0	0.638298	197.66
Eukaryota	Stramenopiles	Ochrophyta	Chrysophyceae	Chrysophyceae_X	Chrysophyceae_Clade-C	Spumella	Spumella_vulgaris	hetero	9.57447	26.383	17.6596	469.362	18.7234	143.191	27.8723	19.1489	85.3191	198.298	41.0638	302.766	41.2766	11.9149	121.064	432.34	56.383	166.809	0.638298	0	233.191	19.3617	53.4043	28.7234	29.3617	69.3617	14.8936	19.1489	16.1702	0.212766	0	0	0	0.212766	0	0.212766	0.212766	113.404	1.70213	0.425532	4.89362
Eukaryota	Stramenopiles	Sagenista	MAST-8	MAST-8A	MAST-8A_X	MAST-8A_XX	MAST-8A_XX_sp.	hetero	0.638298	3.19149	70.4255	2.55319	0	1.2766	0.638298	0.212766	0.851064	1.06383	0.425532	0.851064	0.212766	8.7234	10.6383	0.638298	0	43.617	8.08511	5.10638	27.4468	6.59574	13.4043	84.2553	21.7021	24.6809	56.5957	4.68085	1.91489	18.2979	5.31915	0.425532	3.82979	2.12766	0.425532	8.08511	0.425532	24.2553	17.0213	45.1064	9.3617
Eukaryota	Stramenopiles	Pseudofungi	MAST-2	MAST-2C	MAST-2C_X	MAST-2C_XX	MAST-2C_XX_sp.	hetero	144.468	4.68085	149.574	65.1064	5.31915	160	119.787	32.766	285.532	133.83	22.3404	154.468	51.2766	6.17021	254.255	72.9787	53.8298	34.4681	12.1277	50.2128	2.97872	13.1915	48.7234	76.383	65.7447	156.383	76.383	7.65957	11.4894	10.4255	12.5532	1.48936	17.4468	8.29787	1.2766	9.14894	0.851064	7.65957	921.277	2.12766	0.212766
Eukaryota	Stramenopiles	Ochrophyta	Chrysophyceae	Chrysophyceae_X	Chrysophyceae_Clade-F	Paraphysomonas	Paraphysomonas_sp.	hetero	0	5.10638	94.4681	0	0.425532	0	0.212766	5.74468	0	5.74468	7.02128	3.40426	1.06383	60.8511	90.2128	5.74468	0	0	0	0.425532	0	0	0	0.212766	1.2766	0	1.06383	0	0	0	0.425532	0.851064	0.212766	0	0	0	20.8511	108.298	33.617	0.851064	976.17
Eukaryota	Stramenopiles	Sagenista	MAST-4	MAST-4F	MAST-4F_X	MAST-4F_XX	MAST-4F_XX_sp.	hetero	0.212766	0	3.40426	0.638298	0	0.212766	0	0	4.46809	0	0	0	0	0	0.212766	0.212766	0	2.12766	4.04255	19.7872	49.5745	9.14894	0	3.82979	0	0	0.212766	0.851064	0	2.55319	0	0	11.9149	1.70213	1.70213	25.9574	26.1702	3.19149	0	0	0.212766
Eukaryota	Stramenopiles	Opalozoa	Bicoecea	Bicoecales	Bicoecaceae	Bicosoeca	Bicosoeca_vacillans	hetero	8.93617	2.34043	75.3191	143.617	7.65957	0	0.425532	3.40426	3.40426	0.425532	0.638298	1.2766	0	3.19149	15.7447	0.638298	0.425532	42.5532	10.6383	40.6383	25.3191	2.34043	7.65957	2.97872	36.8085	0	374.468	0	0.212766	26.5957	2.76596	4.46809	3.19149	1.48936	0.425532	1.2766	0.638298	13.4043	2.97872	1.48936	115.106
Eukaryota	Stramenopiles	Ochrophyta	Dictyochophyceae	Dictyochophyceae_X	Dictyochophyceae_XX	Ciliophrys	Ciliophrys_infusionum	hetero	0	0	0	1.48936	0	0.212766	0.212766	2.97872	0.638298	0	0.638298	6.59574	0.638298	2.12766	0.425532	1.70213	0.638298	0.425532	12.9787	16.5957	14.6809	1.06383	0	1.91489	3.40426	0.212766	379.149	2.34043	1.06383	59.3617	2.55319	4.46809	1.70213	0.212766	0.851064	2.76596	20.8511	0.425532	0	0	0.851064
Eukaryota	Stramenopiles	Sagenista	MAST-4	MAST-4_X	MAST-4_XX	MAST-4_XXX	MAST-4_XXX_sp.	hetero	0.212766	0	38.5106	0.425532	0	0.425532	0	0.212766	0.638298	0	0	0	0	0	0	0.212766	0.212766	15.5319	37.0213	175.106	652.34	18.0851	168.936	11.4894	20	164.043	308.936	10	41.0638	0.212766	2.34043	0.212766	2.55319	3.61702	0.425532	0	7.65957	0.212766	0	0.212766	0
Eukaryota	Stramenopiles	Opalozoa	Bicoecea	Anoecales	Caecitellaceae	Caecitellus	Caecitellus_parvulus	hetero	0	0	0	0	0	0	0	0.638298	0	0	0	0	0	0	0	2.12766	0.851064	0	0	0	0.851064	0	4.25532	5.10638	10	0.638298	0.638298	0.425532	0.425532	0.212766	0.212766	0	0.851064	0	1.06383	3.61702	0.638298	0	0	64.0426	54.6809
Eukaryota	Stramenopiles	Ochrophyta	Chrysophyceae	Chrysophyceae_X	Chrysophyceae_Clade-C	Spumella	Spumella_sp.	hetero	0	0.212766	0	0.212766	0	0.638298	0.851064	0.212766	0.212766	0.212766	0.851064	1.2766	0	0.425532	0.425532	9.14894	10	34.6809	0	0	0.212766	0.212766	0	0	0	0	0.851064	0	0	0	0	0	0	0	0	0	0	0.212766	0	4.04255	0
Eukaryota	Stramenopiles	Ochrophyta	Chrysophyceae	Chrysophyceae_X	Chrysophyceae_Clade-C	Poteriospumella	Poteriospumella_lacustris	hetero	0	0	0	0	0	0	0.425532	0	0	2.76596	0.212766	0.851064	0	0	0	0	0	0	0	0	0	0	0	0	0	0	1.48936	0	0	0	0	0	0	0	0	0	0	0	0	0	0
Eukaryota	Stramenopiles	Pseudofungi	MAST-2	MAST-2B	MAST-2B_X	MAST-2B_XX	MAST-2B_XX_sp.	hetero	6.38298	0.851064	91.7021	3.61702	0.425532	2.55319	2.76596	10	11.2766	11.7021	5.10638	8.29787	9.78723	18.9362	101.915	16.383	6.38298	6.80851	4.89362	1.48936	1.48936	3.19149	19.3617	4.68085	28.2979	3.19149	18.7234	2.55319	1.06383	3.40426	1.48936	0.638298	2.76596	0.638298	1.70213	7.65957	2.55319	32.766	9.78723	9.14894	2.76596
Eukaryota	Stramenopiles	Opalozoa	Bicoecea	Anoecales	Caecitellaceae	Caecitellus	Caecitellus_pseudoparvulus	hetero	0	0	0	0	0	0	0	0	0	0	0	0	0	0	0	0	0	0	0	0	0.851064	0	16.383	8.93617	0	0.425532	0	0.212766	0	0.212766	0	0	0	0	0.425532	434.043	244.255	22.3404	0	0	0
Eukaryota	Stramenopiles	Opalozoa	Bicoecea	Bicoecea_X	Bicoecea_XX	Bicoecea_XXX	Bicoecea_XXX_sp.	hetero	0	0	0	0	0	0	0	0	0	0	0	0.212766	0	0	0	0	0	5.31915	5.31915	6.17021	28.7234	4.89362	32.766	57.0213	8.08511	174.468	80.4255	0.212766	4.46809	2.76596	4.68085	1.06383	8.08511	5.53191	2.34043	0	0	0	0	0	0
Eukaryota	Stramenopiles	Opalozoa	MAST-12	MAST-12_X	MAST-12_XX	MAST-12_XXX	MAST-12_XXX_sp.	hetero	0	0	120.851	11.7021	0	0	0	0	0	0	0	0	0	0.212766	0	0	0.212766	0	0	0	0	0	0	0	0	0	0	0	0	0	0	0	0	0	0	0	0	0	13.4043	0	0
Eukaryota	Stramenopiles	Opalozoa	Bicoecea	Bicoecales	Bicoecaceae	Bicosoeca	Bicosoeca_sp.	hetero	0	0.851064	2.76596	45.5319	0	0.212766	0	0.212766	2.55319	0.212766	0	0.425532	0.212766	0.212766	0.425532	0	0.212766	0	0	12.1277	0.851064	0	0	0.638298	0	0	0	0.638298	0	0	0	0	0	0	0	0.638298	0	1.2766	0	0	0.425532
Eukaryota	Stramenopiles	Ochrophyta	Dictyochophyceae	Dictyochophyceae_X	Pedinellales	Pteridomonas	Pteridomonas_danica	hetero	0	0	54.6809	0.425532	0	0	0	0.212766	0	0	0	0	0	4.04255	0	0	0	0	0	0	0	0	0	0	0	0	0	0	0	0	0	0	0	0	0	0	0	2.55319	8.08511	0	0
Eukaryota	Stramenopiles	Sagenista	MAST-6	MAST-6_X	MAST-6_XX	MAST-6_XXX	MAST-6_XXX_sp.	hetero	0	0	50.4255	0	0	0	0	1.48936	0	0	0	0	0	0	0	0	0	0	0	0	0	0	0	0	0	0	0	0	0	0	0	0	0	0	0	0	0	0	4.89362	0	0
Eukaryota	Stramenopiles	Pseudofungi	MAST-2	MAST-2D	MAST-2D_X	MAST-2D_XX	MAST-2D_XX_sp.	hetero	32.3404	0.851064	1.06383	6.59574	1.2766	34.0426	25.9574	7.44681	34.6809	15.7447	5.53191	41.4894	1.70213	0.851064	7.87234	5.95745	8.51064	13.4043	0	0	0.212766	0	0	0	0	0	0	0.212766	0	0	0	0	0.212766	0	0	0.425532	0	1.06383	0.638298	0.425532	0.638298
Eukaryota	Stramenopiles	Opalozoa	MAST-12	MAST-12B	MAST-12B_X	MAST-12B_XX	MAST-12B_XX_sp.	hetero	0	0	56.383	0.212766	0	0	0	0	0	0	0	0	0	0	0	0	0	0	0	0	0	0	0	0	0	0	0	0	0	0	0	0	0	0	0	0	0	4.68085	4.89362	0	0
Eukaryota	Stramenopiles	Opalozoa	Bicoecea	Anoecales	Cafeteriaceae	Cafeteria	Cafeteria_sp.	hetero	0	0	0	0.638298	2.12766	2.55319	0	0.425532	0	0	0	0	0	0	0	0.425532	0	1.70213	0	0	0	0	0.851064	2.55319	0	18.9362	15.9574	0	0	0.425532	0	0	0	0	0.212766	0.212766	1.06383	0	0	0	0.638298
Eukaryota	Stramenopiles	Opalozoa	Bicoecea	Bicoecales	Bicoecaceae	Bicoecaceae_X	Bicoecaceae_X_sp.	hetero	0	0	0	0	0	0	0	0	0	0	0	0	0	0	0	0	0.851064	0	0	0	0	0	0	0	0	0	0	0	0	0.212766	0	0	0	0	0.212766	0.638298	0	0.212766	0	0.212766	0
Eukaryota	Stramenopiles	Opalozoa	Bicoecea	Anoecales	Symbiomonaceae	Symbiomonas	Symbiomonas_scintillans	hetero	0	0	0	0	0	0	0	0	0	0	0	0	0	0	0	0	0	0	0	0	0	0	1.70213	7.23404	0.425532	0	0	0	0	0	0	0	0	0	0	0	0	0	0	0	0
Eukaryota	Stramenopiles	Ochrophyta	Chrysophyceae	Chrysophyceae_X	Chrysophyceae_Clade_B2	Oikomonas	Oikomonas_sp.	hetero	0	0	0	0	0	0	0	0	0	0	0	0	0	0	0	0	0	0.638298	0.212766	0	1.70213	0.212766	0	0.212766	0	0	0	0.212766	0	0.638298	0	0	0.212766	0.212766	0	1.06383	0.425532	0.212766	0	0	0.851064
Eukaryota	Stramenopiles	Opalozoa	Bicoecea	Anoecales	Anoecales_X	Anoecales_XX	Anoecales_XX_sp.	hetero	0	0	0	0	0	0	0	0	0	0	0	0	0	0	0	0	0	0	0	0	0	0	0	0	0	0	0	0	0	0	0	0	0	0	0	0	0	0	0	0	0
Eukaryota	Stramenopiles	Opalozoa	Bicoecea	Anoecales	Anoecales_X	Cafileria	Cafileria_marina	hetero	0	0	0	0	0	0	0	0	0	0	0	0	0	0	0	0	0	0	0	0	0	0	0	0	0.425532	0	0	0	0	0	0	0	0.212766	0	0	0	0	0	0	0	0
Eukaryota	Stramenopiles	Opalozoa	Bicoecea	Anoecales	Anoecaceae	Anoeca	Anoeca_atlantica	hetero	0	0	0	0	0	0	0	0	0	0	0	0	0	0	0	0	0	0	0	0	0	0	0	0	0	0	0	0	0	6.17021	0	0	0	0	0	0	0	0	0	0	0
Eukaryota	Stramenopiles	Opalozoa	Bicoecea	Pseudodendromonadales	Pseudodendromonadales_X	Pseudodendromonadales_XX	Pseudodendromonadales_XX_sp.	hetero	0	0	0	0	0	0	0	0	0	0	0	0	0	0	0	0	0	0	0	0	0	0	0	0	0	0	0	0	0	0	0	0	0	0	0	0	0	0	0	0	0
Eukaryota	Stramenopiles	Opalozoa	Bicoecea	Anoecales	Cafeteriaceae	Cafeteria	Cafeteria_maldiviensis	hetero	0	0	0	0	0	0	0	0	0	0	0	0	0	0	0	0	0	0	0	0	0	0	0	0.425532	1.06383	0	0	0	0.638298	0	0	0	0	0	0	0	0	0	0	0	0
Eukaryota	Stramenopiles	Pseudofungi	MAST-1	MAST-1_X	MAST-1_XX	MAST-1_XXX	MAST-1_XXX_sp.	hetero	0	0	0	0	0	0.425532	0	0	0	0.212766	0	0.425532	0.425532	0	0	0	0	0.212766	0.212766	0	0	0	0.425532	0.638298	0.425532	0.425532	0	0.425532	0	0.212766	0.212766	0	0	0.212766	0	0.212766	0	0	0	0	0.638298
Eukaryota	Stramenopiles	Ochrophyta	Chrysophyceae	Chrysophyceae_X	Chrysophyceae_Clade-C	Spumella	Spumella_elongata	hetero	0	0	0	0	0	0	0	0	0	0	0	0	0	0	0	0	0.212766	0.212766	0	0	0	0	0	0	0	0	0	0	0	0	0	0	0	0	0	0	0	0	0	0	0
Eukaryota	Stramenopiles	Ochrophyta	Chrysophyceae	Chrysophyceae_X	Chrysophyceae_Clade-C	Spumella	Spumella_lacusvadosi	hetero	0	0	0	0	0	0	0	0	0	0	0	0	0	0	0	0	0	0	0	0	0	0	0	0	0	0	0	0	0	0	0	0	0	0	0	0	0	0	0	2.55319	0
Eukaryota	Stramenopiles	Opalozoa	Bicoecea	Anoecales	Cafeteriaceae	Cafeteria	Cafeteria_mylnikovii	hetero	0	0	0	0	0	0	0	0	0	0	0	0	0	0	0	0	0	0	0	0	0	0	0	0	0	0.425532	0	0	0	0	0	0	0.212766	0	0	0	0	0	0	0	0
Eukaryota	Hacrobia	Cryptophyta	Cryptophyceae	Goniomonadales	Goniomonadales_X	Goniomonas	Goniomonas_sp.	hetero	0.638298	0.212766	15.3191	0.425532	0	0.851064	0	0.851064	0.212766	0.851064	0.851064	2.34043	0.212766	0	0.425532	1.48936	0.212766	12.5532	0	0.425532	2.34043	0	2.34043	1.48936	1.2766	1.2766	0.851064	0.212766	0.212766	1.06383	0	0	0.425532	0.212766	0	3.82979	1.2766	1.06383	277.66	0	0.212766
Eukaryota	Hacrobia	Cryptophyta	Cryptophyceae	Goniomonadales	Goniomonadales_X	Goniomonas	Goniomonas_amphinema	hetero	0	0	0	0	0	0	0	0.212766	0	0	0	0	0	0.212766	0.212766	0	0	0	0	0	0	0	0	0	0	0	0	0	0	0	0	0	0	0	0.212766	0	0	0	0	0	0
Eukaryota	Hacrobia	Picozoa	Picozoa_X	Picozoa_XX	Picozoa_XXX	Picozoa_XXXX	Picozoa_XXXX_sp.	hetero	2188.09	644.255	1651.28	2159.36	234.255	3971.06	527.021	847.021	2724.26	2004.26	1448.72	4392.13	563.191	736.383	3774.68	2133.4	1219.15	4212.13	646.596	1325.74	3860	722.766	2965.74	5932.55	2958.51	5792.13	4272.77	710	615.532	2200.64	378.723	45.1064	1746.17	592.766	283.191	1194.68	876.383	2116.38	1016.6	775.106	3805.96
Eukaryota	Hacrobia	Telonemia	Telonemia_X	Telonemia_XX	Telonemia-Group-2	Telonemia-Group-2_X	Telonemia-Group-2_X_sp.	hetero	837.447	227.447	2365.74	2280	218.511	3660.64	820.851	1093.4	3122.34	3912.98	1387.87	4173.4	1462.55	1357.45	8116.38	6254.26	1556.6	4539.57	749.787	1869.79	1746.6	1374.68	1411.28	2946.17	2565.96	1936.6	2698.72	604.255	464.468	2164.68	207.447	62.1277	1751.06	688.085	276.383	1643.19	378.298	4478.94	1432.98	5428.72	6162.34
Eukaryota	Hacrobia	Telonemia	Telonemia_X	Telonemia_XX	Telonemia-Group-1	Telonemia-Group-1_X	Telonemia-Group-1_X_sp.	hetero	92.1277	53.8298	645.532	739.362	18.7234	515.319	60.8511	151.489	505.957	755.319	199.362	545.319	203.191	120.426	1822.13	1399.36	297.447	1320.85	162.553	214.681	149.787	199.574	455.106	667.66	464.894	684.468	393.404	101.277	69.3617	1209.15	34.8936	11.0638	267.021	87.4468	41.0638	157.66	61.2766	790.213	1230.85	592.128	2112.77
Eukaryota	Hacrobia	Katablepharidophyta	Katablepharidaceae	Katablepharidales	Katablepharidales_X	Katablepharidales_XX	Katablepharidales_XX_sp.	hetero	574.681	170	572.553	1277.66	155.532	1548.09	417.872	347.234	1894.26	2571.49	920.426	2642.98	594.681	467.234	2512.98	2477.23	582.766	1737.87	347.447	1474.68	1722.55	514.468	539.787	1145.32	1388.51	469.574	1556.38	208.298	188.723	1286.6	357.872	68.0851	405.319	288.085	165.745	798.723	73.4043	2057.23	1350	742.766	1055.53
Eukaryota	Hacrobia	Centroheliozoa	Centroheliozoa_X	Pterocystida	Pterocystida_X	Pterocystida_XX	Pterocystida_XX_sp.	hetero	204.894	22.5532	47.6596	147.66	13.8298	568.936	471.489	108.511	446.383	280.638	54.6809	278.936	52.766	38.0851	510.213	371.064	74.8936	361.277	11.2766	29.1489	110.426	111.915	627.66	1200.43	800	862.766	406.383	82.9787	62.1277	158.511	31.0638	16.5957	25.5319	44.2553	18.9362	152.766	63.1915	158.298	139.362	16.8085	17.8723
Eukaryota	Hacrobia	Katablepharidophyta	Katablepharidaceae	Katablepharidales	Katablepharidales_X	Leucocryptos	Leucocryptos_marina	hetero	2.12766	5.53191	35.7447	47.8723	0	0	0.638298	0	3.19149	0.425532	0.638298	4.89362	3.19149	1.06383	105.957	261.489	20.6383	153.617	48.5106	0	13.1915	1.2766	181.915	14.6809	129.362	461.277	1670.64	41.9149	31.7021	101.915	4.46809	9.57447	53.1915	143.404	69.3617	5.31915	0	13.4043	0	597.66	10.2128
Eukaryota	Hacrobia	Telonemia	Telonemia_X	Telonemia_XX	Telonemia-Group-2	Telonema-Group-2	Telonema_antarcticum	hetero	0	0	1.48936	0	0	0.212766	0	32.9787	0	2.55319	10.8511	7.44681	2.34043	10.6383	10.4255	8.93617	2.12766	4.25532	3.40426	2.34043	2.76596	2.55319	0.638298	0.851064	0	2.55319	0.425532	0	0	2.97872	0	0	4.46809	1.91489	0.425532	37.0213	6.17021	136.809	169.149	91.9149	232.979
Eukaryota	Hacrobia	Telonemia	Telonemia_X	Telonemia_XX	Telonemia-Group-1	Telonema-Group-1	Telonema_subtile	hetero	5.95745	4.04255	3.82979	15.1064	1.91489	12.1277	15.3191	4.04255	231.489	29.1489	29.1489	25.5319	49.5745	1.2766	36.8085	46.1702	7.65957	63.617	2.76596	15.3191	3.40426	35.3191	14.0426	25.7447	6.80851	11.0638	7.23404	29.3617	10.8511	12.1277	5.31915	1.48936	72.3404	24.8936	6.59574	8.08511	1.06383	8.93617	1.2766	19.7872	61.2766
Eukaryota	Hacrobia	Picozoa	Picozoa_X	Picozoa_XX	Picozoa_XXX	Picomonas	Picomonas_judraskeda	hetero	1.48936	9.57447	6.80851	1.2766	0.212766	0.212766	0.212766	0	0.212766	0.638298	1.48936	0	0.425532	0.212766	0.212766	0	0	32.1277	1.2766	0.851064	4.46809	6.59574	14.2553	10	11.9149	17.6596	40	14.2553	13.617	1.91489	3.61702	1.2766	61.4894	12.766	5.31915	3.40426	2.76596	1.91489	4.46809	0.638298	4.68085
Eukaryota	Hacrobia	Centroheliozoa	Centroheliozoa_X	Centroheliozoa_XX	Centroheliozoa_XXX	Centroheliozoa_XXXX	Centroheliozoa_XXXX_sp.	hetero	0	0	10.8511	0.425532	0	0.851064	0.851064	2.12766	2.76596	6.59574	0.212766	0.851064	0	0	0.638298	0	0	0	0	0	0	0	0.212766	1.91489	1.70213	0	1.2766	1.2766	0.851064	1.48936	0.212766	0.425532	1.06383	0.212766	0	1.91489	0	1.2766	0	0.212766	1.70213
Eukaryota	Hacrobia	Centroheliozoa	Centroheliozoa_X	Pterocystida	Heterophryidae	Heterophrys	Heterophrys_marina	hetero	0	0	5.31915	0	0	0	0	0	0	0	0	0.212766	0	0	0.425532	0	0	0	0	0	0	0	0	0	0	0	0	0	0	4.46809	0	0	0.425532	0	0	0	0	0	0	0	0
Eukaryota	Hacrobia	Telonemia	Telonemia_X	Telonemia_XX	Telonemia_XXX	Telonemia_XXXX	Telonemia_XXXX_sp.	hetero	0	0	0	0	0	0	0	0	0	0	0	0	0	0	0	0	0	0	0	0	0	0	0	0	0	0	0	0	0	0	0	0	0	0	0	0	0	0	0	0	0
Eukaryota	Hacrobia	Centroheliozoa	Centroheliozoa_X	Microhelida	Microhelida_X	Microhelida_XX	Microhelida_XX_sp.	hetero	0	0	0	0	0	0	0	0	0	0	0	0	0	0	2.34043	0	0	0	0	0	0	0	0	0	0.212766	0	0	0	0	0.425532	0	0	0	0	0	0	0	0	0	0	0
Eukaryota	Hacrobia	Katablepharidophyta	Katablepharidaceae	Katablepharidales	Katablepharidales_X	Roombia	Roombia_truncata	hetero	0	0	0	0	0	0.212766	0	0.212766	0	0	0	0	0	0	0	0.212766	0	0	0	0	0	0	0	0	0.425532	0	0	0	0	0	0	0	0	0	0	0	0	0	0	0	0
Eukaryota	Rhizaria	Cercozoa	Cercozoa_X	Cercozoa_XX	Cercozoa_XXX	Cercozoa_XXXX	Cercozoa_XXXX_sp.	hetero	55.5319	37.0213	618.936	541.064	10.2128	185.532	20.4255	122.766	439.362	565.319	38.9362	388.085	91.0638	37.234	368.511	602.979	282.128	254.681	10	2.34043	2.97872	8.7234	84.2553	77.234	34.4681	0	50.4255	7.65957	5.10638	0.638298	0	1.70213	1.91489	2.97872	0	2.34043	14.8936	7.44681	288.085	5.10638	0.212766
Eukaryota	Rhizaria	Cercozoa	Cercozoa_X	Paramyxida	Paramyxida_X	Marteilioides	Marteilioides_chungmuensis	hetero	0	0	1.70213	0	0	0.425532	0	815.745	9.57447	0.425532	0	0.425532	0	678.298	0	0	0	9.14894	1.2766	0	0	1.06383	6.17021	1.70213	3.61702	21.4894	1.70213	0	0	10	0.212766	0.212766	0.212766	1.70213	0	0	30.6383	0	0.212766	0	0
Eukaryota	Rhizaria	Cercozoa	Cercozoa_X	Paramyxida	Paramyxida_X	Marteilia	Marteilia_refringens	hetero	0	0	0	0	0	0	0	0	0	0	0	0	0	0	0	0	0	0	0	0	0	0	0	0	0	0	0	0	0	0	0	0	0	0	0	0	0	0	0	0	0
Eukaryota	Rhizaria	Cercozoa	Cercozoa_X	Cercozoa_XX	Cercozoa_XXX	Reticulamoeba	Reticulamoeba_sp.	hetero	0	0	0	0	0	0	0	0.212766	14.6809	0	0	0	0	0.851064	0	0	0	0	0	0	0	0	0	0	0	0	0	0	0	0	0	0	0	0	0	0	0	0	0	0	0
Eukaryota	Rhizaria	Cercozoa	Cercozoa_X	Cercozoa_XX	Cercozoa_XXX	Reticulamoeba	Reticulamoeba_gemmipara	hetero	0	0	0	0	0	0	0	0.425532	0	0	0	0	0	0.212766	0	0	0	0	0	0	0	0	0	0	0	0	0	0	0	0	0	0	0.212766	0	0	0	0	0	0	0	0
Eukaryota	Rhizaria	Cercozoa	Endomyxa	Vampyrellida	Sey055-lineage	Sey055-lineage_X	Sey055-lineage_X_sp.	hetero	0.212766	0.638298	3.40426	7.23404	0	0	0.212766	0.212766	0	1.06383	0	1.48936	0.212766	0	0	0	0	0	0	2.55319	0	0.425532	0	0	0	0	0.851064	0	0	0	0.212766	0.212766	1.70213	0.212766	0.212766	0	0.212766	0	0	0	0
Eukaryota	Rhizaria	Cercozoa	Endomyxa	Vampyrellida	Vampyrellida_X	Vampyrellida_clade_B	Vampyrellida_sp.	hetero	0	0	6.59574	0	0	0	0	0.425532	0	0	0	0	0	1.2766	0.212766	0	0	0	0	0	0	0	0	0	0.638298	0	0	0	0	0	0	0	0.851064	0	0	0	2.12766	0	0	0	0
Eukaryota	Rhizaria	Cercozoa	Endomyxa	Vampyrellida	Vampyrellida_X	Vampyrellida_XX	Vampyrellida_XX_sp.	hetero	0	0	0	0	0	0	0	0.212766	0	0	0	0	0	0	0	0	0	0	0	0	0	0	0	0	0.212766	0	0	0	0	0	4.68085	0.851064	1.91489	0	0	0	0	0	0	0	0
Eukaryota	Rhizaria	Cercozoa	Endomyxa	Vampyrellida	Vampyrellidae	Vampyrella	Vampyrella_sp.	hetero	0	0	0	0	0	0	0	0	0	0	0	0	0	0	0	0	0	0	0	0	0	0	0	0	0	0	0.638298	0	0	0	0	0	0.212766	0	0.425532	0	0	0	0	0	0
Eukaryota	Rhizaria	Cercozoa	Endomyxa-Ascetosporea	Haplosporida	Haplosporidiidae	Bonamia	Bonamia_sp.	hetero	0	0	0	0	0	0	0	0	0	0	0	0	0	0	0	0	0	0	0	0	0	0	0	0	0	0	0	0	0	0	0	0	0.212766	0	2.34043	0	0	0	0	0	0
Eukaryota	Rhizaria	Cercozoa	Endomyxa-Ascetosporea	Paradinida	Paradinidae	Paradinidae_X	Paradinidae_X_sp.	hetero	0	0	1.06383	0	0	0.212766	0	39.1489	0	15.7447	0	0	0.212766	20.4255	1.2766	0	0	1.48936	0.212766	0	0	0	0	0.212766	15.7447	0.212766	11.9149	0.212766	0	0	0	0	8.51064	2.97872	4.46809	0	0.425532	0	0	0	0
Eukaryota	Rhizaria	Cercozoa	Endomyxa-Ascetosporea	Paradinida	Paradinidae	Paradinium	Paradinium_poucheti	hetero	0	0	1.48936	0	0	0.425532	0	34.8936	0	10.6383	0	0	0	13.8298	0	0	0	0.212766	0.638298	0	0	0	0	0	2.97872	0	10.8511	0	0	0	0	0.425532	1.70213	0	1.70213	0	0	0	0	0	0
Eukaryota	Rhizaria	Cercozoa	Endomyxa-Ascetosporea	Haplosporida	Haplosporidiidae	Bonamia	Bonamia_ostreae	hetero	0	0	0	0	0	0	0	0	0	0	0	0	0	0	0	0	0	0	0.212766	0	0	0	0	0	0	0	0	2.76596	7.02128	0.851064	0	0	0	0	0.638298	9.78723	11.4894	0.425532	0	0.638298	2.76596
Eukaryota	Rhizaria	Cercozoa	Endomyxa-Ascetosporea	Haplosporida	Haplosporidiidae	Haplosporidiidae_X	Haplosporidiidae_X_sp.	hetero	2.76596	0	0	0	0	0	0	0.851064	0	0.638298	0	0	0	0	0	0	0	2.55319	2.97872	0	0	0	0	9.78723	0.638298	0	0	2.12766	0.638298	2.97872	0.425532	0	0.425532	1.2766	0.212766	1.70213	1.06383	0.851064	0	4.04255	2.97872
Eukaryota	Rhizaria	Cercozoa	Filosa	Filosa_X	Filosa_XX	Micrometopion	Micrometopion_nutans	hetero	0	0	0	0	0	0	0	0	0	0	0	0	0	0	0	0	0	0	0	0	0	0	0	0	0	0	0	0	0	0	0	0	0	0	0	0	0	0	0	0	0
Eukaryota	Rhizaria	Cercozoa	Filosa-Granofilosea	Filosa-Granofilosea_X	Massiteriidae	Massisteria	Massisteria_marina	hetero	1.2766	0.425532	7.02128	143.83	8.29787	4.68085	2.76596	1.70213	5.74468	0	0	0	0	0.212766	1.70213	0	0	0.212766	0	1.2766	2.34043	0.212766	7.44681	24.0426	6.38298	0.212766	0	0.212766	0	0	0	0	0	0	0	0.638298	0	0	0	0.851064	21.0638
Eukaryota	Rhizaria	Cercozoa	Filosa-Granofilosea	Filosa-Granofilosea_X	he2-lineage	he2-lineage_X	he2-lineage_X_sp.	hetero	0	0	0	0	0	0	0	0	0	0	0	0	0	0	0	0	0	0	0	0	0	0	0	0.425532	0.212766	0	0	3.19149	8.51064	0	0	0	0	0	0	0	0	0	0	0	0
Eukaryota	Rhizaria	Cercozoa	Filosa-Granofilosea	Cryptofilida	Nanofilidae	Nanofila	Nanofila_sp.	hetero	0	2.76596	3.61702	21.9149	1.2766	0.425532	0	1.06383	40.2128	0	0	0	0	1.48936	0	0	0	0	0.212766	0	0	0	0	0.212766	0	0	0	0	0	0.425532	0	0	0	0	0	0	0.212766	0	0	0	0
Eukaryota	Rhizaria	Cercozoa	Filosa-Granofilosea	Limnofilida	Limnofilidae	Limnofilidae_X	Limnofilidae_X_sp.	hetero	0	0	0	0	0.425532	0	0	0	7.65957	0	0	0	0	0	0	0	0	0	78.9362	0	0	0	0	0	0	0	0	0	0	0	0	0	0	0	0	0	0	0	0	0	0
Eukaryota	Rhizaria	Cercozoa	Filosa-Granofilosea	Filosa-Granofilosea_X	Novel-Gran-6	Novel-Gran-6_X	Novel-Gran-6_X_sp.	hetero	0	0	0	0.425532	0	0	0	0	0	0	0	0	0	0	0	0	0	0	0	0	0	0	0	0	0	0	0	0	0	0	0	0	0	0	0	0	0	0	0	0	0
Eukaryota	Rhizaria	Cercozoa	Filosa-Granofilosea	Cryptofilida	Mesofilidae	Mesofila	Mesofila_limnetica	hetero	0	0	0	0	0	0	0	0	0	0	0	0	0	0	0	0	0	0	0	0	0	0	0	0	0	0	0	0	0	0	0	0	0	0	0	0	0	0	0	0	0
Eukaryota	Rhizaria	Cercozoa	Filosa-Imbricatea	Thaumatomonadida	Thaumatomonadida_X	Thaumatomonadida_XX	Thaumatomonadida_XX_sp.	hetero	13.617	0.212766	603.83	8.08511	2.55319	20.6383	1.91489	9.3617	0.212766	51.2766	0.638298	0	6.80851	2.55319	15.7447	18.7234	0.851064	0	0	0.851064	0	0	2.12766	0	0.425532	0	4.25532	0	0	0	0	2.12766	0	0	0	0	3.19149	3.19149	5.10638	0	0
Eukaryota	Rhizaria	Cercozoa	Filosa-Imbricatea	Filosa-Imbricatea_X	Novel-clade-2	Novel-clade-2_X	Novel-clade-2_X_sp.	hetero	0.638298	0.638298	334.468	0.425532	0.851064	0	0.212766	8.29787	17.8723	0.851064	0.425532	0.638298	1.48936	106.383	53.8298	0	0.425532	0	0	0	0	0	0.638298	0	0	0.212766	0	0.425532	0.212766	0.425532	0.212766	1.06383	0	0	0	0.212766	0.638298	5.31915	173.404	0	0.212766
Eukaryota	Rhizaria	Cercozoa	Filosa-Imbricatea	Marimonadida	Marimonadida_X	Pseudopirsonia	Pseudopirsonia_mucosa	hetero	0	0	0.638298	0	0	0	0	0	0	0	0	2.55319	0	0.212766	0.212766	0	0	0	0	0	0	0	0	0	0.425532	0	2.97872	0	0	2.12766	0	0	0.425532	0	0	0	0.212766	0	0.212766	0	0
Eukaryota	Rhizaria	Cercozoa	Filosa-Imbricatea	Thaumatomonadida	Thaumatomonadidae	Thaumatomastigidae	Thaumatomastigidae_sp.	hetero	0	0	0	87.0213	0.212766	0	0	1.48936	8.29787	1.70213	0	0	0.638298	0.425532	11.4894	0	0	0	0	0	0	0	0.638298	0	0	0	0	0	0	0	0	0	0	0	0	0	0	0	0	0	0
Eukaryota	Rhizaria	Cercozoa	Filosa-Imbricatea	Filosa-Imbricatea_X	Filosa-Imbricatea_XX	Filosa-Imbricatea_XXX	Filosa-Imbricatea_XXX_sp.	hetero	0	0	3.40426	0	0	0	0	0.212766	0	0	0	0	0	0	1.91489	0	0	0	0	0	0	0	0	0	0	0	0	0	0	0	0	0	0	0	0	0	0	0	177.234	0.638298	0
Eukaryota	Rhizaria	Cercozoa	Filosa-Imbricatea	Thaumatomonadida	Thaumatomonadidae	Thaumatomonadidae_X	Thaumatomonadidae_X_sp.	hetero	0	0.638298	133.191	1.91489	0	0	0	0	0	0	0	0	0	0	0	0	0	0	0	0	0	0	0	0	0	0	0	0	0	0	0	0	0	0	0	0	1.06383	1.91489	0	0	0
Eukaryota	Rhizaria	Cercozoa	Filosa-Imbricatea	Thaumatomonadida	Thaumatomonadidae	Thaumatomastix	Thaumatomastix_sp.	hetero	0	0	36.1702	0.212766	0	0	0	0	0	0	0	0	0	0	0	0	0	0	0	0	0	0	0	0	0	0	0	0	0	0	0	0	0	0	0	0	0	0	0	0	0
Eukaryota	Rhizaria	Cercozoa	Filosa-Imbricatea	Euglyphida	Euglyphida_X	Euglyphida_XX	Euglyphida_XX_sp.	hetero	0	0	0.851064	0	0	0	0	0.425532	1.48936	0	0	0	0.851064	1.48936	10.4255	0	0	0	0	0	0	0	0	0	0	0	0	0	0	0	0	0	0	0	0	0	0	0	0	0	0
Eukaryota	Rhizaria	Cercozoa	Filosa-Imbricatea	Euglyphida	Euglyphidae	Euglypha	Euglypha_acanthophora	hetero	0	0	0	0	0	0	0	0	0	0	0	0	0	0	0	0	0	0	0	0	0	0	4.89362	19.3617	8.7234	1.48936	0	0	0	0	0	0	0	0	0	0	0	0	0	0	0
Eukaryota	Rhizaria	Cercozoa	Filosa-Imbricatea	Euglyphida	Euglyphidae	Tracheleuglypha	Tracheleuglypha_dentata	hetero	0	0	0	0	0.212766	0	0	0	4.68085	0	0	0	0	0.425532	0	0	0	0	0	0	0	0	0	0	0	0	0	0	0	0	0	0	0	0	0	0	0	0	0	0	0
Eukaryota	Rhizaria	Cercozoa	Filosa-Imbricatea	Thaumatomonadida	Thaumatomonadidae	Allas	Allas_sp.	hetero	0	0	1.91489	0	0	0	0	0	0	0	0	0	0	0	0	0	0	0	0	0	0	0	0	0	0	0	0	0	0	0	0	0	0	0	0	0	0	0	0	0	0
Eukaryota	Rhizaria	Cercozoa	Filosa-Sarcomonadea	Cercomonadida	Paracercomonadidae	Paracercomonas	Paracercomonas_sp.	hetero	0.638298	0	0	0	0.212766	0.425532	0	0.638298	278.723	0	0	1.70213	0	1.06383	0.212766	0	1.2766	1.2766	83.617	0.212766	0	0	0	0.212766	0	0.425532	0	0	0	0	2.12766	0	0	0	0	0	0.212766	0.425532	0.212766	0.212766	0.425532
Eukaryota	Rhizaria	Cercozoa	Filosa-Sarcomonadea	Glissomonadida	Glissomonadida_X	Glissomonadida_XX	Glissomonadida_XX_sp.	hetero	0	0	0	0	0	0	0	0	0	0	0	0.638298	0	0	0	0	0	0	0	0	0	0	0	0	0	0	0	0	0	0	0	0	0	0	0	0	0	0	0	0	0
Eukaryota	Rhizaria	Cercozoa	Filosa-Sarcomonadea	Cercomonadida	Cercomonadidae	Cercomonas	Cercomonas_sp.	hetero	0	0	0	0	0	0	0	0	0	0	0	2.55319	0	1.70213	0.212766	0	0	0	0	0	0	0	0	0	0	0	0	0	0	0	0	0	0	0	0	0	0	1.91489	12.9787	0	0
Eukaryota	Rhizaria	Cercozoa	Filosa-Sarcomonadea	Cercomonadida	Cercomonadidae	Cercomonadidae_X	Cercomonadidae_X_sp.	hetero	0	0	0.212766	0.212766	0	0	0	0	0	0	0	0	0	0	5.10638	0	0	0.212766	0	0	0	0	0	0	0	0	0	0	0	0	0	0	0	0	0	0	0	0	0	0	0
Eukaryota	Rhizaria	Cercozoa	Filosa-Sarcomonadea	Filosa-Sarcomonadea_X	Filosa-Sarcomonadea_XX	Filosa-Sarcomonadea_XXX	Filosa-Sarcomonadea_XXX_sp.	hetero	0	0	0	0	0	0	0	0	0	0	0	0	0	3.40426	0.425532	0.212766	0	0	0	0	0	0	0	0	0	0	0	0	0	0	0	0	0	0	0	0	0	0	1.48936	0	0
Eukaryota	Rhizaria	Cercozoa	Filosa-Sarcomonadea	Cercomonadida	Paracercomonadidae	Paracercomonas	Paracercomonas_crassicauda	hetero	0	0	0	0	0	0	0	0	0	0	0.212766	0	0	0	0	0	0	0	0	0	0	0	0	0	0	0	0	0	0	0	0	0	0	0	0.212766	0	0	0	0	0	0
Eukaryota	Rhizaria	Cercozoa	Filosa-Thecofilosea	Cryomonadida	Protaspa-lineage	Protaspa	Protaspa_sp.	hetero	86.8085	48.5106	2197.02	77.8723	140.638	126.809	18.9362	132.553	16.5957	67.0213	2.34043	12.9787	6.38298	102.979	37.0213	25.1064	1.06383	50.8511	66.5957	62.3404	28.9362	5.10638	128.723	30.8511	110.213	145.532	3022.13	0.638298	0	0.851064	5.31915	13.4043	6.59574	3.82979	1.48936	2.76596	15.7447	59.3617	286.596	0.425532	0.425532
Eukaryota	Rhizaria	Cercozoa	Filosa-Thecofilosea	Filosa-Thecofilosea_X	Mataza-lineage	Mataza-lineage_X	Mataza-lineage_X_sp.	hetero	0.425532	1.48936	146.809	0.425532	0	0	0.212766	0	0	0	2.97872	0	1.2766	88.7234	41.4894	1.2766	0	0	0	3.40426	0	0.212766	0	0.212766	0.212766	0	45.1064	0	0	0	0.425532	1.70213	0	0	0	0.638298	0	235.957	289.149	0	0
Eukaryota	Rhizaria	Cercozoa	Filosa-Thecofilosea	Ebriida	Ebriidae	Ebria	Ebria_tripartita	hetero	1.48936	0	14.0426	5.95745	0.212766	3.61702	1.06383	1.2766	10.6383	4.25532	1.91489	2.34043	0.851064	2.97872	7.44681	3.19149	0.425532	0.425532	0	0	0.425532	0	0	0	0.425532	0.212766	2.12766	0	0	0	0	0.425532	0	0	0	0	0	0	18.9362	0.425532	0.425532
Eukaryota	Rhizaria	Cercozoa	Filosa-Thecofilosea	Cryomonadida	Cryothecomonas-lineage	Cryothecomonas	Cryothecomonas_aestivalis	hetero	5.53191	0.212766	1708.09	4.46809	0	0.638298	0.212766	12.766	6.38298	1.70213	0	0.638298	0	52.3404	29.5745	4.04255	0.425532	0	0	0	0.425532	0.212766	0	0.638298	1.06383	0	0.638298	0.212766	0	0	0	0	0	0	0.212766	6.80851	4.04255	58.7234	2876.17	4.46809	2.55319
Eukaryota	Rhizaria	Cercozoa	Filosa-Thecofilosea	Cryomonadida	Cryomonadida_X	Cryomonadida_XX	Cryomonadida_XX_sp.	hetero	277.872	4.25532	172.553	58.5106	1.48936	19.7872	3.19149	28.5106	9.78723	37.4468	1.70213	18.9362	14.6809	39.1489	35.9574	27.234	9.14894	1.91489	0.425532	0.425532	0.212766	1.06383	8.08511	3.19149	1.2766	8.29787	4.04255	0	0	1.2766	0	0	0.425532	0.212766	0.425532	0.212766	1.91489	6.17021	24.0426	0	0
Eukaryota	Rhizaria	Cercozoa	Filosa-Thecofilosea	Cryomonadida	Cryothecomonas-lineage	Cryothecomonas	Cryothecomonas_sp.	hetero	103.191	7.44681	1353.19	45.7447	6.17021	11.4894	0	93.617	10.6383	50.4255	2.12766	2.76596	0.638298	13.617	15.3191	2.76596	0.638298	0.212766	9.78723	13.617	4.68085	11.4894	2.97872	0.425532	65.9574	0.851064	265.957	0	0.425532	8.51064	0.212766	4.89362	0.212766	1.06383	0	6.17021	16.1702	185.106	201.277	1.2766	12.5532
Eukaryota	Rhizaria	Cercozoa	Filosa-Thecofilosea	Cryomonadida	Protaspa-lineage	Protaspa-lineage_X	Protaspa-lineage_X_sp.	hetero	8.7234	1.48936	98.0851	2.97872	0.638298	8.08511	1.2766	11.4894	8.7234	7.87234	2.76596	7.23404	2.12766	37.4468	30.8511	15.3191	1.06383	0.212766	0	1.91489	0	2.97872	684.468	270.638	162.766	759.362	285.532	8.08511	10	0.638298	0.638298	0.425532	0.212766	0	0	0	0	120.213	160.426	0.212766	0
Eukaryota	Rhizaria	Cercozoa	Filosa-Thecofilosea	Tectofilosida	Pseudodifflugiidae	Pseudodifflugiidae_X	Pseudodifflugiidae_X_sp.	hetero	0.212766	0	35.7447	0.212766	0	0	0	67.234	0.212766	0	0	0	0	38.9362	0.638298	0	1.06383	0	0	0	0	0	0	0	0	0.212766	0	0	0	0	0	0	0	0	0	0	0	0.212766	0	0	0
Eukaryota	Rhizaria	Cercozoa	Filosa-Thecofilosea	Ebriida	Botuliformidae	Botuliforma	Botuliforma_benthica	hetero	0.212766	0	0.638298	0.851064	0	0	0	0	27.8723	34.4681	3.40426	66.5957	18.0851	3.82979	78.2979	38.9362	2.34043	0	0	0	0	0	0	0	0	0	0.212766	0	0	0	0	0	0	0	0	0	0	0.638298	64.4681	0.638298	0.212766
Eukaryota	Rhizaria	Cercozoa	Filosa-Thecofilosea	Ventricleftida	CCW10-lineage	CCW10-lineage_X	CCW10-lineage_X_sp.	hetero	0	0	61.0638	0.851064	0	0	0.212766	25.3191	24.2553	10	2.34043	0	3.61702	7.65957	115.319	4.68085	6.38298	13.4043	0	0	0	0	0	0	2.12766	0	0	0	0	0.212766	0	0	0	0	0	0	0	1.48936	0.638298	0	0
Eukaryota	Rhizaria	Cercozoa	Filosa-Thecofilosea	Filosa-Thecofilosea_X	Filosa-Thecofilosea_XX	Filosa-Thecofilosea_XXX	Filosa-Thecofilosea_XXX_sp.	hetero	0.212766	0.212766	8.51064	0.425532	0	0	0.212766	0.638298	0.212766	0	0	0	0.212766	0.851064	3.19149	0	0	0.212766	0	0	0	0	0.212766	0	0	0	0	0	0	0	0	0	0	0	0	0	0	1.91489	3.40426	0	0
Eukaryota	Rhizaria	Cercozoa	Filosa-Thecofilosea	Ventricleftida	Ventrifissuridae	Ventrifissuridae_X	Ventrifissuridae_X_sp.	hetero	0.212766	0	10.8511	10.6383	0.638298	0	0.638298	3.40426	2.34043	17.8723	1.48936	7.44681	1.06383	0.212766	7.65957	2.97872	0.638298	0	0	1.2766	0	0	0	0	0	0	0.212766	0	0	0	0	0	0	0	0	0	1.06383	0	0.425532	0	0
Eukaryota	Rhizaria	Cercozoa	Filosa-Thecofilosea	Ventricleftida	Ventrifissuridae	Ventrifissura	Ventrifissura_artocarpoidea	hetero	14.4681	0	26.8085	0.425532	0	0.212766	0	0.851064	4.25532	5.31915	3.40426	6.80851	1.70213	0.425532	4.68085	0	0.851064	0	0	0	0	0	0	0	0	0	0.638298	0	0	0	0	0	0	0	0	0	0.638298	1.91489	0.425532	0	0
Eukaryota	Rhizaria	Cercozoa	Filosa-Thecofilosea	Ventricleftida	Ventricleftida_X	Ventricleftida_XX	Ventricleftida_XX_sp.	hetero	0	0	18.5106	0.212766	0	0	0	1.06383	1.70213	0.212766	0	0	0	0.425532	1.70213	0	0	0	0	0	0	0	0	0	0	0	0	0	0	0	0	0	0	0	0	0	0.212766	0	0.212766	0	0
Eukaryota	Rhizaria	Cercozoa	Filosa-Thecofilosea	Ventricleftida	Verrucomonadidae	Verrucomonas	Verrucomonas_sp.	hetero	0	0	144.468	0	0	0	0	0.212766	0	0	0	0	0	0	0	0	0	0	0	0	0	0	0	0	0	0	0.638298	0	0	0.638298	0	0	0	0	0	0	0	0	0	0	0
Eukaryota	Rhizaria	Cercozoa	Filosa-Thecofilosea	Ventricleftida	Ventrifissuridae	Ventrifissura	Ventrifissura_foliiformis	hetero	0	0	4.89362	0	0	0	0	0.425532	8.93617	3.82979	0	0	3.82979	1.2766	9.57447	0	0.212766	0	0	0	0	0	0	0	0	0	0	0	0	0	0	0	0	0	0	0	0	0.212766	0.425532	0	0
Eukaryota	Rhizaria	Cercozoa	Filosa-Thecofilosea	Cryomonadida	Protaspa-lineage	Protaspa	Protaspa_longipes	hetero	0	0	0.212766	0	0	0	0	0	0	0	0	0	0	0	0	0	0	0	0	0	0	0	0	0	0	0	0	0	0	0	0	0	0	0	0	0	0	0	18.9362	0	0
Eukaryota	Rhizaria	Cercozoa	Filosa-Thecofilosea	Ebriida	Ebriida_X	Ebriida_XX	Ebriida_XX_sp.	hetero	0	0	0.212766	0	0	0	0.425532	0	0	0	0	0	0.212766	0	0	0	0	0.212766	0	0	0	0	0	0	0	0	0	0	0	0	0	0	0	0	0	0	0	0	0.638298	0	0
Eukaryota	Rhizaria	Cercozoa	Filosa-Thecofilosea	Cryomonadida	Protaspa-lineage	Protaspa	Protaspa_obliqua	hetero	0	0	0	0.212766	0	1.06383	0.425532	0.212766	0.425532	0.212766	0.212766	0	0	0	0	0	0	0	0	0.851064	0	0	0	0	0	0	0	0	0	0	0	0	0	0	0	0	0	0.212766	0	0	0
Eukaryota	Rhizaria	Cercozoa	Filosa-Thecofilosea	Ebriida	TAGIRI1-lineage	TAGIRI1-lineage_X	TAGIRI1-lineage_X_sp.	hetero	0	0	0	0	0	0	0	0	0	0	0	0	0	0	0	0	0	0	0	0	0	0	0	0	0	0	0	0	0	0	0	0	0	0	0	0	0	0	3.40426	0	0
Eukaryota	Rhizaria	Cercozoa	Filosa-Thecofilosea	Cryomonadida	Rhogostoma-lineage	Rhogostoma	Rhogostoma_sp.	hetero	0	0	0	0	0	0	0	0	0	0	0.425532	0	0	0	0	0	0	0	0	0	0	0	0	0	0	0	0	0	0	0	0	0	0	0	0	0	0	0	0	0	0
Eukaryota	Rhizaria	Cercozoa	Filosa-Thecofilosea	Ventricleftida	Ventrifissuridae	Ventrifissura	Ventrifissura_sp.	hetero	0	0	0	0	0	0	0	0	0	0	0	0	0	0	0	0	0	0	0	0	0	0	0	0	0	0	0	0	0	0	0	0	0	0	0	0	0	0	0	0	0
Eukaryota	Rhizaria	Cercozoa	Phaeodarea	Phaeodarea_X	Phaeodarea_XX	Phaeodarea_XXX	Phaeodarea_XXX_sp.	hetero	0	0	0	0	0	0.851064	0	0	0.212766	0	0.638298	3.40426	0.425532	0	0	0.425532	0.851064	0.212766	0.212766	0	0	0	0	1.06383	0	0.638298	0	0	0	0	0	0	0	0	0	0	1.91489	0.425532	0	0.425532	0.212766
Eukaryota	Rhizaria	Cercozoa	Phaeodarea	Phaeocystida	Aulacanthidae	Aulacantha	Aulacantha_scolymantha	hetero	2.97872	0.212766	0	0.212766	14.0426	1.70213	26.8085	0.212766	0	0	4.68085	0.425532	2.34043	3.40426	3.40426	0.638298	0	24.0426	0.212766	0.212766	0	4.04255	2.34043	1.2766	0	0.212766	0	0.638298	0.638298	0	0.212766	0	2.97872	0.212766	0.212766	0	0	1.48936	0.425532	0	0.638298
Eukaryota	Rhizaria	Cercozoa	Phaeodarea	Phaeosphaerida	Aulosphaeridae	Aulosphaeridae_X	Aulosphaeridae_X_sp.	hetero	0	0.851064	0.212766	0	0.425532	0	0	0.851064	0	0	0	1.2766	0	0.638298	0	0	0	0	0	0	0	0	1.48936	0	0	0	0	0	0	0	0	0	0	0	0	0	0.851064	0	0	0	0
Eukaryota	Rhizaria	Cercozoa	Phaeodarea	Phaeosphaerida	Aulosphaeridae	Auloscena	Auloscena_sp.	hetero	0	2.76596	0.638298	4.04255	7.44681	0.212766	0.425532	14.8936	0	0.212766	8.29787	24.6809	7.44681	8.93617	0	0.425532	2.12766	0	0	3.82979	0	0	6.17021	0.212766	0	0.212766	2.34043	0.212766	1.2766	0.212766	0	0	0.212766	0	0	0	8.51064	0.212766	0	0.212766	0
Eukaryota	Rhizaria	Cercozoa	Phaeodarea	Phaeosphaerida	Aulosphaeridae	Aulosphaera	Aulosphaera_trigonopa	hetero	0	0	0	0	0.212766	0	0	0	0	0	0.425532	0.425532	0	0	0	0	0	0	0	0	0	0	1.2766	0	0	0	0	0.425532	0.638298	0	0	0	0	0	0	0	0.212766	0.638298	0	0	0
Eukaryota	Rhizaria	Cercozoa	Phaeodarea	Phaeogromida	Challengeriidae	Protocystis	Protocystis_thomsoni	hetero	0	0	0	0	0	0	0	0	0	0	0	0	0	0	0	1.91489	0	0.212766	0	0	0	0	0	0	0	0	0	0	0	0	0	0	0	0	0	0	0	20.4255	0	0.425532	0
Eukaryota	Rhizaria	Cercozoa	Phaeodarea	Phaeogymnocellida	Phaeodinidae	Phaeodina	Phaeodina_sp.	hetero	0	0	0	0	0	0	0	0	0	0	0	0	0	0	0	0	0	0	0	0	0	0	0	0	0	0	0	0	0	0	0	0	0	0	0	0	0	0	0	0	0
Eukaryota	Rhizaria	Cercozoa	Phaeodarea	Phaeogromida	Challengeriidae	Challengeron	Challengeron_diodon	hetero	0.212766	16.5957	0	0	0.851064	0	0.638298	0	5.74468	0	1.2766	0	0.212766	0	0	0	0	0.212766	0	0	0	0.425532	0	0	0	0	0	0	0	0	0	0	0.212766	0	0	0	0	0	0	0.851064	0
Eukaryota	Rhizaria	Cercozoa	Phaeodarea	Phaeoconchida	Conchariidae	Conchellium	Conchellium_capsula	hetero	0	0	0	2.76596	0	0	0	0	0	0	0	0	0	0	0	0	0	0	0	0	0	0	0	0	0	0	0	0	0	0	0	0	0	0	0	0	0	0	0	0	0
Eukaryota	Alveolata	Dinoflagellata	Dinophyceae	Gymnodiniales	Gymnodiniaceae	Gyrodinium	Gyrodinium_sp.	hetero	404.637	87.1669	286.577	316.762	53.6931	407.774	180.59	86.8971	291.298	433.322	203.558	620.304	100.675	99.2243	414.182	277.116	217.572	632.901	163.204	361.18	224.789	83.1197	910.708	702.884	442.108	729.578	874.924	133.811	158.87	410.371	163.12	75.2277	165.7	60.9612	79.8314	230.641	48.027	698.01	182.361	428.651	326.138
Eukaryota	Alveolata	Dinoflagellata	Dinophyceae	Gymnodiniales	Warnowiaceae	Warnowia	Warnowia_sp.	hetero	54.57	4.51939	13.9292	19.2074	11.2648	29.6627	36.7454	17.8752	49.6121	87.6223	20.4216	66.7791	4.51939	28.3305	13.2546	11.1804	7.18381	130.641	47.0995	40.7083	11.2142	25.3626	162.125	90.8769	20.7926	362.479	204.755	18.2968	30.6577	45.5312	35.9865	15.312	3.38954	24.1653	8.14503	55.7336	28.3642	53.4401	4.19899	43.0354	215.447
Eukaryota	Alveolata	Dinoflagellata	Dinophyceae	Gymnodiniales	Gymnodiniaceae	Gyrodinium	Gyrodinium_dominans	hetero	14.688	1.46712	5.69983	6.67791	0.489039	5.8516	3.91231	1.14671	2.46206	4.45194	2.90051	10.8263	0.74199	1.55143	3.65936	1.11298	1.50084	11.4165	4.80607	14.5025	6.15514	2.86678	18.1113	8.95447	10.6071	14.0641	28.1113	1.61889	2.54637	5.17707	2.00675	0.775717	5.91906	1.43339	2.14165	8.60034	5.86847	2.86678	21.2142	3.82799	10.8769
Eukaryota	Alveolata	Dinoflagellata	Dinophyceae	Peridiniales	Protoperidiniaceae	Protoperidinium	Protoperidinium_sp.	hetero	2.29342	0.674536	14.3002	13.8111	1.21417	1.45025	4.08094	199.545	23.0354	1.14671	0.860034	7.11636	1.53457	164.199	0.79258	0.6914	1.78752	3.91231	10.9275	2.52951	0.387858	0.590219	3.10287	44.6712	10.2867	8.6172	14.1653	3.81113	5.43002	1.21417	28.4992	16.2901	2.09106	2.02361	0.944351	1.58516	2.17538	4.73862	11.8718	1.31535	2.31029
Eukaryota	Alveolata	Dinoflagellata	Dinophyceae	Dinophysiales	Oxyphysiaceae	Phalachroma	Phalacroma_sp.	hetero	5.14334	0.202361	1.48398	0.809444	0.775717	0.893761	2.22597	226.324	12.597	0.370995	0.387858	4.24958	1.04553	181.248	0.758853	0.539629	0.269815	1.09612	6.00337	0.387858	0.236088	0.134907	0.438449	19.8145	0.084317	0.320405	0.0674536	5.49747	6.79595	0.0505902	2.9511	2.04047	0.994941	0.438449	0.0337268	0.0168634	0.404722	3.72681	0.286678	0.286678	0.472175
Eukaryota	Alveolata	Dinoflagellata	Dinophyceae	Gymnodiniales	Gymnodiniaceae	Gyrodinium	Gyrodinium_fusiforme	hetero	0.10118	0.0674536	49.1906	0.674536	0	0.118044	0.0337268	0.219224	0.0505902	0.134907	0.10118	0.151771	0.0168634	0.202361	0.10118	0.0337268	4.67116	0.489039	0.118044	0.286678	0.0505902	0	0.0337268	0.10118	0	0.0168634	0	0	0.0674536	0.0674536	0.303541	0.168634	0.0505902	0	0	0.0337268	0.0505902	0.387858	0.0337268	0.893761	0.0337268
Eukaryota	Alveolata	Dinoflagellata	Dinophyceae	Gymnodiniales	Gymnodiniaceae	Gyrodiniellum	Gyrodiniellum_shiwhaense	hetero	0.118044	0.10118	16.6105	0.269815	0.0674536	0.607083	0.303541	5.71669	2.79933	0.202361	0.134907	0.269815	0.657673	1.31535	2.73187	0.168634	0.337268	3.20405	15.7504	14.5363	3.42327	1.93929	3.10287	1.12985	7.79089	0.74199	7.50422	0.573356	0.6914	6.7285	0.151771	1.93929	18.9882	0.725126	0.994941	23.7774	10.2867	3.59191	1.55143	1.43339	0.354132
Eukaryota	Alveolata	Dinoflagellata	Dinophyceae	Peridiniales	Amphidiniopsidaceae	Islandinium	Islandinium_tricingulatum	hetero	0.337268	0.472175	10.371	0.269815	0.0337268	0	0	0.0337268	0	0	0.0168634	0.10118	0	0.219224	0	0	0.337268	0.0337268	0.337268	0.0168634	0	0	0.0168634	0.0505902	1.02867	0.0168634	2.88364	0.0505902	0.084317	0	5.75042	3.54132	0.168634	0.0337268	0.0674536	0.185497	0.455312	0.0168634	0	0.320405	0.421585
Eukaryota	Alveolata	Dinoflagellata	Dinophyceae	Gymnodiniales	Warnowiaceae	Proterythropsis	Proterythropsis_sp.	hetero	0.303541	0.337268	0.236088	0.370995	0.0505902	0.674536	1.02867	0.387858	0.927487	7.90894	3.67622	4.38449	2.44519	0.421585	0.404722	2.37774	1.16358	4.45194	0.657673	0.0505902	0.0168634	0.0505902	1.8887	4.18212	0.455312	1.5683	2.41147	1.04553	3.30523	2.44519	0.522766	0.387858	0.826307	0.640809	0.438449	0.354132	0.219224	0.708263	0	0.522766	0.74199
Eukaryota	Alveolata	Dinoflagellata	Ellobiophyceae	Thalassomycetales	Thalassomycetaceae	Ellobiopsis	Ellobiopsis_chattonii	hetero	0	0	0.0337268	0.0168634	0	0.118044	2.12479	0.134907	15.5312	0.590219	0	0	1.58516	0.505902	0.320405	4.89039	0.252951	0.0505902	0.286678	4.31703	0.421585	0.387858	0.354132	0.084317	0.0337268	0	0	0.286678	0.320405	1.61889	0	0.0168634	0.0168634	0.252951	0.573356	0.0168634	0.202361	3.49073	0.084317	0.758853	2.09106
Eukaryota	Alveolata	Dinoflagellata	Dinophyceae	Gymnodiniales	Gymnodiniaceae	Gyrodinium	Gyrodinium_rubrum	hetero	0	0.0505902	5.07589	0	0	0	0	0	0	0	0	0	0	0	0	0	0	0	0	0	0	0	0	0	0	0	0	0	0	0	0.0337268	0	0	0	0	0	0	0	0	0	0
Eukaryota	Alveolata	Dinoflagellata	Dinophyceae	Peridiniales	Protoperidiniaceae	Protoperidinium	Protoperidinium_tricingulatum	hetero	0	0	0	0.0168634	0	0	0	0	0.0505902	0	0	0	0	0	0.0168634	0.0505902	0	0.10118	0.0337268	0	0	0	0	0.236088	0.0168634	0	0	0.185497	0.0337268	0.505902	0.0505902	0	0.10118	0	0	0.0337268	0.0505902	0.10118	0	0.0168634	0
Eukaryota	Alveolata	Dinoflagellata	Dinophyceae	Peridiniales	Crypthecodiniaceae	Crypthecodinium	Crypthecodinium_sp.	hetero	0	0	0	0.0168634	0	0	0	0	0	0	0	0.0168634	0	0	0	7.40304	0	0.252951	0	0.0168634	0	0	0	0	0	0	0	0	0	0	0	0	0	0	0	0	0	0	0	0	0
Eukaryota	Alveolata	Dinoflagellata	Dinophyceae	Peridiniales	Thoracosphaeraceae	Luciella	Luciella_sp.	hetero	0	0	0.354132	0	0	0	0	0.0168634	0	0	0	0	0	0.0337268	0	0.0168634	0	0.0505902	0	0	0	0.0168634	0	0	0	0	0	0	0	0	0	0	0	0	0	0	0	0.10118	7.48735	0	0
Eukaryota	Alveolata	Dinoflagellata	Dinophyceae	Dinophysiales	Oxyphysiaceae	Phalachroma	Phalacroma_oxytoxoides	hetero	0.0168634	0	0	0.0168634	0	0	0	2.00675	0	0	0	0.0168634	0.0337268	1.77066	0	0	0	0.0168634	0.084317	0.0505902	0.0505902	0.0168634	0.0168634	0.623946	0	0	0	0.0674536	0.0168634	0	0	0	0.0168634	0	0	0	0	0.0505902	0	0.084317	0
Eukaryota	Alveolata	Dinoflagellata	Dinophyceae	Peridiniales	Amphidiniopsidaceae	Amphidiniopsis	Amphidiniopsis_rotundata	hetero	0.0505902	0	0	0	0	0.0337268	0.0168634	0.0337268	0	0.0337268	0.0168634	0.0674536	0	0	0	0	0	0	0	0	0.0168634	0	0	0.236088	0.10118	0	0	0.0505902	0.084317	0	0.0168634	0	0	0	0	0	0	0	0	0	0
Eukaryota	Alveolata	Dinoflagellata	Dinophyceae	Peridiniales	Thoracosphaeraceae	Pfiesteria	fiesteria_sp.	hetero	0	0	0	0.10118	0.0337268	0.084317	0.0337268	0.0168634	0	0.10118	0.0337268	0.10118	0.0505902	0	0.10118	0	0.084317	0	0	0	0	0	0.0337268	0.0168634	0.0505902	0.0674536	0.0337268	0	0.0168634	0.0505902	0	0	0	0	0	0	0	0.0168634	0	0	0
Eukaryota	Alveolata	Dinoflagellata	Dinophyceae	Peridiniales	Protoperidiniaceae	Protoperidinium	Protoperidinium_monovelum	hetero	0	0	1.14671	0	0	0	0	0.0337268	0	0	0	0.0168634	0	0	0	0	0.0505902	0	0	0	0	0	0	0	0.0337268	0	0	0	0	0	0	0	0	0	0	0	0.168634	0	0	0	0
Eukaryota	Alveolata	Dinoflagellata	Dinophyceae	Gymnodiniales	Warnowiaceae	Nematodinium	Nematodinium_sp.	hetero	0.0168634	0	0	0.134907	0	0	0.0337268	0.0168634	0.0168634	0.0674536	0	0.303541	0	0	0.0337268	0	0.10118	0.0337268	0	0	0	0	0.0168634	0.0168634	0	0	0	0	0.0505902	0	0.0168634	0	0	0	0	0.0337268	0	0	0	0.0337268	0
Eukaryota	Alveolata	Dinoflagellata	Dinophyceae	Peridiniales	Thoracosphaeraceae	Stoeckeria	Stoeckeria_changwonensis	hetero	0	0	0.320405	0	0	0	0.0168634	0.0337268	0.0168634	0	0	0	0	0.0337268	0	0	0	0	0.0168634	0.084317	0	0	0	0.0168634	0.0168634	0.0168634	0.185497	0	0	0	0.10118	0.084317	0.0505902	0	0	0.0168634	0	0	0	0	0
Eukaryota	Alveolata	Dinoflagellata	Dinophyceae	Peridiniales	Thoracosphaeraceae	Stoeckeria	Stoeckeria_sp.	hetero	0	0.0168634	0.151771	0	0	0	0	0.0337268	0.0337268	0	0	0	0	0	0	0	0	0	0	0.0168634	0	0	0	0	0	0.0505902	0.168634	0	0	0.0168634	0.151771	0.0505902	0	0	0	0.0168634	0	0.0337268	0.0168634	0	0
Eukaryota	Alveolata	Dinoflagellata	Dinophyceae	Peridiniales	Amphidiniopsidaceae	Archaeperidinium	Archaeperidinium_sp.	hetero	0	0	0.0337268	0.556492	0	0	0	0	0	0	0	0	0	0	0	0	0	0	0	0	0	0	0	0	0	0	0	0	0	0	0	0	0	0	0	0	0	0	0	0	0
Eukaryota	Alveolata	Dinoflagellata	Dinophyceae	Peridiniales	Protoperidiniaceae	Protoperidinium	Protoperidinium_americanum	hetero	0	0	0.758853	0	0	0	0	0	0	0	0	0	0	0	0	0	0	0	0	0	0	0	0	0	0	0	0	0	0	0	0.0168634	0	0	0	0	0.0168634	0	0	0	0	0
Eukaryota	Alveolata	Dinoflagellata	Dinophyceae	Gymnodiniales	Gymnodiniaceae	Amphidinium	Amphidinium_carterae	hetero	0	0	0	0	0	0	0	0	0	0	0	0	0	0	0	0	0	0	0	0	0	0	0	0.0168634	0.0337268	0	0.219224	0	0	0	0	0	0.084317	0	0	0	0	0	0	0	0
Eukaryota	Alveolata	Dinoflagellata	Dinophyceae	Peridiniales	Thoracosphaeraceae	Tintinnophagus	Tintinnophagus_acutus	hetero	0	0	0	0	0	0	0	0	0	0	0	0	0	0	0	0	0	0	0	0	0	0	0	0	0	0	0	0	0	0	0	0	0	0	0	0	0	0	0	0	0
Eukaryota	Alveolata	Dinoflagellata	Dinophyceae	Dinophysiales	Oxyphysiaceae	Phalachroma	Phalacroma_rotundatum	hetero	0	0	0	0	0	0	0	0	0	0	0	0	0	0	0	0	0	0	0	0	0	0	0	0	0	0	0	0	0.0337268	0	0	0	0	0	0	0	0	0	0	0	0
Eukaryota	Alveolata	Dinoflagellata	Dinophyceae	Gymnodiniales	Gymnodiniaceae	Spiniferodinium	Spiniferodinium_sp.	hetero	0	0	0	0	0	0	0	0	0	0	0	0	0	0	0	0	0	0	0	0	0	0	0	0	0	0	0	0	0	0	0	0	0	0	0	0	0	0	0	0.0337268	0
Eukaryota	Alveolata	Chrompodellids	Colpodellidea	Vitrelladida	Vitrellaceae	Vitrella	Vitrella_sp.	auto	0	0	0	0	0	0	0	0	0	0	0	0	0	0	0	0	0	0	0	0	0	0	0	0	0.425532	0	0	0	0	0	0	0	2.55319	0	0	0	0	0	0	0	0
Eukaryota	Stramenopiles	Ochrophyta	Pelagophyceae	Pelagomonadales	Pelagomonadaceae	Pelagomonas	Pelagomonas_calceolata	auto	863.617	19.7872	3845.53	57.0213	10.8511	5.95745	2.12766	165.745	36.8085	220.638	57.6596	33.1915	25.1064	271.915	395.957	98.9362	17.6596	1040.85	1693.19	2264.04	7894.04	907.021	8.7234	115.319	1128.3	9.3617	939.149	2.76596	15.5319	7366.17	108.936	39.7872	3927.02	542.553	474.255	3363.83	914.255	2527.66	127.872	10816.6	19626.2
Eukaryota	Stramenopiles	Ochrophyta	MOCH-2	MOCH-2_X	MOCH-2_XX	MOCH-2_XXX	MOCH-2_XXX_sp.	auto	3346.6	343.617	910.851	3367.02	385.532	6358.3	2350	1401.91	7117.23	9105.11	2801.06	8448.51	1777.87	1042.55	5374.47	3843.19	4030.43	1642.98	508.085	1797.23	830.213	774.255	1938.3	2578.72	1488.72	2028.51	1094.04	513.617	559.787	1871.49	422.979	36.8085	945.106	508.511	360.851	1036.81	243.83	819.149	323.404	3702.55	2540.85
Eukaryota	Stramenopiles	Ochrophyta	Pelagophyceae	Pelagomonadales	Pelagomonadaceae	Aureococcus	Aureococcus_anophagefferens	auto	100.426	11.0638	495.745	32.5532	3.19149	44.6809	7.02128	32.1277	69.7872	160.213	48.2979	238.298	13.617	20.4255	143.404	64.8936	81.7021	41.2766	3.40426	3.61702	30.4255	6.38298	14.4681	34.0426	26.383	10.8511	3.82979	4.46809	4.25532	22.3404	9.3617	0	12.9787	6.17021	17.6596	1720.21	778.723	1525.32	782.766	13719.1	271.489
Eukaryota	Stramenopiles	Ochrophyta	MOCH-5	MOCH-5_X	MOCH-5_XX	MOCH-5_XXX	MOCH-5_XXX_sp.	auto	981.489	225.532	27.6596	140	48.7234	287.872	31.0638	37.0213	477.021	70	180	366.17	122.34	39.3617	366.596	103.617	198.298	334.468	34.4681	14.4681	51.9149	56.383	661.915	1615.53	602.553	2215.53	293.404	222.553	300.426	15.3191	22.9787	15.3191	231.702	149.362	35.7447	31.7021	1.06383	0	0	0	0
Eukaryota	Stramenopiles	Ochrophyta	MOCH-4	MOCH-4_X	MOCH-4_XX	MOCH-4_XXX	MOCH-4_XXX_sp.	auto	3.40426	0	89.3617	0.212766	0.638298	0	0	0.851064	7.02128	2.76596	2.12766	2.55319	1.70213	18.5106	19.3617	0.425532	0	503.404	103.191	213.617	682.553	79.1489	61.0638	102.34	344.043	65.9574	173.404	105.319	30.6383	323.404	7.65957	5.31915	608.936	37.0213	20.2128	284.255	128.723	352.766	4.89362	443.191	541.277
Eukaryota	Stramenopiles	Ochrophyta	Pelagophyceae	Pelagomonadales	Pelagomonadaceae	Pelagomonadaceae_clade_D1	Pelagomonadaceae_clade_D1_sp.	auto	12.766	0.851064	14.4681	9.3617	2.12766	11.2766	7.87234	12.3404	17.0213	25.3191	6.80851	23.8298	10.4255	10.8511	50.4255	29.1489	29.3617	17.4468	2.34043	1.06383	7.65957	1.48936	8.29787	22.3404	23.8298	7.87234	2.97872	5.31915	2.76596	12.3404	4.25532	0.425532	13.4043	4.68085	3.19149	7.23404	7.44681	582.128	10.2128	2728.3	28.0851
Eukaryota	Stramenopiles	Ochrophyta	Pinguiophyceae	Pinguiochrysidales	Pinguiochrysidaceae	Phaeomonas	Phaeomonas_parva	auto	8.51064	0	50.4255	6.38298	0.638298	2.97872	3.19149	26.8085	390	9.3617	0.425532	0	0	4.68085	2.55319	0.212766	0	0.212766	0.212766	0	1.70213	0	1.06383	3.19149	461.915	3.61702	0.425532	55.5319	0	1.70213	0	0	0	0	0	0.851064	0.638298	0	0.638298	1.06383	0
Eukaryota	Stramenopiles	Ochrophyta	Pelagophyceae	Pelagomonadales	Pelagomonadaceae	Pelagococcus	Pelagococcus_subviridis	auto	15.9574	2.34043	14.6809	59.3617	4.89362	51.0638	1.2766	10.2128	15.3191	32.5532	11.9149	42.3404	3.19149	2.12766	12.1277	7.23404	17.0213	17.4468	0	0.212766	15.3191	2.12766	14.8936	39.1489	31.4894	11.4894	1.48936	3.82979	4.89362	35.3191	5.74468	0	6.17021	5.31915	1.48936	2.97872	0.851064	22.1277	6.17021	8.7234	26.5957
Eukaryota	Stramenopiles	Ochrophyta	Pelagophyceae	Pelagomonadales	Pelagomonadales_clade_A	Pelagomonadales_clade_A1	Pelagomonadales_clade_A1_sp.	auto	17.4468	0.212766	54.6809	24.2553	2.12766	44.4681	51.4894	117.021	20.4255	46.8085	1.70213	11.4894	30	3.61702	121.489	248.723	84.6809	10	0	0.212766	0	0	1.48936	49.3617	34.2553	7.65957	1.2766	1.48936	0.851064	0	1.06383	0.212766	0	0	0	0	0	1.70213	61.7021	0.425532	0
Eukaryota	Stramenopiles	Ochrophyta	Pinguiophyceae	Pinguiochrysidales	Pinguiochrysidaceae	Pinguiochrysis	Pinguiochrysis_pyriformis	auto	0	0	6.17021	0.638298	0	17.8723	5.53191	5.74468	0	0.425532	2.12766	0.638298	0	0	0.425532	0	0	0	0	0	0	0	46.1702	135.957	990.213	36.1702	59.3617	1.2766	2.34043	0.212766	16.8085	14.4681	24.2553	0.212766	0	0	0	0	0	0	0
Eukaryota	Stramenopiles	Ochrophyta	Pinguiophyceae	Pinguiochrysidales	Pinguiochrysidaceae	Pinguiochrysidaceae_X	Pinguiochrysidaceae_X_sp.	auto	0	0	4.68085	0	0	0	25.9574	0	0	0	2.12766	0	0.212766	0	0	0.212766	0	0	0	0	0	0	48.7234	139.574	338.085	79.3617	39.7872	1.48936	1.70213	5.53191	1.91489	0.638298	0.212766	0	0	0	0	0	0	0	0
Eukaryota	Stramenopiles	Ochrophyta	Pelagophyceae	Pelagomonadales	Pelagomonadaceae	Pelagomonadaceae_X	Pelagomonadaceae_X_sp.	auto	11.9149	0.851064	1.48936	6.38298	1.06383	51.4894	19.1489	44.6809	21.4894	51.9149	7.65957	39.3617	6.38298	0.851064	5.53191	27.234	46.8085	4.68085	1.06383	1.48936	36.8085	5.95745	27.4468	24.2553	32.5532	20.6383	5.53191	1.91489	3.40426	7.65957	4.68085	0.212766	1.48936	1.70213	0.212766	1.2766	0.212766	4.04255	0.212766	8.7234	8.08511
Eukaryota	Stramenopiles	Ochrophyta	Raphidophyceae	Raphidophyceae_X	Raphidophyceae_XX	Heterosigma	Heterosigma_akashiwo	auto	0	0	467.66	3.61702	0	0	0	0	0	0	0	0	0	0	0	0	0	0	0	0	0	0	0	0	0	0	0	0	0	0	0	0	0	0	0	0	0	8.08511	0.212766	0	0
Eukaryota	Stramenopiles	Ochrophyta	Phaeophyceae	Phaeophyceae_X	Phaeophyceae_XX	Halothrix	Halothrix_ambigua	auto	0	0	0	0	0	0	0	6.17021	0	0.212766	0	0	0	0.425532	0	0	0	0	0	0	0	0	0	0	0	0	0	0	0.425532	0	0	0	1.2766	0	0.425532	0	0	0	0	0	0
Eukaryota	Stramenopiles	Ochrophyta	Chrysomerophyceae	Chrysomerophyceae_X	Chrysomerophyceae_XX	Chrysomerophyceae_XXX	Chrysomerophyceae_XXX_sp.	auto	0	0	0	0	0	0	0	0	0	0	0	0	0	0	0.425532	0	0	0	0	1.48936	2.12766	0.425532	0	0.212766	0	0	0	0.212766	0	0	0	0	1.06383	0.212766	0.212766	0.212766	0	0.212766	0	1.06383	0
Eukaryota	Stramenopiles	Ochrophyta	Eustigmatophyceae	Eustigmatophyceae_X	Eustigmatophyceae_XX	Nannochloropsis	Nannochloropsis_sp.	auto	2.55319	0	1.91489	0	0	0	0	0.212766	25.3191	0	0	0	0	0	0.638298	0	0	0	0	0	0.212766	0	0	0	0	0	0	2.34043	0	0	0	0	0	0	0	0	0	0	10.4255	0.425532	0
Eukaryota	Stramenopiles	Ochrophyta	Eustigmatophyceae	Eustigmatophyceae_X	Eustigmatophyceae_XX	Eustigmatophyceae_XXX	Eustigmatophyceae_XXX_sp.	auto	0	0	0.851064	0	0	0	0	0	0	0	0	0	0	0	0	0	0	0	0	0	0	0	0	0	0	0	2.34043	0	0	0	0	0	0	0	0	0	0	0	84.2553	2.76596	0
Eukaryota	Stramenopiles	Ochrophyta	Pelagophyceae	Sarcinochrysidales	Sarcinochrysidaceae	Sarcinochrysidaceae_X	Sarcinochrysidaceae_X_sp.	auto	1.91489	0	0	0.425532	0	1.06383	0	0.212766	0	4.25532	0.425532	0.851064	0.425532	0	0.638298	0	0	0.851064	0	0	0.425532	0	4.46809	2.97872	0.851064	17.234	1.70213	0	0	0	0.425532	0	0.425532	0	0	0	0	0	0	0	0
Eukaryota	Stramenopiles	Ochrophyta	Pelagophyceae	Pelagomonadales	Pelagomonadales_X	Pelagomonadales_XX	Pelagomonadales_XX_sp.	auto	0	0	0	0	0	0	0	0	0	0.638298	0	0	0	0	0	0.425532	0	0	0	0	0	0	0	0	0	0	0	0	0	0	0	0	0	0.212766	0	0	0	8.08511	0.638298	2.55319	0
Eukaryota	Stramenopiles	Ochrophyta	Pelagophyceae	Sarcinochrysidales	Sarcinochrysidaceae	Pulvinaria	Pulvinaria_sp.	auto	0	0	0	0	0	0	0	0	0	0	0	0	0	0	0	0	0	0	0	0	0	0	0	0	0	0	0	0	0	0	0	0	0	0	0	0	0	0	0	0	0
Eukaryota	Stramenopiles	Ochrophyta	Chrysomerophyceae	Chrysomerophyceae_X	Chrysomerophyceae_XX	Antarctosaccion	Antarctosaccion_applanatum	auto	0	0	0	0	0	0	0	0	0	0	0	0	0	0	0	0	0	3.82979	0	0	0	0	0	0	0	0	0	0.425532	0	0	0	0	0	0	0	0	0	0	0	0	0
Eukaryota	Stramenopiles	Ochrophyta	Phaeophyceae	Phaeophyceae_X	Phaeophyceae_XX	Dictyota	Dictyota_sp.	auto	0	0	0	0	0	0	0	2.34043	0	0	0	0	0	0	0	0	0	0	0	0	0	0	0	0	0	0	0	0	0	0	0	0	0	0	0	0	0	0	0	0	0
Eukaryota	Stramenopiles	Ochrophyta	Dictyochophyceae	Dictyochophyceae_X	Pedinellales	Apedinella	Apedinella_radians	auto	0	0	3.19149	0	0	0	0	0	0	0	0	0	0	0	0.212766	0	0	0	0	0	0	0	0	0	0	0	0	0	0	0	0	0	0	0	0	0	0	0	0	0	0
Eukaryota	Stramenopiles	Ochrophyta	Pelagophyceae	Sarcinochrysidales	Sarcinochrysidaceae	Sarcinochrysis	Sarcinochrysis_marina	auto	0	0	0	0	0	0	0	0.212766	0	0	0	0	0	0	0	0	0	0	0	0	0	0	0	0	0	0	0	0	0.212766	0	0	0	0.212766	0	0	0	0	0	0	0	0
Eukaryota	Stramenopiles	Ochrophyta	Pelagophyceae	Sarcinochrysidales	Sarcinochrysidaceae	Aureoumbra	Aureoumbra_lagunensis	auto	0	0	0	0	0	0	0	0	0	0	0	0	0	0.212766	0	0	0	0	0	0	0	0	0	0	0	0	0	0	0	0	0	0	0.638298	0	0	0	0	0	0	0	0
Eukaryota	Archaeplastida	Chlorophyta	Mamiellophyceae	Mamiellales	Bathycoccaceae	Ostreococcus	Ostreococcus_sp.	auto	48.9362	8.29787	5415.74	0.638298	6.80851	1.06383	0	2.97872	1.2766	22.3404	1.2766	14.6809	1.2766	2.55319	2.76596	0.212766	0	48.5106	502.34	270	78.5106	132.128	0	204.468	848.298	1.48936	5810.85	1.2766	0.851064	0	0.425532	68.2979	1084.04	25.3191	43.8298	206.596	1301.7	5705.53	370.213	29.3617	1.70213
Eukaryota	Archaeplastida	Chlorophyta	Mamiellophyceae	Mamiellales	Bathycoccaceae	Bathycoccus	Bathycoccus_prasinos	auto	350.426	20.4255	2615.53	26.1702	12.9787	10.2128	2.12766	11.4894	4.89362	16.1702	2.34043	1.06383	1.48936	150.638	27.0213	3.61702	0	958.723	206.17	188.298	99.5745	59.5745	0	37.0213	410.213	0.638298	47.4468	0.851064	0.212766	0.212766	1.48936	0.425532	1462.55	46.1702	156.17	3205.32	559.362	2170.21	838.298	2120	23.1915
Eukaryota	Archaeplastida	Chlorophyta	Mamiellophyceae	Mamiellales	Bathycoccaceae	Ostreococcus	Ostreococcus_lucimarinus	auto	0.212766	0	20.2128	0	0	0	0	0	0	0	0	0	0	0	0	0	0	0.212766	1.06383	2.76596	2.55319	0.212766	0	0.851064	3.19149	0	23.617	0	0.212766	0	0	0.212766	4.46809	0	0.425532	0.425532	5.74468	25.1064	2.55319	0	0
Eukaryota	Archaeplastida	Chlorophyta	Mamiellophyceae	Mamiellales	Bathycoccaceae	Ostreococcus	Ostreococcus_clade_B	auto	0.212766	0	10.6383	0	0	0	0	0	0	0	0	0.212766	0	0	0	0	0	0.212766	0.851064	0.425532	0.425532	0.425532	0	0.425532	0.638298	0	7.02128	2.55319	0.851064	0	0	0	2.55319	0.212766	0	0.425532	1.48936	11.7021	1.48936	0.212766	0
Eukaryota	Archaeplastida	Chlorophyta	Mamiellophyceae	Mamiellales	Bathycoccaceae	Ostreococcus	Ostreococcus_tauri	auto	0	0	19.3617	0	0	0	0	0	0	0	0	0	0	0	0	0	0	0	0.425532	1.06383	0	0.212766	0	0.425532	2.76596	0	11.4894	0	0	0	0	0.212766	2.12766	0	0	0	1.70213	118.298	4.68085	0.638298	0
Eukaryota	Archaeplastida	Chlorophyta	Mamiellophyceae	Mamiellales	Bathycoccaceae	Ostreococcus	Ostreococcus_mediterraneus	auto	0	0	1.91489	0	0	0	0	0	0	0	0	0	0	0	0	0	0	0	0	0	0	0	0	0	2.12766	0	41.0638	0	0	0	0	0	0	0	0	0	0	0	0	0	0
Eukaryota	Archaeplastida	Chlorophyta	Chlorophyceae	Chlamydomonadales	Chlamydomonadales_X	Chlamydomonadales_XX	Chlamydomonadales_XX_sp.	auto	0	8.29787	4.25532	10.2128	8.29787	0	0.638298	0.425532	0.212766	0	0	0.851064	0.425532	0.638298	0	0	0	0	0	0	0	0	0	0	1.06383	0	5.74468	0	0	0	0	0.212766	0	0	0	0	0	3.19149	3.40426	0	0
Eukaryota	Archaeplastida	Chlorophyta	Chlorophyceae	Chlamydomonadales	Chlamydomonadales_X	Tetracystis	Tetracystis_pampae	auto	0.638298	0	0	0	0	0	0	0	40	0	0	0	0	0	0	0	0	0	0	0	0	0	0	0	0	0	0	3.40426	0	0	0	0	0	0	0	0	0	0	0.212766	0.212766	0
Eukaryota	Archaeplastida	Chlorophyta	Chlorophyceae	Chlamydomonadales	Chlamydomonadales_X	Chlamydomonas	Chlamydomonas_hedleyi	auto	0	0	9.57447	0.212766	0	0	0	0	0	0	0	0	0	0	0	0	0	0	0	0	0	0	0	0	0	0	0	0	0	0	0	0	0	0	0	0	0	0.212766	0	0	0
Eukaryota	Archaeplastida	Chlorophyta	Chlorophyceae	Chlamydomonadales	Chlamydomonadales_X	Chlamydomonas	Chlamydomonas_acidophila	auto	0	0	0	0	0	0	0	0	0	0	0	0	0	0	0	0	0	0	0	0	0	0	0	0	0	0	0	0	0	0	0.212766	0	0	0	0	0	0	0	0	0	0
Eukaryota	Archaeplastida	Chlorophyta	Chlorodendrophyceae	Chlorodendrales	Chlorodendraceae	Tetraselmis	Tetraselmis_sp.	auto	0	0	2.55319	0	0	0	0	0	0	0	0	0	0	0	0	0	0	6.80851	0	0	0	0	0	0.425532	45.5319	0	7.65957	0	0	0	0	0	7.65957	0	0	0	0	0	0	0	0
Eukaryota	Archaeplastida	Chlorophyta	Chlorodendrophyceae	Chlorodendrales	Chlorodendrales_X	Chlorodendrales_XX	Chlorodendrales_XX_sp.	auto	25.5319	24.0426	184.894	31.2766	2.76596	40.6383	111.277	118.085	202.34	56.5957	4.89362	13.4043	8.29787	31.2766	109.787	64.0426	18.9362	2.55319	1.2766	1.48936	1.70213	0.638298	4.46809	66.1702	78.0851	26.5957	67.6596	7.02128	2.55319	3.19149	2.55319	7.87234	1.91489	2.12766	0.851064	0.638298	0.212766	0	15.3191	0	0
Eukaryota	Archaeplastida	Chlorophyta	Chlorophyceae	Chlorophyceae_X	Chlorophyceae_XX	Chlorophyceae_XXX	Chlorophyceae_XXX_sp.	auto	13.1915	7.02128	7.02128	56.5957	2.97872	73.617	11.0638	7.65957	54.4681	36.383	18.0851	143.404	10.2128	18.5106	80	68.0851	25.3191	127.872	25.3191	53.1915	42.766	3.82979	27.8723	137.447	74.4681	91.0638	87.8723	19.3617	23.4043	54.6809	9.3617	2.55319	9.3617	7.23404	4.04255	18.9362	6.59574	51.2766	1.48936	36.383	24.2553
Eukaryota	Archaeplastida	Chlorophyta	Chlorophyta_X	Chlorophyta_XX	Chlorophyta_XXX	Chlorophyta_XXXX	Chlorophyta_XXXX_sp.	auto	922.128	55.5319	86.8085	339.574	34.2553	481.489	110.638	55.3191	580.638	311.702	173.191	1694.04	123.191	60.2128	467.234	390.851	361.064	551.277	175.106	307.872	183.83	57.4468	405.532	705.532	239.149	1287.23	354.468	194.681	154.681	2383.83	35.1064	9.57447	110.638	39.7872	47.0213	241.702	185.532	439.149	44.0426	260.851	824.468
Eukaryota	Archaeplastida	Chlorophyta	Chloropicophyceae	Chloropicales	Chloropicaceae	Chloroparvula	Chloroparvula_pacifica	auto	69.5745	0.638298	232.34	0.212766	0.212766	2.76596	0.425532	0.851064	14.8936	0.638298	4.25532	25.7447	0.425532	0.638298	2.76596	0.638298	0	7.65957	450	1705.53	6640	102.766	0.212766	29.5745	32.766	2.55319	24.6809	0	1.2766	1452.34	0	0	8.08511	8.29787	0.212766	15.9574	2.76596	257.234	77.0213	1337.23	7242.34
Eukaryota	Archaeplastida	Chlorophyta	Chloropicophyceae	Chloropicales	Chloropicaceae	Chloropicon	Chloropicon_roscoffensis	auto	244.681	23.4043	102.34	8.08511	0.425532	5.10638	0.425532	0	7.87234	1.48936	12.1277	1.70213	0	0	1.06383	0	0	380.213	1152.34	238.511	1331.28	878.298	148.511	68.9362	261.064	30	34.6809	2.34043	4.25532	7437.87	7.23404	1.70213	201.064	45.7447	32.3404	428.085	45.5319	77.0213	0.212766	23.617	17.0213
Eukaryota	Archaeplastida	Chlorophyta	Chloropicophyceae	Chloropicales	Chloropicaceae	Chloropicon	Chloropicon_sp.	auto	319.787	10.4255	74.6809	4.46809	1.48936	14.4681	5.53191	2.76596	88.9362	1.70213	2.12766	19.5745	1.48936	1.48936	3.82979	1.06383	2.34043	233.83	51.2766	31.9149	68.2979	16.5957	42.5532	89.7872	41.0638	31.0638	48.0851	43.617	42.766	227.021	5.74468	0.851064	63.4043	25.9574	23.1915	251.489	44.6809	570.851	0.638298	524.468	521.064
Eukaryota	Archaeplastida	Chlorophyta	Chloropicophyceae	Chloropicales	Chloropicaceae	Chloroparvula	Chloroparvula_B2_sp.	auto	611.915	1.91489	20.4255	1.06383	0	4.89362	0.212766	2.97872	1.91489	3.19149	0.212766	10.8511	0.851064	0.212766	0.425532	0	0	112.128	4.46809	7.23404	9.57447	3.40426	170.213	279.787	80.2128	360.851	60.4255	19.3617	10.8511	2190	6.38298	0.212766	13.8298	5.95745	0	30.8511	1.06383	6.59574	0	15.5319	143.617
Eukaryota	Archaeplastida	Chlorophyta	Ulvophyceae	Cladophorales	Cladophorales_X	Cladophorales_XX	Cladophorales_XX_sp.	auto	0	0	0	0	0	0	0	0.212766	0	0	0	1.2766	0	0.212766	0.425532	0.638298	0	0	0	0	0	0	0	0	0	0	0.638298	0	0.212766	0	0	0	2.34043	0	0	0	0.212766	0.212766	0	0	0.638298
Eukaryota	Archaeplastida	Chlorophyta	Ulvophyceae	Cladophorales	Cladophorales_X	Cladophora	Cladophora_vagabunda	auto	0	0	0	0	0	0	0	0.212766	0	0	0	0	0	0	0	0	0	0	0	0	0	0	0	0	0	0	0	0	0	0	0	0	0.425532	0	0	0	0	0	0	0	0
Eukaryota	Archaeplastida	Chlorophyta	Ulvophyceae	Cladophorales	Cladophorales_X	Cladophora	Cladophora_coelothrix	auto	0	0	0	0	0	0	0	0	0	0	0	0	0	0	0	0	0	0	0	0	0	0	0	0	0	0	0	0	0	0	0	0	0.425532	0	0.425532	0	0	0	0	0	0
Eukaryota	Archaeplastida	Chlorophyta	Ulvophyceae	Cladophorales	Cladophorales_X	Microdictyon	Microdictyon_boergesenii	auto	0	0	0	0	0	0	0	0	0	0	0	0	0	0	0	0	0	0	0	0	0	0	0	0	0	0	0	0	0	0	0	0	0.851064	0	0.425532	0	0	0	0	0	0
Eukaryota	Archaeplastida	Chlorophyta	Mamiellophyceae	Dolichomastigales	Crustomastigaceae	Crustomastigaceae-AB	Crustomastigaceae-AB_sp.	auto	1.70213	0.425532	13.4043	8.93617	2.34043	22.766	4.25532	4.89362	1.70213	4.89362	0.212766	1.70213	1.48936	10.2128	14.2553	4.25532	3.40426	8.7234	0.638298	4.89362	8.93617	3.82979	13.1915	61.2766	33.8298	9.78723	11.0638	0.638298	0.425532	0	0.425532	0.425532	0.212766	0.212766	0	0	0.212766	3.40426	185.957	2.12766	0
Eukaryota	Archaeplastida	Chlorophyta	Mamiellophyceae	Dolichomastigales	Dolichomastigaceae	Dolichomastigaceae-A	Dolichomastigaceae-A_sp.	auto	0.212766	0.851064	25.9574	19.1489	1.91489	32.5532	10.8511	10	4.46809	6.80851	1.2766	5.95745	2.12766	1.06383	8.08511	8.08511	4.89362	1.91489	0.851064	1.48936	3.82979	1.06383	2.97872	16.383	43.8298	8.7234	5.53191	0	0.212766	0	0.851064	0.425532	1.70213	0.851064	0.212766	0.212766	0	1.70213	50	0	0
Eukaryota	Archaeplastida	Chlorophyta	Mamiellophyceae	Dolichomastigales	Dolichomastigaceae	Dolichomastigaceae_X	Dolichomastigaceae_X_sp.	auto	0.851064	0.212766	2.12766	5.53191	0.425532	20.8511	4.46809	6.80851	0.851064	5.74468	0.425532	0.851064	0.851064	0	6.17021	6.59574	3.61702	0.425532	0	0	0.425532	0.425532	0.425532	0.638298	2.97872	0.851064	1.48936	0	0.212766	0	0	0	0	0	0	0.212766	0	0	3.61702	0	0.212766
Eukaryota	Archaeplastida	Chlorophyta	Mamiellophyceae	Dolichomastigales	Dolichomastigales_X	Dolichomastigales_XX	Dolichomastigales_XX_sp.	auto	0	0.425532	2.76596	3.40426	0.212766	16.5957	4.68085	5.53191	7.87234	5.53191	0	4.68085	1.48936	0.212766	6.17021	11.7021	4.89362	1.48936	0.212766	1.91489	2.76596	0.638298	0.851064	2.55319	7.44681	1.06383	0.638298	0.212766	0	0	0.212766	0	0	0	0	0.212766	0.212766	0	10.2128	0	0
Eukaryota	Archaeplastida	Rhodophyta	Florideophyceae	Gigartinales	Gigartinales_X	Peyssonnelia	Peyssonnelia_rubra	auto	0	0	0.212766	0	0	0	0	4.04255	0	0	0	0.212766	0	0.212766	0	0	0	0	0	0	0	0	0	0	19.1489	0	0.212766	0	0	0	0	0	10.2128	0	2.55319	0	0	0	0	0	0
Eukaryota	Archaeplastida	Chlorophyta	Mamiellophyceae	Mamiellales	Mamiellaceae	Micromonas	Micromonas_bravo_B2	auto	11.2766	4.68085	9621.91	1.91489	1.91489	0	0	22.1277	0	12.9787	0	0	0	60	6.80851	0	0	0.425532	0	0	0	0	0	0	885.106	0.212766	1284.89	0	0	0	0	5.31915	4.25532	2.55319	0	30.8511	0.212766	1590.43	24.4681	4.04255	0.212766
Eukaryota	Archaeplastida	Chlorophyta	Mamiellophyceae	Mamiellales	Mamiellaceae	Micromonas	Micromonas_commoda_A1	auto	0	0	6.38298	65.9574	4.25532	29.5745	0.212766	11.2766	0.212766	32.9787	0	0.638298	0.212766	0	0.425532	0.638298	0.212766	130.213	105.745	16.1702	7.44681	31.9149	0	0.638298	491.489	0	2127.66	0	0	0.212766	1.70213	11.4894	796.383	41.2766	24.6809	625.319	13.617	84.6809	1.06383	6.17021	0
Eukaryota	Archaeplastida	Chlorophyta	Mamiellophyceae	Mamiellales	Mamiellaceae	Micromonas	Micromonas_commoda_A2	auto	17.0213	0	1286.17	0.212766	0	0.212766	0	0.212766	0	1.2766	0.212766	0	0	0.851064	0	0	0	1.70213	5.31915	0	0.212766	13.1915	0	0	78.2979	0	3.40426	0	0	0	0	0	0	0	0	0	0	113.617	298.511	913.191	0
Eukaryota	Archaeplastida	Chlorophyta	Mamiellophyceae	Mamiellales	Mamiellaceae	Micromonas	Micromonas_clade_B5	auto	0	0	2.55319	0	0	0	0	1.48936	0	68.0851	0	0.212766	0	0	0	0	0	0.425532	5.10638	0	0	0	0	0	557.021	0	2102.77	0	0	0	0	2.97872	41.9149	2.12766	0	2.12766	0	1.70213	0	0	0
Eukaryota	Archaeplastida	Chlorophyta	Mamiellophyceae	Mamiellales	Mamiellaceae	Micromonas	Micromonas_bravo_B1	auto	0.851064	0.425532	2524.68	0.851064	1.48936	0	0	5.74468	1.06383	18.7234	0	0	0.425532	19.1489	2.12766	0	0	0	0	0	0	0	0	0	0.851064	0	0.212766	0	0	0	0	0	0	0	0	0	0	391.064	350.213	0	0
Eukaryota	Archaeplastida	Chlorophyta	Mamiellophyceae	Mamiellales	Mamiellaceae	Micromonas	Micromonas_pusilla	auto	0	0	859.574	0	0	0.425532	0	0	0	0	0	0	0	0.212766	0	0	0	0	0	0	0	0	0	0	0	0	0	0	0	0	0	0	0	0	0	0	0	1.48936	187.447	0	0
Eukaryota	Archaeplastida	Chlorophyta	Mamiellophyceae	Mamiellales	Mamiellaceae	Micromonas	Micromonas_sp.	auto	1.70213	0.212766	166.17	1.48936	0	3.82979	0.851064	13.4043	0.638298	1.2766	0	0	0.212766	4.46809	42.9787	14.6809	0	0.212766	0.638298	0	0	2.34043	0	0	11.2766	0	4.25532	0	0	0	0	0	0	0	0	0	0	22.5532	48.7234	112.128	0
Eukaryota	Archaeplastida	Chlorophyta	Mamiellophyceae	Mamiellales	Mamiellaceae	Micromonas	Micromonas_clade_B4	auto	1.06383	0	535.319	0	0	0.212766	0	1.2766	0	25.7447	0	0	0	13.617	6.80851	0	0	0.212766	0	0	0	0	0	0	0	0	0	0	0	0	0	0	0.425532	0	0	4.89362	0	2.55319	0	0	0
Eukaryota	Archaeplastida	Chlorophyta	Mamiellophyceae	Mamiellales	Mamiellaceae	Micromonas	Micromonas_clade_B3	auto	0	0	1.2766	0	0	0	0	0.212766	0	0.851064	0	0	0	0.212766	0	0	0	0	0	0	0	0	0	0	0	0	0	0	0	0	0	0	0	0	0	0	0	0	0	0	0
Eukaryota	Archaeplastida	Chlorophyta	Mamiellophyceae	Mamiellales	Mamiellaceae	Mantoniella	Mantoniella_squamata	auto	0	0	44.4681	5.53191	0	10.2128	2.34043	32.5532	1.06383	10.8511	0	0.212766	0.638298	0.425532	30.8511	16.1702	3.82979	0.212766	0	0.212766	0.425532	0	0	0	7.44681	0.212766	70	0	0	0.212766	0.212766	0.425532	0.212766	0.212766	0	0.851064	0	0.212766	21.4894	0	0
Eukaryota	Archaeplastida	Chlorophyta	Mamiellophyceae	Mamiellales	Mamiellaceae	Mamiellaceae_X	Mamiellaceae_X_sp.	auto	1.70213	0	41.4894	8.51064	1.06383	25.1064	10.4255	44.0426	10.6383	28.9362	0.425532	1.2766	6.59574	2.55319	52.9787	55.5319	1.06383	1.06383	0.212766	0	0	1.48936	0.851064	50.6383	33.8298	4.25532	12.766	0	0	0	1.2766	0.425532	5.53191	0.851064	0.212766	0	0	0	0.425532	0	0
Eukaryota	Archaeplastida	Chlorophyta	Mamiellophyceae	Mamiellales	Mamiellaceae	Micromonas	Micromonas_polaris	auto	0	0	2.12766	0	0	0	0	0	0	0	0	0	0	0	0.212766	0	0	0	0	0	0	0	0	0	0	0	0.425532	0	0	0	0	0	0	0	0	0	0	0	0	0	0
Eukaryota	Archaeplastida	Chlorophyta	Mamiellophyceae	Mamiellales	Mamiellaceae	Mamiella	Mamiella_gilva	auto	0	0	4.89362	0.638298	0	2.55319	0.212766	1.70213	0	0.638298	0	0	0	0	4.46809	2.97872	0.638298	0	0.212766	0	0	0	0	0	0.851064	0	5.31915	0	0	0	0	0	0	0	0	0	0	0	8.93617	0	0
Eukaryota	Archaeplastida	Chlorophyta	Mamiellophyceae	Mamiellophyceae_X	Mamiellophyceae_XX	Mamiellophyceae_XXX	Mamiellophyceae_XXX_sp.	auto	3.19149	0.638298	3.82979	2.97872	1.2766	4.25532	1.2766	1.2766	0	0.638298	1.2766	1.91489	1.06383	10.4255	10	1.48936	2.12766	3.61702	3.19149	1.91489	0	0.212766	1.2766	2.12766	33.617	3.61702	2.97872	1.06383	0.212766	0	0.425532	0	4.04255	2.76596	1.06383	1.06383	0.425532	9.57447	55.9574	4.04255	1.48936
Eukaryota	Archaeplastida	Chlorophyta	Trebouxiophyceae	Microthamniales	Microthamniales_X	Trebouxia	Trebouxia_asymmetrica	auto	0.212766	0	0	0	0	0	0	0	0	0	0	0	0	0	0	0	0.212766	0	0	0	0	0	0	0	0	0	0.212766	0	0	0	0	0	0	0	0	0	0	0	0	0	0
Eukaryota	Archaeplastida	Chlorophyta	Trebouxiophyceae	Microthamniales	Microthamniales_X	Friedmannia	Friedmannia_israeliensis	auto	0	0	0	0	0	0	0	0	0.212766	0	0	0	0	0	0	0	0	0	0	0	0	0	0	0.212766	0	0.212766	0	0	0	0	0	0	0	0	0	0	0	0	0	0	0
Eukaryota	Archaeplastida	Chlorophyta	Trebouxiophyceae	Microthamniales	Microthamniales_X	Microthamniales_XX	Microthamniales_XX_sp.	auto	0	0	0	0	0	0	0	0	0	0.212766	0	0.425532	0	0	0	0.212766	0	0	0	0	0	0	0	0	0	0	0	0	0	0	0	0	0	0	0	0	0	0	0	0	0
Eukaryota	Archaeplastida	Chlorophyta	Ulvophyceae	Oltmansiellopsidales	Oltmansiellopsidales_X	Oltmannsiellopsis	Oltmannsiellopsis_sp.	auto	0	0	0.638298	0	0	0	0	0	0	0	0	0	0	0	0	0	0	0	0	0	0	0	0	0	0	0	0	0	0	0	0	0.212766	0	0	0	0	0	0	0	0	0
Eukaryota	Archaeplastida	Chlorophyta	Pedinophyceae	Pedinomonadales	Pedinomonadaceae	Pedinomonas	Pedinomonas_minor	auto	0	0	0	0	0	0	0	0	0	0	0	0	0	0	0	0	0	0	0	0	0	0	0	0	0.425532	0	0	0	0	0	0	0	0	0	0.425532	0	0	0	0	0	0.212766
Eukaryota	Archaeplastida	Rhodophyta	Porphyridiophyceae	Porphyridiales	Porphyridiales_X	Porphyridium	Porphyridium_aerugineum	auto	1.48936	0	0	0	0	0	0	0.851064	28.5106	0	0	0	0	0	0	0	0	0	0	0	0	0	0	0	0	0	0	1.06383	0	0	0	0	0	0	0	0	0	0	0.212766	0.638298	0
Eukaryota	Archaeplastida	Chlorophyta	Prasino-Clade-9	Prasino-Clade-9_X	Prasino-Clade-9_XX	Prasino-Clade-9_XXX	Prasino-Clade-9_XXX_sp.	auto	226.596	187.66	54.4681	304.681	45.3191	32.1277	85.1064	34.2553	112.553	174.043	2.34043	10.6383	30.6383	44.6809	117.66	17.8723	6.59574	51.7021	75.9574	30.6383	35.1064	48.2979	353.617	408.085	101.702	15.7447	18.5106	0.638298	6.80851	46.383	2.97872	9.14894	43.617	31.0638	1.06383	69.7872	0	7.65957	0	35.7447	1493.83
Eukaryota	Archaeplastida	Prasinodermophyta	Palmophyllophyceae	Prasinococcales	Prasinococcaceae	Prasinococcus	Prasinococcus_capsulatus	auto	0	0	0	0	0	0	0	0	0	0	0	0	0	0	0.212766	0.212766	33.617	0	0	0	0	0	0	0	0.851064	0	0	0	0	0	0	0	1.06383	0	0	0	0	0	0	0	0
Eukaryota	Archaeplastida	Prasinodermophyta	Prasinodermophyceae	Prasinodermales	Prasinodermaceae	Prasinoderma	Prasinoderma_coloniale	auto	21.9149	0.638298	35.7447	16.5957	1.91489	3.61702	0.212766	9.3617	4.68085	18.5106	1.2766	2.55319	1.48936	1.2766	4.04255	0.638298	0.212766	0.212766	7.02128	18.0851	52.9787	2.34043	8.08511	1.48936	47.234	10.6383	161.702	0.212766	0.851064	5.10638	3.82979	0.425532	10.4255	2.55319	0.425532	0.212766	0	190.638	7.02128	236.809	18.0851
Eukaryota	Archaeplastida	Prasinodermophyta	Prasinodermophyceae	Prasinodermales	Prasinodermaceae	Prasinodermaceae_X	Prasinodermaceae_X_sp.	auto	0	0	0	0	0	0	0	0	0	0	0	0	0	0	0	0	0	0	0	7.44681	0.425532	0	0	0	0	0	0	0	0	0	0	0	0	0	0	0	0	0	1.48936	0	0
Eukaryota	Archaeplastida	Chlorophyta	Pyramimonadophyceae	Pseudoscourfieldiales	Pycnococcaceae	Pycnococcus	Pycnococcus_provasolii	auto	12.766	0.425532	285.106	25.1064	14.0426	34.0426	165.532	145.957	96.1702	66.383	22.1277	38.9362	72.766	225.319	767.234	160	33.617	16.8085	152.979	10.2128	25.5319	35.5319	10	18.5106	187.021	34.0426	32.9787	1.2766	1.70213	0.212766	11.9149	1.06383	80.4255	27.6596	8.29787	28.7234	13.4043	676.809	173.83	9.78723	1.70213
Eukaryota	Archaeplastida	Rhodophyta	Florideophyceae	Ceramiales	Rhodomelaceae	Polysiphonia	Polysiphonia_elongata	auto	0	0	0	0	0	0	0	5.53191	0	0.212766	0	0	0	0	0	0	0	0	0	0	0	0	0	0	0	0	0	0	0	0	0	0	0	0	0	0	0	0	0	0	0
Eukaryota	Archaeplastida	Chlorophyta	Chlorophyceae	Sphaeropleales	Sphaeropleales_X	Sphaeropleales_XX	Sphaeropleales_XX_sp.	auto	0	0	0	0	0	0.425532	0	0	0	0	0.212766	0	0	0	0	0	0	0	0	0	0	0	0	0	0	0	0	0	0	0	0	0	0	0	0	0	0	0	0	0	0
Eukaryota	Archaeplastida	Chlorophyta	Ulvophyceae	Trentepohliales	Trentepohliales_X	Trentepohliales_XX	Trentepohliales_XX_sp.	auto	0	0	0	0	0	0	0	0	0	0	0	0	0	0	0	0	0	0	0	0	0	0	0.425532	0	0	0	0	0	0	0	0	0	0	0	0	0	0	0	0	0	0
Eukaryota	Archaeplastida	Chlorophyta	Ulvophyceae	Ulotrichales	Ulotrichales_X	Ulotrichales_XX	Ulotrichales_XX_sp.	auto	0	0	0	0	0	0	0	0	0	0	0	0	0	0	0	0	0	0	0	0	0	0	0	0	0	0	0.425532	0	0	0	0	0	3.82979	0	0.212766	0.212766	0	0.425532	0	0.212766	0
Eukaryota	Archaeplastida	Chlorophyta	Ulvophyceae	Ulvales-relatives	Ulvales-relatives_X	Ulva	Ulva_sp.	auto	0	0	0	0	0	0	0	0.425532	0	0	0	0	0	0	0	0	0	0	0	0	0	0	0	0.212766	0	0.851064	0	0	0.212766	0	2.34043	0	6.59574	0	0.212766	0.212766	0	0	0	0	0
Eukaryota	Archaeplastida	Chlorophyta	Ulvophyceae	Ulvales-relatives	Ulvales-relatives_X	Ulvales-relatives_XX	Ulvales-relatives_XX_sp.	auto	0	0	0	0	0	0	0	0.851064	0	0	0	0	0	0	0	0	0	0	0	0	0	0	0	0	0.212766	0	0	0	0	0	0	0	1.06383	0	0	0	0	0	0	0	0
Eukaryota	Archaeplastida	Chlorophyta	Ulvophyceae	Ulvales-relatives	Ulvales-relatives_X	Halochlorococcum	Halochlorococcum_porphyrae	auto	0	0	0	0	0	0	0	0	0	0	0	0	0	0	0	0	0	0	0	0	0	0	0	0	0	0	1.48936	0	0	0	0	0	0	0	0	0	0	0	0	0	0
Eukaryota	Archaeplastida	Chlorophyta	Ulvophyceae	Ulvales-relatives	Ulvales-relatives_X	Halochlorococcum	Halochlorococcum_sp.	auto	0	0	0	0	0	0	0	0	0	0	0	0	0	0	0	0	0	0	0	0	0	0	0	0	2.34043	0	0.851064	0	0	0	0	0	1.06383	0	0	0	0	0	0	0	0
Eukaryota	Archaeplastida	Chlorophyta	Ulvophyceae	Ulvales-relatives	Ulvales-relatives_X	Ulva	Ulva_compressa	auto	0	0	0.425532	0	0	0	0	0	0	0	0	0	0	0	0	0	0	0	0	0	0	0	0	0	0	0	0	0	0	0	0	0	0	0	0	0	0	0	0	0	0
Eukaryota	Archaeplastida	Chlorophyta	Trebouxiophyceae	Watanabea-Clade	Watanabea-Clade_X	Chloroidium	Chloroidium_saccharophilum	auto	0	0	0	0	0	0	0	0	0	0	0	0	0	0	0	0	0	0	0	0	0	0	0	0	0	0	0	0	0	0.212766	0	0	0	0.212766	0	0	0	0	0	0	0.425532
Eukaryota	Archaeplastida	Chlorophyta	Trebouxiophyceae	Watanabea-Clade	Watanabea-Clade_X	Chloroidium	Chloroidium_sp.	auto	0	0	0	0	0	0	0	0	0	0	0	0	0	0	0	0	0	0	0	0	0	0	0	0	0	0	0	0	0	0	0	0	0	0	0	0	0	0	0	0	0
Eukaryota	Archaeplastida	Chlorophyta	Trebouxiophyceae	Watanabea-Clade	Watanabea-Clade_X	Apatococcus	Apatococcus_lobatus	auto	0.638298	0	0	0	0	0.638298	0	0.212766	0	0	0	0	0	0	0	0.212766	0	0	0	0	0	0	0	0	0	0.212766	0	0	0	0	0	0	0	0	0	0	0	0	0	0	0
Eukaryota	Hacrobia	Haptophyta	Prymnesiophyceae	Phaeocystales	Phaeocystaceae	Phaeocystis	Phaeocystis_sp.	auto	422.553	29.3617	2237.87	444.468	29.3617	437.447	209.574	88.7234	403.404	408.936	246.17	1133.83	217.447	26.8085	484.043	322.766	115.106	142.979	343.404	55.7447	146.809	202.128	301.277	329.362	661.489	502.979	555.319	81.4894	122.979	770.851	30.8511	12.5532	337.021	80.8511	34.6809	199.362	32.1277	531.702	790.213	1446.17	835.106
Eukaryota	Hacrobia	Haptophyta	Prymnesiophyceae	Phaeocystales	Phaeocystaceae	Phaeocystis	Phaeocystis_cordata	auto	41.2766	1.91489	727.447	171.277	22.1277	497.872	291.277	287.447	162.766	379.149	15.9574	96.1702	70.8511	62.3404	727.66	268.298	139.149	37.8723	77.4468	49.5745	9.78723	38.0851	55.1064	112.979	72.5532	47.6596	179.787	6.17021	12.766	48.9362	4.68085	4.25532	69.1489	16.5957	5.74468	72.3404	2.34043	102.34	12.5532	542.34	128.936
Eukaryota	Hacrobia	Haptophyta	Prymnesiophyceae	Phaeocystales	Phaeocystaceae	Phaeocystis	Phaeocystis_jahnii	auto	1.48936	0	0.212766	0	0	0.212766	0.425532	0.212766	0	1.2766	3.61702	1.70213	0.212766	0	0.851064	0	0.425532	1.06383	0	0	0	0.425532	5.10638	0.425532	0.425532	0.425532	0.851064	0	0.638298	0.212766	0	0	0.425532	0.425532	0.212766	0	0	0.212766	0.425532	1.2766	0.851064
Eukaryota	Hacrobia	Haptophyta	Prymnesiophyceae	Phaeocystales	Phaeocystaceae	Phaeocystis	Phaeocystis_pouchetii	auto	0	0	0	0	0	0	0	0	0	0	0	0	0	0	0	0	0	0	0.212766	0	0	0	0	0	0	0	0	0	0	0	0	0	0.638298	0	0	0	0	0	0	0	0.212766
Eukaryota	Hacrobia	Haptophyta	Prymnesiophyceae	Phaeocystales	Phaeocystaceae	Phaeocystis	Phaeocystis_antarctica	auto	0	0	6.80851	0	0	0	0	0	0	0	0	0	0	0	0	0	0	0	0	0.212766	0	0	0	0	0.212766	0	0.638298	0	0	0.638298	0	0	0.425532	0	0	0.425532	0.212766	0.425532	0.638298	3.82979	2.12766
Eukaryota	Hacrobia	Haptophyta	Prymnesiophyceae	Phaeocystales	Phaeocystaceae	Phaeocystis	Phaeocystis_globosa	auto	0	0	2.97872	0	0	0	0	0	0	0	0	0	0	0	0	0	0	0	0.212766	0	0.212766	0	0	0	0	0	0.638298	0	0	1.91489	0	0	0	0	0	0.425532	0.425532	1.06383	1.91489	3.40426	1.2766
Eukaryota	Hacrobia	Haptophyta	Pavlovophyceae	Pavlovales	Pavlovaceae	Diacronema	Diacronema_lutheri	auto	1.2766	0	0	0	0	0	0	0.851064	110.638	0	0	0	0	0	0	0	0	0.212766	0	0.212766	0	0	0	0	0	0	0	17.6596	0	0	0	0	0	0	0	0	0	0	0	0.425532	0
Eukaryota	Hacrobia	Haptophyta	Pavlovophyceae	Pavlovales	Pavlovaceae	Pavlovaceae_X	Pavlovaceae_X_sp.	auto	0.212766	0.212766	0	0.638298	0	1.2766	1.06383	0.212766	1.91489	1.2766	0.212766	0.212766	1.06383	0	1.70213	7.87234	0.425532	3.82979	0.212766	4.25532	0.425532	0	0.638298	1.2766	0.425532	1.91489	1.06383	0.638298	0.425532	0.212766	0.212766	0	0.212766	0	0	0	0	0.212766	0.212766	0	0
Eukaryota	Hacrobia	Haptophyta	Pavlovophyceae	Pavlovales	Pavlovaceae	Exanthemachrysis	Exanthemachrysis_gayraliae	auto	0	0	0	0	0	0	0	0	0.212766	0.212766	0	0	0	0	0.425532	0	0	0	0	0	0	0	0	0	0	0	5.31915	0	0	0.212766	0	0	0	0	0	0.425532	0	0	0	0	0
Eukaryota	Hacrobia	Haptophyta	Pavlovophyceae	Pavlovales	Pavlovaceae	Exanthemachrysis	Exanthemachrysis_sp.	auto	0	0	0	0	0	0	0	0	0	0	0	0	0	0	0	0	0	0	0	0	0	0.425532	0.212766	0	0	0	0	0	0	0	0	0	0	0	0	0	0	0	0	0	0
Eukaryota	Hacrobia	Haptophyta	Pavlovophyceae	Pavlovales	Pavlovaceae	Pavlova	Pavlova_lutheri	auto	0	0	0	0	0	0	0	0	0	0	0	0	0	0	0	0	0	0	0	0	0.212766	0	0	0	0	0	0	0	0	0	0	0	0	0	0	0	0	0	0	0	0
Eukaryota	Hacrobia	Haptophyta	Rappephyceae	Pavlomulinales	Pavlomulinaceae	Pavlomulina	Pavlomulina_ranunculiformis	auto	31.0638	9.3617	18.5106	118.723	11.4894	265.106	115.106	65.1064	99.5745	245.319	91.2766	133.191	52.1277	7.23404	211.277	172.34	232.979	240.851	67.6596	3.82979	3.61702	14.6809	123.617	278.085	71.4894	197.021	225.319	38.2979	30.8511	97.234	17.6596	6.38298	43.4043	37.0213	12.766	71.9149	8.08511	21.9149	0.425532	110.426	91.0638
Eukaryota	Hacrobia	Haptophyta	Prymnesiophyceae	Isochrysidales	Isochrysidaceae	Tisochrysis	Tisochrysis_lutea	auto	6.59574	0	7.65957	0.425532	0	1.48936	5.74468	1.70213	5.95745	3.61702	1.06383	3.40426	0.851064	0.425532	8.29787	1.91489	4.04255	1.06383	0	0.851064	0.212766	0.425532	0	0	0	0	0	0.851064	0	0.851064	0	0	0.212766	0	0.212766	26.8085	1.2766	2.34043	0	1.06383	1.48936
Eukaryota	Hacrobia	Haptophyta	Prymnesiophyceae	Coccolithales	Coccolithaceae	Coccolithaceae_X	Coccolithaceae_X_sp.	auto	0	0	0.851064	0.638298	0	1.48936	5.10638	0.638298	8.93617	5.74468	0	0	1.2766	0	10.6383	1.06383	1.91489	0.851064	0	4.25532	0	0.851064	0.212766	0	0.638298	0	0	0	0.212766	0	0	0	0	1.2766	0	0.425532	0	4.89362	0	0	0
Eukaryota	Hacrobia	Haptophyta	Prymnesiophyceae	Coccolithales	Coccolithales_X	Coccolithales_XX	Coccolithales_XX_sp.	auto	0	0	0.212766	0	0	0.212766	0.212766	0	0	0.212766	0	0	0	0	0.425532	0.425532	0	0	0	0.425532	0	0.212766	0	0	0.212766	0.212766	0	0	0.212766	0	0	0	0.212766	0	0	0.212766	0	0	0	0	0
Eukaryota	Hacrobia	Haptophyta	Prymnesiophyceae	Coccolithales	Chrysotilaceae	Chrysotila	Chrysotila_dentata	auto	0	0	0.851064	0	0	0	0	0	0	0	0	0	0	0	0	0	0	0	0	0	0	0	0	0	0	0	0	0	0	0	0	0	0	0	0	0	0	0	1.70213	0.212766	0
Eukaryota	Hacrobia	Haptophyta	Prymnesiophyceae	Coccolithales	Chrysotilaceae	Chrysotilaceae_X	Chrysotilaceae_x_sp.	auto	0	0.212766	0	0	0	0	0	0	0	0	0	0	0	0	0	0	0	0	0	0	0	0.212766	0	0	0.425532	0	0	0	0	0	0	0	0	0	0	0	0	0	0	0	0
Eukaryota	Hacrobia	Cryptophyta	Cryptophyceae	Cryptomonadales	Cryptomonadales_X	Proteomonas	Proteomonas_sulcata	auto	1.48936	3.82979	18.9362	28.9362	2.97872	9.57447	159.149	78.5106	47.8723	1.91489	1.91489	4.04255	81.9149	155.319	1215.74	960.638	53.4043	10	2.97872	1.06383	3.82979	0.212766	2.12766	3.40426	187.021	2.76596	248.936	2.97872	1.48936	0	1.06383	7.02128	58.7234	0.638298	5.74468	3.40426	54.4681	1.2766	0	0	0.212766
Eukaryota	Hacrobia	Cryptophyta	Cryptophyceae	Pyrenomonadales	Pyrenomonadaceae	Pyrenomonadaceae_X	Pyrenomonadaceae_X_sp.	auto	0	0	17.6596	0	0	0	0	0	0	0	0	0	0	0	0	0	0	0	0	0	0.425532	0	0	0	0	0	0	0	0	0	0	0	0	0	0	0	0	11.0638	1205.53	1.06383	0
Eukaryota	Hacrobia	Cryptophyta	Cryptophyceae	Pyrenomonadales	Baffinellaceae	Baffinella	Baffinella_frigidus	auto	0	0	11.2766	0	0	0	0	0.212766	0	0	0	0	0	0.851064	0.638298	0	0	0	0	0	0	0	0	0.638298	0	0	0	0	0	0	0	0	0.212766	0	0	0.212766	0.212766	0.212766	152.766	0.425532	0
Eukaryota	Alveolata	Dinoflagellata	Dinophyceae	Gymnodiniales	Gymnodiniaceae	Gymnoxanthella	Gymnoxanthella_radiolariae	auto	1.3828	0.354132	0.236088	3.03541	0.404722	7.70658	2.98482	0.758853	2.41147	12.2091	6.84654	27.8078	0.74199	0.539629	1.98988	3.30523	3.44013	30.2361	1.66948	8.41484	3.457	1.90556	28.1282	17.3356	6.67791	17.0995	2.84992	6.64418	8.65093	11.5683	1.66948	0.522766	1.95616	0.944351	1.09612	2.54637	0.303541	1.1973	0.151771	0.236088	3.33895
Eukaryota	Alveolata	Dinoflagellata	Dinophyceae	Peridiniales	Thoracosphaeraceae	Zooxanthella	Zooxanthella_nutricula	auto	0.455312	0.74199	0.252951	7.79089	0.775717	8.92074	5.21079	8.46543	3.54132	1.1973	0.927487	2.09106	0.252951	4.30017	0.876897	1.14671	1.5683	13.9966	1.18044	1.73693	0.10118	0.084317	2.73187	2.27656	0.185497	3.086	0.809444	0.978078	0.539629	3.42327	9.24115	4.67116	0.219224	1.28162	0.320405	0.910624	0.337268	0.084317	0.0337268	0.118044	0.607083
Eukaryota	Alveolata	Dinoflagellata	Dinophyceae	Dinophyceae_X	Dinophyceae_XX	Madanidinium	Madanidinium_loirii	auto	0.0505902	0.0168634	2.61383	0.0674536	0.0168634	0.118044	0.0505902	0.0674536	0.0505902	0.236088	0.303541	0.556492	0.084317	0.0168634	0.0674536	0.10118	0.10118	0.185497	0.0505902	0.0505902	0	0	0.10118	0.0674536	0.0337268	0.0337268	0.168634	0	0.0337268	0.10118	0.0168634	0.0168634	0.0168634	0.0168634	0	0.10118	0.0337268	0.151771	0.978078	0.118044	0.084317
Eukaryota	Alveolata	Dinoflagellata	Dinophyceae	Gonyaulacales	Goniodomataceae	Alexandrium	Alexandrium_affine	auto	0.10118	0.0168634	0.0168634	0.084317	0.657673	1.63575	3.74368	21.0961	1.09612	0.10118	0	0.489039	0.607083	13.7605	0.118044	0.118044	0.893761	0.404722	0.118044	0.0168634	0.0168634	0.084317	0.202361	8.14503	0.0168634	0.522766	0.0168634	0.10118	0.118044	0.0168634	3.52445	2.09106	0.10118	0	0	0	0	1.3828	0	0.10118	0
Eukaryota	Alveolata	Dinoflagellata	Dinophyceae	Gonyaulacales	Pyrocystaceae	Pyrocystis	Pyrocystis_pseudonoctiluca	auto	0.387858	0.168634	0	0.0674536	0.927487	0.607083	0.084317	1.55143	0	0	0.674536	0.0505902	0.168634	1.45025	0.084317	0.10118	0.0505902	0.168634	0.0505902	0.0674536	0.134907	0.236088	0.269815	0.269815	0	0.607083	0.252951	0.387858	0.607083	0.0168634	0	0	0.252951	0.0337268	0	0	0.118044	0.0168634	0.0337268	0	0
Eukaryota	Alveolata	Dinoflagellata	Dinophyceae	Gymnodiniales	Gymnodiniaceae	Bispinodinium	Bispinodinium_angelaceum	auto	0.387858	0.084317	2.31029	1.28162	0.151771	2.51265	0.455312	0.202361	0.573356	1.06239	0.269815	0.472175	0.354132	0.0505902	2.09106	2.36088	0.303541	1.92243	0.151771	2.12479	2.59696	0.657673	3.9629	3.11973	2.22597	0.994941	1.28162	0.252951	0.320405	2.3946	0.10118	0.084317	0.320405	0.269815	0.0674536	0.505902	0	0.337268	0	0.236088	3.086
Eukaryota	Alveolata	Dinoflagellata	Dinophyceae	Gonyaulacales	Goniodomataceae	Alexandrium	Alexandrium_tamiyavanichii	auto	0	0	0	0	0	0	0	0	0	0	0	0	0	0	0.0337268	0	0	0	0	0.472175	0	0.0337268	0	1.60202	0.0168634	0	0	0	0	0	12.6476	11.2648	0	0.0168634	0.0337268	0.0168634	0	0.0168634	0	0	0
Eukaryota	Alveolata	Dinoflagellata	Dinophyceae	Peridiniales	Amphidiniopsidaceae	Herdmania	Herdmania_litoralis	auto	0.10118	0.0337268	0.168634	0.387858	0.10118	0.607083	0.10118	0	0.185497	0.539629	0.252951	0.590219	0.168634	0.0168634	0.252951	0.269815	0.151771	1.12985	0.219224	0.370995	0.438449	0.168634	1.0118	1.16358	0.74199	0.421585	0.354132	0.236088	0.219224	0.674536	0.708263	0.573356	0.084317	0.354132	0.084317	0.10118	0.0505902	0.387858	0	0.084317	0.0505902
Eukaryota	Alveolata	Dinoflagellata	Dinophyceae	Gonyaulacales	Pyrocystaceae	Pyrocystis	Pyrocystis_lunula	auto	0.0505902	0	0	0	0	0.118044	0.134907	8.58347	0.0168634	0	0.0168634	0.269815	0.10118	3.81113	0.0674536	0	0.0505902	0	0.505902	0	0	0	0	2.29342	0	0.185497	0	0.927487	1.04553	0	0	0	0.0168634	0.084317	0	0.0337268	0.0168634	0.0505902	0	0	0.0168634
Eukaryota	Alveolata	Dinoflagellata	Dinophyceae	Peridiniales	Thoracosphaeraceae	Thoracosphaera	Thoracosphaera_heimii	auto	0.10118	0.0168634	0.370995	0	0.0337268	0.185497	0.455312	0.202361	2.52951	0.0337268	0.202361	0.168634	0.0168634	0.134907	0.0505902	0.084317	0.10118	0.185497	0.118044	0	0	0	0.286678	0.202361	0.084317	0.0674536	0.0337268	0.0505902	0.0337268	0.0337268	0.0674536	0	0	0	0	0.421585	0	0.0505902	0	0.0505902	0.455312
Eukaryota	Alveolata	Dinoflagellata	Dinophyceae	Gonyaulacales	Protoceratiaceae	Protoceratium	Protoceratium_reticulatum	auto	0.202361	0	0	0.0337268	0.0674536	0.0337268	0.084317	2.27656	0	0	0	0.337268	0.0505902	2.14165	0.0168634	0.0505902	0.0168634	0.337268	0.0337268	0.0337268	0.0337268	0	0	1.66948	0	0	0	0.0337268	0	0.0337268	0.657673	0.404722	0.0168634	0	0	0	0.0168634	0.370995	0.118044	0	0
Eukaryota	Alveolata	Dinoflagellata	Dinophyceae	Suessiales	Symbiodiniaceae	Cladocopium	Cladocopium_sp.	auto	0.0505902	0	0.0505902	0	0	0.0505902	0	0	0	0.0168634	0	0	0	0	0	0	0	1.02867	0.0337268	0	0	0.0505902	0.0337268	1.53457	0.775717	0.472175	1.09612	0.0168634	0	0.438449	0.252951	0.084317	0.961214	0.758853	0.421585	0.252951	0.0505902	0	0	0	0.151771
Eukaryota	Alveolata	Dinoflagellata	Dinophyceae	Gymnodiniales	Gymnodiniaceae	Gymnodinium	Gymnodinium_litoralis	auto	0	0	0.0168634	0	0	0.0337268	0.0337268	0.0674536	0	0	0.0337268	0.0168634	0	0	0	0.0337268	0.0337268	0.10118	0	0	0	0.0505902	0.0674536	0.0337268	0	0.134907	0.0337268	0.084317	0.0168634	0.0337268	0.0168634	0	0.0168634	0	0.0168634	0	0	0.0168634	0	0	0
Eukaryota	Alveolata	Dinoflagellata	Dinophyceae	Gymnodiniales	Gymnodiniaceae	Spiniferodinium	Spiniferodinium_galeiforme	auto	0	0	0	0.320405	0	0.0674536	0.0168634	0	0	0	0	0	0	0	0	0	0	0	0	0	0	0	0	0	0	0	0	0	0	0	0	0	0	0	0	0	0	0	0	0	0
Eukaryota	Alveolata	Dinoflagellata	Dinophyceae	Gonyaulacales	Pyrocystaceae	Pyrocystis	Pyrocystis_sp.	auto	0.0505902	0.0337268	0	0	0.0505902	0.0168634	0	0.269815	0.168634	0	0	0	0	0.185497	0	0	0	0	0.320405	0	0	0	0	0.118044	0	0.084317	0	0.118044	0.252951	0	0	0	0	0	0	0	0	0	0	0	0
Eukaryota	Alveolata	Dinoflagellata	Dinophyceae	Suessiales	Suessiales_X	Dactylodinium	Dactylodinium_pterobelotum	auto	0	0	0	0	0	0	0	0	0	0	0	0	0	0	0	0	0	0	0	0	0	0	0	0	0	0	1.82125	0	0	0	0	0.286678	0	0	0	0	0	0	0	0	0
Eukaryota	Alveolata	Dinoflagellata	Dinophyceae	Gonyaulacales	Goniodomataceae	Alexandrium	Alexandrium_leei	auto	0	0	0	0	0	0	0	0.286678	0	0	0	0	0	0.118044	0	0	0	0	0.0168634	0	0	0	0.387858	0.0674536	0	0	0	0	0	0	0.236088	0.10118	0	0	0	0	0	0.438449	0	0	0
Eukaryota	Alveolata	Dinoflagellata	Dinophyceae	Peridiniales	Thoracosphaeraceae	Posoniella	Posoniella_tricarinelloides	auto	0	0	0.0505902	0	0.0168634	0	0.118044	0.0505902	0	0	0	0	0	0.0168634	0	0	0.0168634	0	0	0	0	0	0	0.168634	0.0168634	0.168634	0.0168634	0	0	0	0.337268	0.084317	0	0	0	0	0	0.0168634	0	0	0
Eukaryota	Alveolata	Dinoflagellata	Dinophyceae	Suessiales	Symbiodiniaceae	Breviolum	Breviolum_sp.	auto	0	0	0	0	0	0	0	0	0	0.725126	0	0.168634	0	0	0	0	0	0	0	0	0	0	0	0	0	0	0	0	0	0	0	0	0	0	0	0	0	0	0	0	0
Eukaryota	Alveolata	Dinoflagellata	Dinophyceae	Gonyaulacales	Goniodomataceae	Alexandrium	Alexandrium_satoanum	auto	0	0.286678	0.219224	0	0	0	0	0.0168634	0	0	0	0	0	0.0168634	0	0	0	0	0.0168634	0.10118	0	0	0.0168634	0	0	0	0	0	0.0168634	0	0.0337268	0	0	0	0	0	0	0	0	0	0
Eukaryota	Alveolata	Dinoflagellata	Dinophyceae	Peridiniales	Amphidomataceae	Azadinium	Azadinium_cuneatum	auto	0	0	0	0	0	0	0	0	0	0	0	0	0	0	0	0	0	0	0	0	0	0	0	0	0	0	0	0	0	0	0	0	0	0	0	0	0	0	0.725126	0	0
Eukaryota	Alveolata	Dinoflagellata	Dinophyceae	Peridiniales	Peridiniales_X	Gloeodinium	Gloeodinium_viscum	auto	0	0	0	0	0	0.0168634	0	0	0	0	0	0	0	0	0	0	0	0	0	0	0	0	0	0.0337268	0	0	0	0	0	0	0	0	0	0.0337268	0	0	0.0168634	0	0	0	0
Eukaryota	Alveolata	Dinoflagellata	Dinophyceae	Peridiniales	Peridiniopsidaceae	Parvodinium	Parvodinium_inconspicuum	auto	0	0	0	0	0	0	0	0	0	0	0	0	0	0	0	0	0	0	0	0	0	0	0	0	0	0.0674536	0	0	0	0	0	0	0	0	0	0	0	0	0.0168634	0	0
Eukaryota	Alveolata	Dinoflagellata	Dinophyceae	Peridiniales	Amphidomataceae	Azadinium	Azadinium_dexteroporum	auto	0	0	0	0	0	0	0	0	0	0	0	0	0	0	0	0	0	0	0	0	0	0	0	0	0	0	0	0	0	0	0	0	0	0	0	0	0	0	0	0	0
Eukaryota	Alveolata	Dinoflagellata	Dinophyceae	Dinophyceae_X	Dinophyceae_XX	Amphidiniella	Amphidiniella_sedentaria	auto	0	0	0	0	0	0	0	0	0	0	0	0	0	0	0	0	0	0	0	0	0	0	0	0	0	0	0	0	0	0	0	0	0	0	0	0	0	0	0	0	0
Eukaryota	Alveolata	Dinoflagellata	Dinophyceae	Gonyaulacales	Goniodomataceae	Alexandrium	Alexandrium_minutum	auto	0	0	0	0	0	0	0	0	0	0	0	0	0	0	0	0	0	0	0	0	0	0	0	0	0	0	0	0	0	0	0.0337268	0.0505902	0	0	0	0	0	0	0	0	0
Eukaryota	Alveolata	Dinoflagellata	Dinophyceae	Gonyaulacales	Goniodomataceae	Coolia	Coolia_sp.	auto	0	0	0	0	0	0	0	0.0337268	0	0	0	0	0	0	0	0	0	0	0	0	0	0	0	0.0168634	0	0	0	0	0	0	0	0	0	0	0	0	0	0	0	0	0
Eukaryota	Alveolata	Dinoflagellata	Dinophyceae	Suessiales	Suessiaceae	Leiocephalium	Leiocephalium_pseudosanguineum	auto	0	0	0	0	0	0	0	0	0	0	0	0	0	0	0	0	0	0	0.0168634	0	0	0	0	0	0	0	0	0	0	0	0	0	0	0	0	0	0	0	0	0	0
Eukaryota	Alveolata	Dinoflagellata	Dinophyceae	Gonyaulacales	Goniodomataceae	Alexandrium	Alexandrium_cohorticula	auto	0	0	0	0	0	0	0	0.0505902	0	0	0	0	0	0.0505902	0	0	0	0	0	0	0	0	0	0	0	0	0	0	0	0	0	0	0	0	0	0	0	0	0	0	0
Eukaryota	Stramenopiles	Ochrophyta	Bacillariophyta	Bacillariophyta_X	Radial-centric-basal-Coscinodiscophyceae	Actinocyclus	Actinocyclus_curvatulus	auto	0.571429	1.2381	42.1905	0	0	0	0.190476	0.47619	4.19048	0	0	0.190476	0	0.380952	0	0	0.380952	0	0	0.571429	1.71429	0	0	0.380952	0	0.190476	0.0952381	0	0	0	0.952381	1.42857	0	0	0.761905	1.80952	1.14286	5.61905	28	5.71429	0.285714
Eukaryota	Stramenopiles	Ochrophyta	Bacillariophyta	Bacillariophyta_X	Radial-centric-basal-Coscinodiscophyceae	Actinocyclus	Actinocyclus_sp.	auto	0.190476	0	0.190476	0	0	0	0	0	5.2381	0	0	0.380952	0	0.0952381	0	0.190476	0	0.190476	5.52381	0.952381	0.285714	0.0952381	0	0.857143	0	0	0.47619	5.04762	6.66667	0.0952381	5.90476	2.19048	0.47619	0.666667	0.285714	0.380952	1.2381	1.14286	0.380952	0.190476	1.61905
Eukaryota	Stramenopiles	Ochrophyta	Bacillariophyta	Bacillariophyta_X	Raphid-pennate	Amphora	Amphora_coffeaeformis	auto	0.0952381	0.666667	0	0.0952381	0.0952381	0	0	0.0952381	1.61905	0	0	0	0	0.0952381	0	0	0	0	0	0	0	0	0	0	0	0	0	0	0	0	0	0	0.0952381	0	0	0	0	0	0	0	0
Eukaryota	Stramenopiles	Ochrophyta	Bacillariophyta	Bacillariophyta_X	Raphid-pennate	Amphora	Amphora_sp.	auto	0	0	0	0	0	0	0	0.190476	0.0952381	0	0	0	0	0.0952381	0	0	0	0.190476	0	0	0	0	0	0	0	0	0	0	0	0	0.285714	0.190476	0	0	0.0952381	0	0	0	0	0	0
Eukaryota	Stramenopiles	Ochrophyta	Bacillariophyta	Bacillariophyta_X	Araphid-pennate	Araphid-pennate_X	Araphid-pennate_X_sp.	auto	16.2857	8	671.905	148.286	55.1429	64.9524	2.95238	48.7619	35.1429	68	23.619	52.5714	9.04762	44.9524	41.619	24.381	6	17.0476	41.619	19.619	39.1429	10.4762	18.6667	4.09524	189.524	1.71429	38.0952	3.71429	6.85714	7.90476	1.52381	2	29.0476	3.2381	6.66667	32.1905	19.5238	12.2857	13.4286	4.19048	33.5238
Eukaryota	Stramenopiles	Ochrophyta	Bacillariophyta	Bacillariophyta_X	Polar-centric-Mediophyceae	Arcocellulus	Arcocellulus_cornucervis	auto	0.0952381	0	7.2381	0.0952381	0	0	0	0	0	0	0	0	0	0.0952381	0	0	0	0	0	0	0	0	0	0	0	0	0	0	0	0	0	0	0	0	0	0	6.09524	4.19048	294.762	0.761905	0.380952
Eukaryota	Stramenopiles	Ochrophyta	Bacillariophyta	Bacillariophyta_X	Araphid-pennate	Asterionella	Asterionella_glacialis	auto	0	0	0	0	0	0	0	0	0	0	0	0	0	0	0	0	0	0	0	0	0	0	0	0	0	0	0	0	0	0	0	0	0.0952381	0	0	0	0	0	0	0	0
Eukaryota	Stramenopiles	Ochrophyta	Bacillariophyta	Bacillariophyta_X	Araphid-pennate	Asterionellopsis	Asterionellopsis_glacialis	auto	0	0.666667	132	0	0	0	0	1.90476	0	0	0	0	0	2.7619	0	0	0.380952	0	0	0	0	0	0	0	0	0	0	0	0	0	0.0952381	0	0	0	0	0	0	0	0	0	0
Eukaryota	Stramenopiles	Ochrophyta	Bacillariophyta	Bacillariophyta_X	Polar-centric-Mediophyceae	Attheya	Attheya_longicornis	auto	0	0	0.0952381	0	0	0	0	0	0	0	0	0	0	0	0	0	0	0	0	0	0	0	0	0	0	0	0	0	0	0	0	0	0	0	0	0	0.0952381	0	0	0	0
Eukaryota	Stramenopiles	Ochrophyta	Bacillariophyta	Bacillariophyta_X	Bacillariophyta_XX	Bacillariophyta_XXX	Bacillariophyta_XXX_sp.	auto	89.619	24.0952	27596.3	41.0476	15.0476	43.619	10.0952	1348.19	112.476	42.0952	12.1905	100.857	8.66667	1015.62	23.8095	37.3333	10.4762	86.0952	92.5714	222	24.381	27.1429	70.381	130.571	146.571	77.1429	52.9524	42	36.2857	133.524	305.714	164.286	195.429	28.6667	46.6667	212.476	278.095	126.286	200.667	115.333	48.0952
Eukaryota	Stramenopiles	Ochrophyta	Bacillariophyta	Bacillariophyta_X	Polar-centric-Mediophyceae	Bacteriastrum	Bacteriastrum_mediterraneum	auto	0.761905	0.666667	246	0.380952	0.380952	0.0952381	0	7.2381	0	0.47619	0.285714	6.47619	0.0952381	6	0.285714	0	1.61905	1.2381	2.38095	5.42857	0.761905	2.57143	2.19048	3.04762	1.14286	0.285714	2.95238	0.380952	0.285714	0.571429	7.33333	3.61905	7.14286	0.47619	3.33333	17.3333	25.0476	1.04762	0	0.952381	0.0952381
Eukaryota	Stramenopiles	Ochrophyta	Bacillariophyta	Bacillariophyta_X	Polar-centric-Mediophyceae	Chaetoceros	Chaetoceros_brevis_2	auto	0	0	29.8095	0	0	0.0952381	0	0	0	0	0	0	0	0	0	0	0	0	0	0	0	0	0	0	0	0	0	0	0	0	0	0	0	0	0	0	0	0	6.38095	0	0
Eukaryota	Stramenopiles	Ochrophyta	Bacillariophyta	Bacillariophyta_X	Polar-centric-Mediophyceae	Chaetoceros	Chaetoceros_calcitrans	auto	2.28571	0	492.19	0.571429	0	0	0	3.33333	0	0.0952381	0	0.571429	0	2.57143	0	0.190476	0.0952381	0	0.0952381	0	0	0.666667	0.952381	0.857143	0	0	0	0	0.47619	0	15.619	9.2381	0.857143	0.571429	0.285714	0.571429	0	0	0	0	0
Eukaryota	Stramenopiles	Ochrophyta	Bacillariophyta	Bacillariophyta_X	Polar-centric-Mediophyceae	Chaetoceros	Chaetoceros_curvisetus_3	auto	0	0	5.2381	0	0	0.0952381	0	7.61905	0	0.380952	0.0952381	2	0	6.7619	0.285714	0.380952	0	0	1.42857	0.47619	0.0952381	0	0	0	0	0	0.0952381	0	0	0.285714	0.190476	0.0952381	0.380952	0.0952381	0	0.190476	1.04762	0	0	0	0
Eukaryota	Stramenopiles	Ochrophyta	Bacillariophyta	Bacillariophyta_X	Polar-centric-Mediophyceae	Chaetoceros	Chaetoceros_debilis	auto	0	0	0	0	0	0	0	0.285714	0	0	0	0	0	0.190476	0	0	0	0	0	0	0.0952381	0	0	0	0	0	0	0	0	0	0	0	0	0	0	0	0	0	0	0	0
Eukaryota	Stramenopiles	Ochrophyta	Bacillariophyta	Bacillariophyta_X	Polar-centric-Mediophyceae	Chaetoceros	Chaetoceros_debilis_2	auto	0.47619	0.761905	10079.3	7.61905	2.28571	0.380952	0	0	8.85714	0	0	0	0	0	0	0	0	0	0	0	0	0	0	0	0.0952381	0	0.0952381	0.47619	0.857143	0	0	0	0	0	0	0	0	1.04762	0.190476	2.09524	0
Eukaryota	Stramenopiles	Ochrophyta	Bacillariophyta	Bacillariophyta_X	Polar-centric-Mediophyceae	Chaetoceros	Chaetoceros_diadema_1	auto	20.4762	0.190476	40.6667	0.380952	0	0.0952381	0	46.1905	1032.67	0.0952381	0	0	0	62	1.33333	0.0952381	0.666667	0.190476	0.857143	0.47619	4.28571	0	0.857143	2.57143	18.6667	6.38095	2.19048	59.4286	0.190476	0.952381	1.2381	1.33333	1.61905	0.0952381	0.0952381	6.95238	76.8571	29.3333	34.7619	6.09524	0.285714
Eukaryota	Stramenopiles	Ochrophyta	Bacillariophyta	Bacillariophyta_X	Polar-centric-Mediophyceae	Chaetoceros	Chaetoceros_lauderi	auto	0	0	15.4286	0	0	0	0	0.190476	0	0.0952381	0.0952381	0	0	0.0952381	0	0	0	0	0	0	0	0	0	0	0	0	0	0	0	0	0	0.0952381	0	0	0	2.19048	0.0952381	0	0	0	0
Eukaryota	Stramenopiles	Ochrophyta	Bacillariophyta	Bacillariophyta_X	Polar-centric-Mediophyceae	Chaetoceros	Chaetoceros_muellerii	auto	0	0	23.0476	0	0	0	0	0.0952381	0	0	0	0	0	0.0952381	0	0	0	0	0	0.285714	0	0.285714	0	0	0	0	0	0	0	0	0	0.0952381	0	0	0	0	0	0	0	0	0
Eukaryota	Stramenopiles	Ochrophyta	Bacillariophyta	Bacillariophyta_X	Polar-centric-Mediophyceae	Chaetoceros	Chaetoceros_neogracilis	auto	0	0.761905	0	0	0	0	0	0	0	0	0	0	0	0	0	0	0	0	0	0	0	0	0	0	0	0	0	0	0	0	0.285714	0	0	0	0	0	0	0	0	0	0
Eukaryota	Stramenopiles	Ochrophyta	Bacillariophyta	Bacillariophyta_X	Polar-centric-Mediophyceae	Chaetoceros	Chaetoceros_peruvianus	auto	1.61905	0.857143	0.666667	0	0	0	0.0952381	0	0	0	0	0	0	0	0	0	0	0	0	0	0.0952381	0	0	0	0	0	0	0	0	0	0.0952381	0	0	0	0	0	0	0	0	0.47619	0
Eukaryota	Stramenopiles	Ochrophyta	Bacillariophyta	Bacillariophyta_X	Polar-centric-Mediophyceae	Chaetoceros	Chaetoceros_protuberans	auto	0	0	7.14286	0	0	0.0952381	0	0	0	0	0	0	0	0	0	0	0	0	0	0	0	0	0	0	0	0	0	0	0	0	0	0	0	0	0	0	0	0	0.0952381	0	0
Eukaryota	Stramenopiles	Ochrophyta	Bacillariophyta	Bacillariophyta_X	Polar-centric-Mediophyceae	Chaetoceros	Chaetoceros_pumilum	auto	0	0	6.09524	0	0	0	0	0	0	0	0	0	0	0	0	0	0	0	0	0	0	0	0	0	0	0	0	0	0	0	0	0	0	0	0	0	0	0	0	0	0
Eukaryota	Stramenopiles	Ochrophyta	Bacillariophyta	Bacillariophyta_X	Polar-centric-Mediophyceae	Chaetoceros	Chaetoceros_radicans	auto	0	0	111.048	0.47619	0	0	0	0	0	0	0	0	0	0	0	0	0	0	0	0	0	0	0	0	0	0	0	0	0	0	0	0	0	0	0	0	0.0952381	0	0	0	0
Eukaryota	Stramenopiles	Ochrophyta	Bacillariophyta	Bacillariophyta_X	Polar-centric-Mediophyceae	Chaetoceros	Chaetoceros_rostratus	auto	4.28571	1.04762	1602	1.33333	0.857143	0.285714	0.190476	267.619	9.33333	2.09524	0.666667	2.28571	0.761905	184.857	2.66667	1.90476	0.190476	1.90476	4.09524	3.80952	0.571429	0.190476	1.2381	4.85714	0.0952381	15.619	1.2381	0.571429	0.857143	1.52381	0.571429	0.285714	1.33333	0.666667	1.14286	4.95238	2.66667	0.761905	0.285714	0.857143	0.761905
Eukaryota	Stramenopiles	Ochrophyta	Bacillariophyta	Bacillariophyta_X	Polar-centric-Mediophyceae	Chaetoceros	Chaetoceros_socialis	auto	0.0952381	0	25.7143	0	0	0	0	0.571429	5.61905	0	0	0	0	0.0952381	0	0	0	0	0	0	0.0952381	0	0	0	0	0	0	0	0	0	0	0	0	0	0	0	0	0	0.0952381	0	0
Eukaryota	Stramenopiles	Ochrophyta	Bacillariophyta	Bacillariophyta_X	Polar-centric-Mediophyceae	Chaetoceros	Chaetoceros_sp_Clade_Na26B1	auto	0	0	262.381	0.952381	0.190476	0	0	263.238	6.7619	2	0.285714	4.66667	0.0952381	409.619	1.33333	0.47619	1.71429	0	0	0.0952381	0	0	0	0.190476	0.190476	0	43.0476	0	0	0	2.57143	1.80952	2.7619	0	0.285714	0.761905	0.285714	0.380952	0	0	0
Eukaryota	Stramenopiles	Ochrophyta	Bacillariophyta	Bacillariophyta_X	Polar-centric-Mediophyceae	Chaetoceros	Chaetoceros_sp.	auto	0.285714	0.571429	70.0952	10.5714	1.14286	1.80952	0.285714	122.762	4.09524	1.14286	1.04762	6.85714	0.285714	181.429	1.2381	1.14286	3.90476	0	0.0952381	1.90476	0.571429	0.190476	0.0952381	0.571429	0.190476	0	0.761905	0	0.0952381	0.190476	2.19048	1.2381	5.80952	0.190476	0.380952	4.57143	0.761905	1.71429	0.0952381	0.380952	0
Eukaryota	Stramenopiles	Ochrophyta	Bacillariophyta	Bacillariophyta_X	Polar-centric-Mediophyceae	Chaetoceros	Chaetoceros_tenuissimus	auto	0.0952381	0.0952381	133.619	0.571429	0.47619	0	0	4	0	20.1905	0.190476	0.190476	0.285714	0.380952	1.33333	0.190476	0	0	0	0	0	1.71429	0	0	328.381	0.190476	349.81	0	0	0	0.285714	7.2381	13.8095	0.571429	0.0952381	7.04762	24.0952	502.952	22.4762	0.380952	0.0952381
Eukaryota	Stramenopiles	Ochrophyta	Bacillariophyta	Bacillariophyta_X	Polar-centric-Mediophyceae	Chaetoceros	Chaetoceros_throndsenii	auto	0	0	0	0	0	0	0	4.57143	0.571429	0	0	0	0.285714	3.52381	3.2381	1.14286	0	0	0	0	0	0	0	0	0	0	0	0	0	0	0	0	0	0	0	0	0	0	0	0	0
Eukaryota	Stramenopiles	Ochrophyta	Bacillariophyta	Bacillariophyta_X	Polar-centric-Mediophyceae	Conticribra	Conticribra_weissflogii	auto	0.0952381	0.0952381	0.190476	0	0	0	0	0	6.38095	0	0.0952381	0.380952	0	0	0	0	0	0.285714	13.9048	0	1.14286	0	0	0	0	0	0.190476	2.66667	5.2381	0	0	0	0.0952381	0	0	0	0.0952381	5.90476	0	8.57143	17.0476
Eukaryota	Stramenopiles	Ochrophyta	Bacillariophyta	Bacillariophyta_X	Radial-centric-basal-Coscinodiscophyceae	Corethron	Corethron_hystrix	auto	0	0	74.4762	0	0	0	0	0	0	0	0	0	0	0	0	0	0	0	0.380952	0.0952381	0.190476	0	0	0.0952381	0	0.190476	0	0	0.0952381	0	0.190476	0.190476	0.190476	0	0.0952381	19.8095	1.33333	0.380952	0.190476	1.33333	0
Eukaryota	Stramenopiles	Ochrophyta	Bacillariophyta	Bacillariophyta_X	Radial-centric-basal-Coscinodiscophyceae	Corethron	Corethron_inerme	auto	0.285714	2.09524	0	0	0	0	0	0	0	0	0	0	0	0	0	0	0	0	0	0	0	0	0	0	0	0	0	0	0	0	0	0	0	0	0	0	0	0	0	0.0952381	0
Eukaryota	Stramenopiles	Ochrophyta	Bacillariophyta	Bacillariophyta_X	Radial-centric-basal-Coscinodiscophyceae	Corethron	Corethron_sp.	auto	0	5.04762	3.14286	0	0	0.0952381	0.0952381	3.42857	0.0952381	0.285714	0.190476	0.666667	0.0952381	1.90476	0.190476	0.0952381	0	3.33333	0.0952381	0	0	0	0	0	0	0	0	0.190476	0.0952381	0	0	0	0	0	0.857143	2.57143	0.571429	0.380952	0	0.47619	1.04762
Eukaryota	Stramenopiles	Ochrophyta	Bacillariophyta	Bacillariophyta_X	Radial-centric-basal-Coscinodiscophyceae	Coscinodiscus	Coscinodiscus_radiatus	auto	0	0	0.47619	0	0	0	0.0952381	0	0	0	0	0	0	0	0	0	0	0	0	0	0.0952381	0	0	0.0952381	0	0	0	0	0	0	0	0	0	0.190476	0	0	0.666667	1.90476	0.285714	0	0
Eukaryota	Stramenopiles	Ochrophyta	Bacillariophyta	Bacillariophyta_X	Radial-centric-basal-Coscinodiscophyceae	Coscinodiscus	Coscinodiscus_wailesii	auto	0	0	0.380952	0	0	0	0	0	0	0	0	0	0	0	0	0	0	0	0	0	0	0	0	0	0	0	0	0	0	0	0	0	0	0	0	0	0.190476	0	0	0	0
Eukaryota	Stramenopiles	Ochrophyta	Bacillariophyta	Bacillariophyta_X	Polar-centric-Mediophyceae	Cyclotella	Cyclotella_choctawhatcheeana	auto	0	0	1.52381	0	0	0	0	7.90476	0.190476	0	0	0	6.57143	42.2857	149.048	72.2857	0	0	0	0	0.0952381	0	0	0	0	0	0	0	0	0	0	0	0	0	0	0	0	0	0	0	0
Eukaryota	Stramenopiles	Ochrophyta	Bacillariophyta	Bacillariophyta_X	Polar-centric-Mediophyceae	Cyclotella	Cyclotella_litoralis	auto	0	0	0	0	0	0	0	0	0	0	0	0	0	0.285714	0.190476	0.0952381	0	0	0	0	0	0	0	0	0	0	0	0	0	0	0	0	0	0	0	0	0	0	0	0	0
Eukaryota	Stramenopiles	Ochrophyta	Bacillariophyta	Bacillariophyta_X	Polar-centric-Mediophyceae	Cyclotella	Cyclotella_meneghiniana	auto	0	0	0	0	0	0	0	0	0	0	0	0	0	0	0	0	0	0	0	0	0	0	0	0	0	0	0.761905	0	0	0	0	0	0	0	0	0	0	0	0	0	0
Eukaryota	Stramenopiles	Ochrophyta	Bacillariophyta	Bacillariophyta_X	Polar-centric-Mediophyceae	Cyclotella	Cyclotella_sp.	auto	0	0	0	0	0	0	0	0.0952381	0	0	0	0	0	0.190476	0.285714	0.190476	0	0.0952381	0	0	0	0	0	0	2.19048	0	76.7619	0	0	0	0	3.2381	0.190476	0.0952381	0.0952381	0	0	0	0	0	0
Eukaryota	Stramenopiles	Ochrophyta	Bacillariophyta	Bacillariophyta_X	Polar-centric-Mediophyceae	Cyclotella	Cyclotella_striata	auto	0	0	14.6667	0	0	0	0	0.0952381	0	0	0	0	0.0952381	0.0952381	0.761905	0.0952381	0	0	0	0	0	0	0	0	0	0	0	0	0	0	0	0	0	0	0	0	0	0	0	0	0
Eukaryota	Stramenopiles	Ochrophyta	Bacillariophyta	Bacillariophyta_X	Raphid-pennate	Cylindrotheca	Cylindrotheca_closterium	auto	89.2381	46	325.048	81.9048	17.5238	9.71429	0.47619	37.619	448.762	20.2857	20.5714	7.52381	4.28571	22.6667	17.8095	5.61905	0.47619	152.476	241.429	63.8095	7.90476	23.5238	105.905	235.429	2089.71	272	400.762	26.4762	18.4762	12.0952	96.7619	28.8571	268.857	64.7619	82.9524	114	29.5238	138.286	25.8095	5.14286	5.80952
Eukaryota	Stramenopiles	Ochrophyta	Bacillariophyta	Bacillariophyta_X	Raphid-pennate	Cylindrotheca	Cylindrotheca_sp.	auto	0.190476	0.0952381	0.761905	0.0952381	0	0	0	0.190476	2	0.0952381	0.0952381	0	0	0.0952381	0	0	0	0.571429	0.47619	0.571429	0	0.0952381	0.0952381	0.190476	5.90476	0.380952	1.33333	0	0	0	0.285714	0	0.761905	0.0952381	0.0952381	0.571429	0.190476	0.380952	0.190476	0	0
Eukaryota	Stramenopiles	Ochrophyta	Bacillariophyta	Bacillariophyta_X	Polar-centric-Mediophyceae	Cymatosira	Cymatosira_belgica	auto	0	0	0	0	0	0	0	0.285714	0	0	0	0	0	0	0	0	0	0	0	0	0	0	0	0	0	0	0	0	0	0	0	0	0	0	0	0	0	0.0952381	0	0.285714	0
Eukaryota	Stramenopiles	Ochrophyta	Bacillariophyta	Bacillariophyta_X	Raphid-pennate	Cymbella	Cymbella_cistuliformis	auto	0.571429	0.190476	0	0	0	0	0	0	0	0	0	0	0	0	0	0	0	0	0	0	0	0	0	0	0	0	0.0952381	0	0	0	0	0	1.33333	0	0.285714	0	0	0	0	0	0
Eukaryota	Stramenopiles	Ochrophyta	Bacillariophyta	Bacillariophyta_X	Raphid-pennate	Cymbella	Cymbella_sp.	auto	0.380952	0	0.857143	0	0	0	0	0	0	0	0	0	0	0	0.0952381	0	0	0	0	0	0	0	0	0	0.285714	0	0.0952381	0.0952381	0	0	0	0	1.14286	0.0952381	0.0952381	1.61905	0.952381	2.95238	0.0952381	0.285714	0.0952381
Eukaryota	Stramenopiles	Ochrophyta	Bacillariophyta	Bacillariophyta_X	Polar-centric-Mediophyceae	Ditylum	Ditylum_brightwellii	auto	2	0	0	0	0	0	0	1.42857	126.095	0	0	0	0	0.0952381	0	0	0	0	0	0	0.0952381	0	0	0.285714	0	1.33333	0	5.71429	0	0.0952381	0	0	0	0	0	1.2381	3.42857	0	0	0.380952	0
Eukaryota	Stramenopiles	Ochrophyta	Bacillariophyta	Bacillariophyta_X	Raphid-pennate	Eolimna	Eolimna_minima	auto	0	0.0952381	0	0	0	0	0	0	0	0	0	0	0	0	0	0	0	0	0	0	0	0	0	0	0	0	0	0	0	0	0.0952381	0	0	0	0	0	0	0	0	0	0
Eukaryota	Stramenopiles	Ochrophyta	Bacillariophyta	Bacillariophyta_X	Polar-centric-Mediophyceae	Eucampia	Eucampia_sp.	auto	0.285714	0.571429	1013.43	0.0952381	0.857143	0	0	8.28571	7.61905	0	0	0	0.190476	6.28571	0.190476	0.0952381	2.28571	0	0.285714	14	0.0952381	0	0	0.0952381	0	0	0.190476	0.190476	0.666667	0	1.04762	0.666667	1.42857	1.61905	0	5.14286	25.0476	20.381	29.9048	1.2381	0.0952381
Eukaryota	Stramenopiles	Ochrophyta	Bacillariophyta	Bacillariophyta_X	Raphid-pennate	Fistulifera	Fistulifera_pelliculosa	auto	0	0	0	0	0	0	0	0	16.7619	0	0	0	0	0	0	0	0	0	0	0	0	0	0	0	0	0	0	0	0	0	0	0	0	0	0	0	0	0	0	0	0
Eukaryota	Stramenopiles	Ochrophyta	Bacillariophyta	Bacillariophyta_X	Raphid-pennate	Fragilariopsis	Fragilariopsis_cylindrus	auto	0	11.5238	0	0	0	0	0	0	0	0	0	0	0	0	0	0	0	0	0	0	0	0	0	0	0	0.0952381	0	0	0	0	4.47619	0	0.47619	0.571429	0	0	0	0	0	0	0
Eukaryota	Stramenopiles	Ochrophyta	Bacillariophyta	Bacillariophyta_X	Raphid-pennate	Fragilariopsis	Fragilariopsis_sp.	auto	0	1.90476	1.52381	0.857143	0.666667	1.04762	2.38095	0	0	0.190476	0.0952381	0	0.0952381	0	0	0.285714	0	0.285714	0.285714	0	0	0.0952381	0.190476	0.0952381	0	0.0952381	0	0	0.0952381	0.190476	0.571429	0.47619	0.0952381	0.0952381	0.380952	0.0952381	0.0952381	0.47619	14.7619	0.666667	0.47619
Eukaryota	Stramenopiles	Ochrophyta	Bacillariophyta	Bacillariophyta_X	Araphid-pennate	Grammatophora	Grammatophora_marina	auto	0	0	0	0	0	0	0	0	0	0.190476	0.0952381	0	0	0	0	0	0	0	0.0952381	0	0	0	0	0	0	0	0	0	0	0	0	0	0	0	0	0	0	0	0	0	0
Eukaryota	Stramenopiles	Ochrophyta	Bacillariophyta	Bacillariophyta_X	Raphid-pennate	Haslea	Haslea_sp.	auto	0	0	0	0	0	0	0	0	0	0	0	0	0	0	0	0	0	0	0	0	0	0	0	0	0	0	0	0	0	0	0	0	0.0952381	0	0.0952381	0	0	0.0952381	0	0	0
Eukaryota	Stramenopiles	Ochrophyta	Bacillariophyta	Bacillariophyta_X	Raphid-pennate	Haslea	Haslea_spicula	auto	0	0	0	0	0	0	0	0	0	0	0	0	0	0	0	0	0	0	0	0	0	0	0	0	0	0	0	0	0	0	0	0	0	0	0	0	0	0	0	0.0952381	0
Eukaryota	Stramenopiles	Ochrophyta	Bacillariophyta	Bacillariophyta_X	Polar-centric-Mediophyceae	Hemiaulus	Hemiaulus_sinensis	auto	4.47619	6.19048	0.285714	0	0	0	0.666667	0	0.0952381	0	0	1.33333	0	0	0	0	0	0	0	0	0	0	0	0	0	0.666667	0	0.190476	0.285714	0	3.61905	0	0.0952381	0.0952381	0	0	0	0	0	4.57143	0
Eukaryota	Stramenopiles	Ochrophyta	Bacillariophyta	Bacillariophyta_X	Araphid-pennate	Hyalosira	Hyalosira_sp.	auto	0	0	0	0	0	0	0	0	0	0	0	0	0	0	0	0	0	0	0	0	0	0	0	0	0	0	0	0	0	0	0	0	0	0	0	0.190476	0	0	0	0	0
Eukaryota	Stramenopiles	Ochrophyta	Bacillariophyta	Bacillariophyta_X	Polar-centric-Mediophyceae	Lauderia	Lauderia_borealis	auto	0	0	47.5238	0.285714	0	0	0	0	0	0	0	0	0	0	0	0	0	0	0	0	0	0	0	0	0	0	0	0	0	0	0	0	0	0	0	0	0	0.857143	0	0	0
Eukaryota	Stramenopiles	Ochrophyta	Bacillariophyta	Bacillariophyta_X	Radial-centric-basal-Coscinodiscophyceae	Leptocylindrus	Leptocylindrus_aporus	auto	2.09524	17.4286	5400.38	10.381	9.42857	0.0952381	0.0952381	19.619	26.2857	0	0.380952	0	0.0952381	2.7619	1.14286	0.285714	0	0	1.71429	0.0952381	0	0	0	0	0	0	0	0.285714	0.0952381	0	0	0	0	0	0	0	0.571429	0	0	0	0
Eukaryota	Stramenopiles	Ochrophyta	Bacillariophyta	Bacillariophyta_X	Radial-centric-basal-Coscinodiscophyceae	Leptocylindrus	Leptocylindrus_convexus	auto	1.14286	7.14286	2924.38	10	21.619	0.666667	0.0952381	66	25.7143	6	5.04762	0.761905	0.571429	4.57143	0.285714	0.0952381	0	0.0952381	0	8.57143	0	0.190476	0	0	0.380952	0	0	0.190476	0.761905	0	0.285714	1.2381	3.61905	1.04762	0.761905	4.95238	2.7619	0.0952381	0.285714	0.0952381	0
Eukaryota	Stramenopiles	Ochrophyta	Bacillariophyta	Bacillariophyta_X	Radial-centric-basal-Coscinodiscophyceae	Leptocylindrus	Leptocylindrus_danicus	auto	11.5238	31.1429	5028.1	72.5714	39.3333	1.71429	0.190476	2.47619	2.28571	7.33333	5.04762	0	0.0952381	1.33333	1.42857	0.190476	0.285714	1.52381	1.61905	9.2381	0.190476	4.19048	0	0	3.2381	0.190476	0	0.285714	1.14286	0	1.61905	10.5714	10.381	3.90476	0.666667	23.0476	33.5238	0	1.2381	0	0
Eukaryota	Stramenopiles	Ochrophyta	Bacillariophyta	Bacillariophyta_X	Radial-centric-basal-Coscinodiscophyceae	Leptocylindrus	Leptocylindrus_minimus	auto	0	0	0	0	0	0	0	0	0	0	0	0	0	0	0	0	0	0	0	0	0	0	0	0	0	0	0	0	0	0	0	0	0	0	0	0	0	0	0	0	0
Eukaryota	Stramenopiles	Ochrophyta	Bacillariophyta	Bacillariophyta_X	Radial-centric-basal-Coscinodiscophyceae	Leptocylindrus	Leptocylindrus_sp.	auto	0.0952381	0.285714	26.8571	0.285714	0.380952	0	0.0952381	0	0	0.0952381	0	0	0	0	0.0952381	0	0	0	0	0	0	0	0	0	0	0	0	0	0	0	0	0	0.0952381	0.0952381	0	0.0952381	0.190476	0	0	0	0
Eukaryota	Stramenopiles	Ochrophyta	Bacillariophyta	Bacillariophyta_X	Araphid-pennate	Limixoophora	Limixoophora_grandis	auto	0	0	0	0	0	0	0	0	0.47619	0	0	0	0	0	0	0	0	0	0	0	0	0	0	0	0	0	0	0	0	0	0	0	0	0	0	0	0	0	0	0	0
Eukaryota	Stramenopiles	Ochrophyta	Bacillariophyta	Bacillariophyta_X	Polar-centric-Mediophyceae	Lithodesmium	Lithodesmium_undulatum	auto	0.0952381	0	0.190476	0	0	0	0	0.190476	0	0	0	0	0.190476	0	0	0	0	0	0.0952381	0.190476	0	0	0	0.0952381	0	0	1.2381	0	0	0	0	0	0	0	0	0.0952381	0.380952	0	0	0	0
Eukaryota	Stramenopiles	Ochrophyta	Bacillariophyta	Bacillariophyta_X	Polar-centric-Mediophyceae	Minidiscus	Minidiscus_sp.	auto	0.47619	0	152.286	20.1905	0	0.47619	0.857143	0	0	0	0	0	0	0.0952381	0.0952381	0.0952381	0	0	0	0	0	0	0	0	0.190476	0	0	0	0	0	0	0	0	0	0	0.666667	1.61905	29.8095	18.2857	0.380952	0.0952381
Eukaryota	Stramenopiles	Ochrophyta	Bacillariophyta	Bacillariophyta_X	Polar-centric-Mediophyceae	Minidiscus	Minidiscus_variabilis	auto	3.61905	0.285714	849.048	130.476	1.33333	0.857143	3.61905	0.190476	0	0	0	0	0	0.0952381	0.285714	0	0	0	0.190476	0.0952381	0.285714	0.0952381	0	0	0.0952381	0	0	0.190476	0	0	0	0	0.190476	0	0	4.66667	8.57143	212.952	138.381	1.14286	0.285714
Eukaryota	Stramenopiles	Ochrophyta	Bacillariophyta	Bacillariophyta_X	Polar-centric-Mediophyceae	Minutocellus	Minutocellus_sp.	auto	4	0	590.19	19.2381	0.761905	0.190476	0	3.33333	240.571	10.1905	0	0	0	0.285714	1.42857	0.285714	0.0952381	1.2381	0.285714	0	0.761905	0	0	0.571429	72.1905	1.80952	146.095	20.4762	0	0.0952381	0	1.90476	25.8095	1.14286	0.285714	0.380952	0.285714	0.666667	8.19048	0.285714	0.190476
Eukaryota	Stramenopiles	Ochrophyta	Bacillariophyta	Bacillariophyta_X	Raphid-pennate	Navicula	Navicula_sp.	auto	0.285714	0.47619	214.286	7.90476	0	0	0	9.71429	1.2381	0.380952	0	0	0	4.95238	18.1905	1.42857	0.190476	0.0952381	0.857143	0	0	0	0	0	2	0	1.33333	0.0952381	0.285714	0	0	0	21.4286	0.285714	6.19048	1.04762	13.1429	1.33333	94.9524	3.14286	0
Eukaryota	Stramenopiles	Ochrophyta	Bacillariophyta	Bacillariophyta_X	Raphid-pennate	Nitzschia	Nitzschia_microcephala	auto	0	0	0	0	0	0	0	0	0	0	0	0	0	0	0	0	0	0	0	0	0	0	0	0	0.571429	0	0	0	0	0	0	0	0.190476	0	0	0	0	0	0	0	0
Eukaryota	Stramenopiles	Ochrophyta	Bacillariophyta	Bacillariophyta_X	Polar-centric-Mediophyceae	Odontella	Odontella_sinensis	auto	0	1.61905	1.04762	0	0	0.0952381	0	0	0	0	0	0	0	0	0	0	0.47619	0	0	0	0	0	0	0	0	0	0	0.380952	0.666667	0	0.285714	0	0.0952381	0	0	0	0	0	0	0	0
Eukaryota	Stramenopiles	Ochrophyta	Bacillariophyta	Bacillariophyta_X	Raphid-pennate	Phaeodactylum	Phaeodactylum_tricornutum	auto	0	0.285714	1.52381	1.04762	0.285714	0	0	0	0	0	0	0	0	0	0	0	0	0	0	0	0	0	0	0	0	0	0	0	0	0	0	0	0	0	0	0	0	0	0	0	0
Eukaryota	Stramenopiles	Ochrophyta	Bacillariophyta	Bacillariophyta_X	Polar-centric-Mediophyceae	Planktoniella	Planktoniella_sol	auto	0	0	0.0952381	0	0	0	0	0	0.190476	0	0	0.0952381	0	0	0	0	0	0	0.666667	0	0	0	0	0	0	0	0	0.47619	0.952381	0	0	0	0	0.190476	0	0	0	0	0	0	0
Eukaryota	Stramenopiles	Ochrophyta	Bacillariophyta	Bacillariophyta_X	Raphid-pennate	Pleurosigma	Pleurosigma_intermedium	auto	0.190476	2.09524	20.7619	7.80952	2.57143	1.2381	5.2381	8.19048	9.61905	2.95238	1.61905	6.09524	0	5.2381	0	0.285714	0	0.47619	7.61905	3.04762	0	0	0	1.04762	0.857143	0.285714	0.571429	1.90476	2.28571	8.38095	27.3333	12.8571	1.33333	0.285714	0.952381	4.85714	2.28571	13.9048	28.5714	8.28571	14.2857
Eukaryota	Stramenopiles	Ochrophyta	Bacillariophyta	Bacillariophyta_X	Polar-centric-Mediophyceae	Polar-centric-Mediophyceae_X	Polar-centric-Mediophyceae_X_sp.	auto	70.5714	6.85714	613.048	3.2381	1.52381	2.38095	0.952381	164.667	47.4286	2.85714	1.71429	2.85714	7.90476	327.048	12.9524	21.619	28.1905	0.571429	7.61905	7.61905	0.952381	0.285714	0	0.666667	2.09524	0.761905	8.09524	2.28571	1.90476	0	1.14286	1.2381	6.85714	0.285714	1.2381	2.66667	8	648.667	516	1377.24	1.80952
Eukaryota	Stramenopiles	Ochrophyta	Bacillariophyta	Bacillariophyta_X	Polar-centric-Mediophyceae	Porosira	Porosira_sp.	auto	0	0.571429	0	0	0	0	0	0	0	0	0	0	0	0	0	0	0	0	0	0	0	0	0	0	0	0	0	0	0.190476	0	0	0	0	0	0	0	0	0	0	0	0.380952
Eukaryota	Stramenopiles	Ochrophyta	Bacillariophyta	Bacillariophyta_X	Radial-centric-basal-Coscinodiscophyceae	Proboscia	Proboscia_alata	auto	0.190476	0.952381	3.33333	0.952381	0	0	0	0.380952	0.47619	0	0	0.0952381	0	0.571429	0	0	0	0	0.0952381	1.42857	0	0	0	0	0	0	0.0952381	0	0.0952381	0	0	0	0.0952381	0	0	0	0.571429	0	0	0.190476	0.666667
Eukaryota	Stramenopiles	Ochrophyta	Bacillariophyta	Bacillariophyta_X	Raphid-pennate	Pseudo-nitzschia	Pseudo-nitzschia_australis	auto	0.190476	0.190476	1221.24	0.190476	4.66667	0.857143	0	0.0952381	0	0	0.190476	0	0	0.47619	0	0	0.380952	0.190476	2.47619	0	0.190476	0.190476	0.190476	0	0.285714	0.0952381	0	0	0	0	0.0952381	0.952381	0	0	0	23.2381	13.3333	6.09524	4.85714	0.285714	0
Eukaryota	Stramenopiles	Ochrophyta	Bacillariophyta	Bacillariophyta_X	Raphid-pennate	Pseudo-nitzschia	Pseudo-nitzschia_heimii	auto	0.857143	1.04762	687.048	0.666667	2	0.190476	0.0952381	3.14286	4.7619	0.0952381	0.0952381	0.285714	0	2.47619	0	0.190476	0	0.0952381	6.28571	16.9524	0.857143	0.190476	0	0.0952381	0.285714	0	0.761905	0.47619	0.571429	0.666667	0.380952	2	5.61905	0.761905	0.285714	11.9048	4	1.90476	24.0952	3.80952	13.1429
Eukaryota	Stramenopiles	Ochrophyta	Bacillariophyta	Bacillariophyta_X	Raphid-pennate	Pseudo-nitzschia	Pseudo-nitzschia_seriata	auto	0.47619	0.761905	98.381	0	0	0	0	0	0.190476	0	0	1.90476	0	0	0	0	0.0952381	0	2	5.33333	0	0.0952381	0	0.190476	0	0	1.52381	2	1.33333	1.80952	0.666667	0.190476	1.14286	0	0.285714	6.57143	4.7619	8.95238	2	7.61905	37.3333
Eukaryota	Stramenopiles	Ochrophyta	Bacillariophyta	Bacillariophyta_X	Raphid-pennate	Pseudo-nitzschia	Pseudo-nitzschia_sp.	auto	8.47619	3.71429	6555.9	5.33333	6.19048	1.04762	0.761905	65.8095	38.4762	1.2381	2	28	0.666667	46.7619	1.61905	2.95238	0.571429	3.90476	35.2381	208.095	28.0952	11.9048	0.571429	9.90476	8.19048	1.61905	12.5714	1.33333	1.80952	175.81	2.85714	9.80952	31.9048	1.52381	11.1429	54.7619	58.7619	77.4286	549.048	37.2381	280.19
Eukaryota	Stramenopiles	Ochrophyta	Bacillariophyta	Bacillariophyta_X	Raphid-pennate	Pseudogomphonema	Pseudogomphonema_sp.	auto	0.190476	0	0	0	0	0	0	0	0	0	0	0	0	0	0	0	0	0	0	0	0	0	0	0	0	0	0	0	0	0	0	0	0	0	0.0952381	0	0	0	0	0	0
Eukaryota	Stramenopiles	Ochrophyta	Bacillariophyta	Bacillariophyta_X	Radial-centric-basal-Coscinodiscophyceae	Radial-centric-basal-Coscinodiscophyceae_X	Radial-centric-basal-Coscinodiscophyceae_X_sp.	auto	1.14286	17.0476	8233.81	6.57143	18.9524	0.0952381	0.190476	61.4286	0.0952381	0	0	1.33333	0.380952	35.7143	0.761905	2	1.52381	0.571429	0	113.048	0.857143	0.380952	0	0.285714	4.09524	0	0.380952	0.190476	1.80952	1.61905	3.14286	4.66667	18.6667	5.80952	4.38095	48.381	29.1429	0.380952	4.09524	0	0.0952381
Eukaryota	Stramenopiles	Ochrophyta	Bacillariophyta	Bacillariophyta_X	Raphid-pennate	Raphid-pennate_X	Raphid-pennate_X_sp.	auto	111.238	106.952	9414	684.762	147.333	612.571	213.81	131.905	386.286	245.238	68.0952	224.857	24.2857	52.381	69.5238	54.6667	9.71429	223.048	202.571	126	21.619	90.0952	373.048	340	1026.1	294.571	2091.05	64.381	102.952	594.286	327.238	164.571	469.905	116.667	137.143	226.476	170.286	304.667	1578.86	70.8571	201.714
Eukaryota	Stramenopiles	Ochrophyta	Bacillariophyta	Bacillariophyta_X	Araphid-pennate	Rhaphoneis	Rhaphoneis_sp.	auto	0	0	0	0	0	0	0	0	0	0	0	0	0	0	0	0	0	0	0	0	0	0	0	0	0	0	0	0	0	0	0	0	0	0	0	0	0	0	0	0	0
Eukaryota	Stramenopiles	Ochrophyta	Bacillariophyta	Bacillariophyta_X	Radial-centric-basal-Coscinodiscophyceae	Rhizosolenia	Rhizosolenia_setigera	auto	0.47619	0	8.38095	0	0.857143	3.42857	0	0.285714	0	0.285714	0	0.0952381	0	0.0952381	0	0	0.0952381	0.857143	0	0.952381	0.380952	0	0.666667	4	0	3.61905	0	0.0952381	1.33333	0.0952381	5.52381	2.66667	0.190476	0.190476	0	3.14286	2.19048	0.285714	0.380952	0	0.0952381
Eukaryota	Stramenopiles	Ochrophyta	Bacillariophyta	Bacillariophyta_X	Radial-centric-basal-Coscinodiscophyceae	Rhizosolenia	Rhizosolenia_similoides	auto	0	0.857143	594.476	1.14286	0	0	0	0	0	0.190476	0	0	0	0	0	0	0	0	1.80952	3.61905	0	0.285714	0	0.285714	0.857143	0	2.28571	0.0952381	0	0	1.04762	2.28571	7.71429	2.19048	0.857143	3.61905	4.95238	0	0	0	0
Eukaryota	Stramenopiles	Ochrophyta	Bacillariophyta	Bacillariophyta_X	Radial-centric-basal-Coscinodiscophyceae	Rhizosolenia	Rhizosolenia_sp.	auto	0	0.0952381	3.2381	0	0	0	0	0	0	0	0	0	0	0	0	0	0	0	0	0	0	0	0	0	0	0	0	0	0	0	0	0	0	0	0	0	0.190476	0	0	0	0
Eukaryota	Stramenopiles	Ochrophyta	Bacillariophyta	Bacillariophyta_X	Raphid-pennate	Sellaphora	Sellaphora_pupula	auto	0	0	0	0	0	0	0	0	1.61905	0	0	0	0	0.0952381	0	0	0	0	0	0	0	0	0	0	0	0	0	0	0	0	0	0	0	0	0	0	0	0	0	0	0
Eukaryota	Stramenopiles	Ochrophyta	Bacillariophyta	Bacillariophyta_X	Raphid-pennate	Sellaphora	Sellaphora_sp.	auto	0	0	0	0	0	0	0	0	0	0	0	0	0	0	0	0	0	0	0	0	0	0	0	0	0	0	0	0	0	0	0	0	0	0	0	0	0	0	0	0	0
Eukaryota	Stramenopiles	Ochrophyta	Bacillariophyta	Bacillariophyta_X	Polar-centric-Mediophyceae	Shionodiscus	Shionodiscus_ritscheri	auto	0	0.285714	0	0	0	0	0.0952381	0	0	0	0	0	0	0	0	0	0	0	0	0	0	0	0	0	0	0	0	0	0	0	0	0	0	0	0	0	0	0	0	0	0
Eukaryota	Stramenopiles	Ochrophyta	Bacillariophyta	Bacillariophyta_X	Polar-centric-Mediophyceae	Skeletonema	Skeletonema_costatum	auto	0	0	0	0	0	0	0	0	0	0	0	0	0	0	0	0	0	0	0	0	0	0	0	0	0	0	0	0	0	0	0	0	0	0	0	0	0	0	0.190476	0	0
Eukaryota	Stramenopiles	Ochrophyta	Bacillariophyta	Bacillariophyta_X	Polar-centric-Mediophyceae	Skeletonema	Skeletonema_dohrnii	auto	0	0	0	0	0	0	0	0	0	0	0	0	0	0	0	0	0.0952381	0	0	0	0	0	0	0	0	0	0	0	0	0	0	0	0	0	0	0	0	0.0952381	4.66667	0.0952381	0
Eukaryota	Stramenopiles	Ochrophyta	Bacillariophyta	Bacillariophyta_X	Polar-centric-Mediophyceae	Skeletonema	Skeletonema_grevillei	auto	0	0	9.80952	0	0	0	0	0	0	0	0	0	0	0	0	0	0	0	0	0	0	0	0	0	155.429	0	141.238	0	0	0	0.285714	2.09524	0.857143	0	0	0.857143	2	0.190476	0	0	0
Eukaryota	Stramenopiles	Ochrophyta	Bacillariophyta	Bacillariophyta_X	Polar-centric-Mediophyceae	Skeletonema	Skeletonema_marinoi	auto	0	0	0.666667	0	0	0	0	0	0	0	0	0	0	0	0.190476	0	0	0	0	0	0	0	0	0	0	0	0	0	0	0	0	0	0	0	0	0	0	0	0	0	0
Eukaryota	Stramenopiles	Ochrophyta	Bacillariophyta	Bacillariophyta_X	Polar-centric-Mediophyceae	Skeletonema	Skeletonema_menzellii	auto	0.190476	0.0952381	464.286	5.71429	0.0952381	0.0952381	0.190476	0.857143	0	0.190476	0.285714	0	0	0.0952381	0	0	0	1.90476	0.0952381	0	0.0952381	0	0	0	3.04762	0.190476	36.2857	0.0952381	0	0	0	0	0	0	0.0952381	0	0.190476	0	0.190476	0	0
Eukaryota	Stramenopiles	Ochrophyta	Bacillariophyta	Bacillariophyta_X	Polar-centric-Mediophyceae	Skeletonema	Skeletonema_pseudocostatum	auto	0	0	89.619	0.0952381	0	0	0	0.190476	0	0.380952	0	0	0	0	0.380952	0	0	0	0	0	0	0	0	0	0	0	0	0	0	0	0	0	0	0	0	0	0	2.95238	0.0952381	0	0
Eukaryota	Stramenopiles	Ochrophyta	Bacillariophyta	Bacillariophyta_X	Polar-centric-Mediophyceae	Skeletonema	Skeletonema_sp.	auto	0	0	323.333	16.1905	0	0.0952381	0	0.47619	0	0	0	0	0	3.61905	0.47619	0	0.0952381	0	0.0952381	0	0	0	0	0	2.09524	0	1.42857	0	0	0	0	0.0952381	0	0.47619	0	0	0	3.14286	104.286	0.571429	0.190476
Eukaryota	Stramenopiles	Ochrophyta	Bacillariophyta	Bacillariophyta_X	Polar-centric-Mediophyceae	Skeletonema	Skeletonema_subsalsum	auto	0	0	0	0	0	0	0	0	0	0	0	0	0	0	0	0	0	0	0	0	0	0	0	0	0	0	0	0	0	0	0	0	0.190476	0.0952381	0	0	0.380952	0	0	0	0
Eukaryota	Stramenopiles	Ochrophyta	Bacillariophyta	Bacillariophyta_X	Polar-centric-Mediophyceae	Skeletonema	Skeletonema_tropicum	auto	0	0	0	0	0	0	0	0	0	0	0	0	0	0	0	0	0	0	0	0	0	0	0	0	0	0	0	0	0	0	0	0	0	0	0	0	0	0	0	0	0
Eukaryota	Stramenopiles	Ochrophyta	Bacillariophyta	Bacillariophyta_X	Raphid-pennate	Stauroneis	Stauroneis_sp.	auto	0	0	0	0	0	0	0	0	0	0	0	0	0	0	0	0	0	0	0	0	0	0	0	0	0	0	0	0	0	0	0	0	0	0	0	0	0	0	0	0	0
Eukaryota	Stramenopiles	Ochrophyta	Bacillariophyta	Bacillariophyta_X	Radial-centric-basal-Coscinodiscophyceae	Stellarima	Stellarima_microtrias	auto	0	1.71429	0	0	0	0	0	0	0	0	0	0	0	0	0	0	0	0	0	0	0	0	0	0	0	0	0	0	0	0	0	0	0	0	0	0	0	0	0	0	0
Eukaryota	Stramenopiles	Ochrophyta	Bacillariophyta	Bacillariophyta_X	Polar-centric-Mediophyceae	Stephanodiscus	Stephanodiscus_sp.	auto	0	0	0	0	0	0	0	0	0	0	0	0	0	0	0	0	0	0	0	0	0	0	0	0	0	0	0	0	0	0	0	0	0	0	0	0	0	0	0	0	0
Eukaryota	Stramenopiles	Ochrophyta	Bacillariophyta	Bacillariophyta_X	Radial-centric-basal-Coscinodiscophyceae	Stephanopyxis	Stephanopyxis_nipponica	auto	0	0	0	0	0	0	0	0	0	0	0	0	0	0	0	0	0.666667	0	0	0	0	0	0	0	0	0	0	0	0	0	0	0	0	0	0	0	0	0	0	0	0
Eukaryota	Stramenopiles	Ochrophyta	Bacillariophyta	Bacillariophyta_X	Araphid-pennate	Talaroneis	Talaroneis_posidoniae	auto	0	0	21.5238	0	0	0	0	0	0	0	0	0	0	0	0	0	0	0	0	0	0	0	0	0	0	0	0	0	0	0	0	0	0	0	0	0	0	0	0	0	0
Eukaryota	Stramenopiles	Ochrophyta	Bacillariophyta	Bacillariophyta_X	Raphid-pennate	Tenuicylindrus	Tenuicylindrus_belgicus	auto	0	0	17.0476	0	0	0	0	0	0	0	0	0	0	0.0952381	0	0	0	0	0	0	0	0	0	0	0	0	0	0.0952381	0	0	0	0	0	0	0	0	0	0	0	0	0
Eukaryota	Stramenopiles	Ochrophyta	Bacillariophyta	Bacillariophyta_X	Polar-centric-Mediophyceae	Thalassiosira	Thalassiosira_allenii	auto	0	0	6.57143	0.380952	0	0	0	0.190476	0	0	0	0.380952	0	0	0	0	0	0	0	0	0	0	0	0	0.761905	0	2.7619	0	0	0	0.0952381	0.285714	0	0	0	0	0	0	0	0	0
Eukaryota	Stramenopiles	Ochrophyta	Bacillariophyta	Bacillariophyta_X	Polar-centric-Mediophyceae	Thalassiosira	Thalassiosira_antarctica	auto	0	0	0	0	0	0	0	0	0.0952381	0	0	0.190476	0	0	0	0	0	0	2.28571	0	0.190476	0	0	0.0952381	0	0	0.0952381	0.380952	0.666667	0.952381	0	0	0.285714	0.285714	0	0.190476	0.952381	0.761905	0.0952381	8.95238	26.2857
Eukaryota	Stramenopiles	Ochrophyta	Bacillariophyta	Bacillariophyta_X	Polar-centric-Mediophyceae	Thalassiosira	Thalassiosira_concaviuscula	auto	0	0	1.52381	0	0	0	0	0	0	0	0	0	0	0	0	0	0	0	0	0	0	0	0	0	0	0	0	0	0	0	0	0	0	0	0	0	0	0.571429	79.2381	0.571429	0.0952381
Eukaryota	Stramenopiles	Ochrophyta	Bacillariophyta	Bacillariophyta_X	Polar-centric-Mediophyceae	Thalassiosira	Thalassiosira_curviseriata	auto	0	0	0.285714	0	0	0	0	0.0952381	0	0	0	0	0.0952381	0	0	0	0	0	0	0	0	0	0	0	0	0	0	0.0952381	0	0	0	0	0	0	0	0	0	0	0	0	0
Eukaryota	Stramenopiles	Ochrophyta	Bacillariophyta	Bacillariophyta_X	Polar-centric-Mediophyceae	Thalassiosira	Thalassiosira_delicatula	auto	0	0	320.476	0.666667	0	0	0	0	0	0	0	0	0	0	0	0	0	0	0	0	0	0	0	0	0	0	0	0.190476	0	0	0	0	0	0	0	0	0	0.285714	2.09524	0.0952381	0.0952381
Eukaryota	Stramenopiles	Ochrophyta	Bacillariophyta	Bacillariophyta_X	Polar-centric-Mediophyceae	Thalassiosira	Thalassiosira_hispida	auto	0	0	0	0	0	0	0	0.0952381	0.0952381	0	0	0	0	0.190476	0	0	0	0	0	0	0	0	0	0	0	0	0	0.190476	0.0952381	0	0	0	0	0.0952381	0	0	0	0	0	0	0
Eukaryota	Stramenopiles	Ochrophyta	Bacillariophyta	Bacillariophyta_X	Polar-centric-Mediophyceae	Thalassiosira	Thalassiosira_mala	auto	0	0	0	0	0	0	0	0	0	0	0	0	0	0	0	0	0	0	0	0	0	0	0	0	0	0	0	0	0	0	0	0	0	0	0	0	0	0	0	0	0
Eukaryota	Stramenopiles	Ochrophyta	Bacillariophyta	Bacillariophyta_X	Polar-centric-Mediophyceae	Thalassiosira	Thalassiosira_pseudonana	auto	0	0	0	0	0	0	0	0	0	0	0	0	0	0	0.285714	0	0	0	0	0	0	0	0	0	0	0	0	0	0	0	0	0	0	0	0	0	0	0	0	0	0
Eukaryota	Stramenopiles	Ochrophyta	Bacillariophyta	Bacillariophyta_X	Polar-centric-Mediophyceae	Thalassiosira	Thalassiosira_punctigera	auto	0	0	0	0	0	0	0	0	0.0952381	0	0	0	0	0	0	0	0	0	1.2381	0	0	0	0	0	0	0	0.190476	0	0	0	0.0952381	0	0	0	0	0	0	1.42857	0.666667	0.0952381	0
Eukaryota	Stramenopiles	Ochrophyta	Bacillariophyta	Bacillariophyta_X	Polar-centric-Mediophyceae	Thalassiosira	Thalassiosira_rotula	auto	0	0	0.857143	0	0	0	0	0	0	0	0	0	0	0	0	0	0	0	0.0952381	0	0	0	0	0	0	0	0	0	0	0	0	0	0.0952381	0	0	0.0952381	1.80952	0.761905	2.19048	0	0
Eukaryota	Stramenopiles	Ochrophyta	Bacillariophyta	Bacillariophyta_X	Polar-centric-Mediophyceae	Thalassiosira	Thalassiosira_sp.	auto	2.66667	0.190476	1148.19	14.2857	0	0.380952	0.285714	7.2381	38.1905	2.47619	0.190476	20.1905	6.57143	11.7143	41.9048	1.14286	1.42857	1.52381	27.9048	2.47619	0.666667	0.285714	0	0.666667	14.2857	0.761905	21.619	2.38095	2.19048	0.190476	0.666667	3.90476	35.1429	0.952381	0.285714	8.66667	13.1429	1897.81	3889.24	64.5714	21.2381
Eukaryota	Stramenopiles	Ochrophyta	Bacillariophyta	Bacillariophyta_X	Polar-centric-Mediophyceae	Thalassiosira	Thalassiosira_tenera	auto	0	0	0	0	0	0	0	0	0	0	0	0	0	0	0	0	0	0	0	0	0	0	0	0	1.80952	0	0	0	0	0	0	1.04762	2.7619	0.190476	0	0	0	0.0952381	2.57143	1.14286	1.2381
Eukaryota	Stramenopiles	Ochrophyta	Bacillariophyta	Bacillariophyta_X	Polar-centric-Mediophyceae	Thalassiosira	Thalassiosira_tumida	auto	0	1.71429	0	0	0	0	0.0952381	0	0	0	0	0	0	0	0	0	0	0	0	0	0	0	0	0	0	0	0	0	0	0	0.190476	0	0	0	0	0	0	0	0	0	0
[truncated: 64 more columns]

## Sheet: CML_GENES
Domain	Supergroup	Division	Class	Order	Family	Genus	Species	Trophic mode	TARA_004	TARA_005	TARA_006	TARA_007	TARA_008	TARA_009	TARA_010	TARA_016	TARA_018	TARA_022	TARA_023	TARA_025	TARA_030	TARA_032	TARA_034	TARA_036	TARA_038	TARA_039	TARA_041	TARA_042	TARA_050	TARA_051	TARA_052	TARA_058	TARA_064	TARA_065	TARA_066	TARA_068	TARA_072	TARA_076	TARA_078	TARA_080	TARA_081	TARA_082	TARA_085	TARA_086	TARA_093	TARA_096	TARA_097	TARA_098	TARA_100
Eukaryota	Alveolata	Dinoflagellata	Dinophyceae	Gymnodiniales	Gymnodiniaceae	Akashiwo	Akashiwo_sanguinea	mixo	0	0	0	0	0	0	0	0	0	0	0	0	0	0	0	0	0	0	0	0	0	0	0	0	0	0	0	0	0	0	0	0	0	0	0	0	0	0	0	0	0
Eukaryota	Alveolata	Dinoflagellata	Dinophyceae	Gonyaulacales	Goniodomataceae	Alexandrium	Alexandrium_andersonii	mixo	8	0	0	6	8	9	3	8	8	0	4	3	207	0	1	1	0	2	2	3	0	1	8	1	5	3	0	1	0	5	3	0	0	28	1	0	0	0	0	0	1
Eukaryota	Alveolata	Dinoflagellata	Dinophyceae	Gonyaulacales	Goniodomataceae	Alexandrium	Alexandrium_fundyense	mixo	0	0	0	0	0	0	0	0	0	0	0	0	0	0	0	0	0	0	0	0	0	0	0	0	0	0	0	0	0	0	0	0	0	0	0	0	0	0	0	0	0
Eukaryota	Alveolata	Dinoflagellata	Dinophyceae	Gonyaulacales	Goniodomataceae	Alexandrium	Alexandrium_hiranoi	mixo	0	0	0	0	0	0	0	0	0	0	0	0	0	0	0	0	0	0	0	0	0	0	0	0	0	0	0	0	0	0	0	0	0	0	0	0	0	0	0	0	0
Eukaryota	Alveolata	Dinoflagellata	Dinophyceae	Gonyaulacales	Goniodomataceae	Alexandrium	Alexandrium_ostenfeldii	mixo	0	0	0	0	0	0	0	0	0	0	0	0	0	0	0	0	0	0	0	0	0	0	0	0	0	0	0	0	0	0	0	0	0	0	0	1	0	0	0	0	0
Eukaryota	Alveolata	Dinoflagellata	Dinophyceae	Gonyaulacales	Goniodomataceae	Alexandrium	Alexandrium_pseudogonyaulax	mixo	17	0	0	0	2	0	0	0	0	0	0	0	0	3	98	11	1	0	0	2	0	2	0	0	0	1	0	0	0	0	0	1	0	1	3	0	0	0	0	0	0
Eukaryota	Alveolata	Dinoflagellata	Dinophyceae	Gonyaulacales	Goniodomataceae	Alexandrium	Alexandrium_tamarense	mixo	0	0	0	0	0	0	0	0	0	0	0	0	0	0	0	0	0	0	0	0	0	0	0	0	0	0	0	0	0	0	0	0	0	0	0	0	0	0	0	0	0
Eukaryota	Alveolata	Dinoflagellata	Dinophyceae	Gymnodiniales	Gymnodiniaceae	Amphidinium	Amphidinium_gibbosum	mixo	0	0	0	0	0	0	0	2	0	0	0	0	0	0	0	0	0	0	0	0	0	0	0	0	0	0	0	0	0	0	0	0	0	0	0	0	0	0	0	0	0
Eukaryota	Alveolata	Dinoflagellata	Dinophyceae	Gymnodiniales	Gymnodiniaceae	Amphidinium	Amphidinium_mootonorum	mixo	0	0	0	0	0	0	0	0	0	0	0	0	0	0	0	0	0	0	0	0	0	0	0	0	0	0	0	0	0	0	0	0	0	0	0	0	0	0	0	0	0
Eukaryota	Alveolata	Dinoflagellata	Dinophyceae	Gymnodiniales	Gymnodiniaceae	Amphidinium	Amphidinium_sp.	mixo	0	0	0	0	0	0	0	90	0	0	5	0	0	0	0	475	3	3	23	2	0	0	1	1	14	1	0	0	0	0	0	1	0	18	0	0	0	0	0	0	0
Eukaryota	Alveolata	Dinoflagellata	Dinophyceae	Suessiales	Suessiaceae	Ansanella	Ansanella_granifera	mixo	52	0	3	25	6	2	0	0	0	0	2	6	0	25	0	6	0	0	18	32	0	0	0	0	0	0	0	7	0	4	0	2	0	22	0	0	2	0	1	0	1
Eukaryota	Alveolata	Dinoflagellata	Dinophyceae	Peridiniales	Thoracosphaeraceae	Apocalathium	Apocalathium_aciculiferum	mixo	1	0	0	0	0	0	0	0	0	0	0	0	0	0	0	0	0	0	0	0	0	0	0	0	0	0	0	0	1	0	0	0	0	0	0	0	0	2	0	0	0
Eukaryota	Alveolata	Dinoflagellata	Dinophyceae	Peridiniales	Thoracosphaeraceae	Apocalathium	Apocalathium_sp.	mixo	1	0	0	0	0	0	0	1	1	0	0	0	1	1	0	1	0	0	0	2	0	0	0	0	0	1	0	0	0	2	1	0	0	0	2	0	0	7	0	0	0
Eukaryota	Alveolata	Dinoflagellata	Dinophyceae	Peridiniales	Amphidomataceae	Azadinium	Azadinium_caudatum	mixo	30	5	2	9	9	10	5	27	14	6	6	15	55	3	2	0	0	6	6	5	4	3	32	0	1	2	1786	7	12	2	1	0	545	1	5	0	5	7	1	0	11
Eukaryota	Alveolata	Dinoflagellata	Dinophyceae	Peridiniales	Amphidomataceae	Azadinium	Azadinium_concinnum	mixo	150	28	3	107	50	106	8	245	339	100	100	540	522	93	12	37	29	22	107	123	11	64	239	3	5	3	128	18	50	112	25	4	32	0	1	0	3	92	19	0	240
Eukaryota	Alveolata	Dinoflagellata	Dinophyceae	Peridiniales	Amphidomataceae	Azadinium	Azadinium_sp.	mixo	6390	1313	27	5268	2497	10730	744	10026	6827	4140	5578	4005	7577	2184	826	1507	927	293	2821	3426	65	387	3175	258	744	359	3886	10044	1047	1781	951	145	2532	72	19	8	208	906	152	48	2698
Eukaryota	Alveolata	Dinoflagellata	Dinophyceae	Peridiniales	Amphidomataceae	Azadinium	Azadinium_trinitatum	mixo	227	30	3	218	116	307	52	489	202	26	176	152	488	302	4	194	64	20	167	117	2	20	92	25	27	11	540	95	28	165	69	17	1895	117	1	0	14	103	15	0	123
Eukaryota	Alveolata	Dinoflagellata	Dinophyceae	Suessiales	Suessiaceae	Biecheleria	Biecheleria_brevisulcata	mixo	0	0	0	0	0	0	0	0	0	0	0	0	0	0	0	0	0	0	0	0	0	1	0	0	0	0	0	0	0	0	0	0	0	0	0	0	0	0	0	0	0
Eukaryota	Alveolata	Dinoflagellata	Dinophyceae	Suessiales	Suessiaceae	Biecheleria	Biecheleria_cincta	mixo	305	677	24	471	314	84	31	2098	934	69	62	77	90	150	70	2367	306	228	428	378	1	232	315	231	532	113	1350	902	12	82	66	67	491	44	38	0	29	119	17	12	62
Eukaryota	Alveolata	Dinoflagellata	Dinophyceae	Suessiales	Suessiaceae	Biecheleria	Biecheleria_sp.	mixo	0	0	0	0	0	0	0	4	2	0	0	0	0	0	1	6	0	0	1	0	0	1	0	1	2	0	0	0	0	0	0	0	1	0	0	0	0	0	0	0	0
Eukaryota	Alveolata	Dinoflagellata	Dinophyceae	Suessiales	Suessiaceae	Biecheleriopsis	Biecheleriopsis_adriatica	mixo	0	1	0	1	0	0	0	0	0	0	0	0	0	0	0	3	0	2	2	1	0	0	0	0	0	0	0	0	0	0	0	1	0	0	0	0	0	0	0	0	0
Eukaryota	Rhizaria	Cercozoa	Chlorarachniophyceae	Chlorarachnida	Chlorarachnida_X	Bigelowiella	Bigelowiella_longifila	mixo	0	3	0	3	1	4	0	229	0	1	0	1	38	0	0	0	0	0	0	3	0	0	0	0	0	0	0	0	0	0	0	0	0	0	0	0	0	0	0	0	0
Eukaryota	Rhizaria	Cercozoa	Chlorarachniophyceae	Chlorarachnida	Chlorarachnida_X	Bigelowiella	Bigelowiella_sp.	mixo	0	0	0	0	1	0	0	19	2	6	2	0	5	1	0	0	0	2	11	0	0	0	0	1	0	0	0	0	0	0	0	0	0	0	0	0	0	0	0	0	0
Eukaryota	Hacrobia	Haptophyta	Prymnesiophyceae	Prymnesiophyceae_X	Braarudosphaeraceae	Braarudosphaeraceae_X	Braarudosphaeraceae_X_sp.	mixo	112	4	3	30	3	14	6	6	129	7	10	10	1	44	1	0	0	0	1	6	1	3	0	0	3	1	13	31	5	23	69	41	4	5	9	3	4	1	2	9	0
Eukaryota	Stramenopiles	Ochrophyta	Raphidophyceae	Raphidophyceae_X	Raphidophyceae_XX	Chattonella	Chattonella_marina	mixo	0	0	0	0	0	0	0	0	0	0	0	0	0	0	0	0	0	0	0	0	0	0	0	0	0	0	0	0	0	0	0	0	0	0	0	0	0	0	0	0	0
Eukaryota	Stramenopiles	Ochrophyta	Raphidophyceae	Raphidophyceae_X	Raphidophyceae_XX	Chattonella	Chattonella_sp.	mixo	0	0	0	0	0	0	0	0	0	0	0	0	0	0	0	0	0	0	0	0	0	0	0	0	0	0	0	0	0	0	0	0	0	0	0	0	0	0	0	0	0
Eukaryota	Archaeplastida	Chlorophyta	Chloropicophyceae	Chloropicales	Chloropicaceae	Chloropicon	Chloropicon_primus	mixo	9	0	0	0	0	0	0	0	1	0	0	0	0	12	41	20	270	12	91	177	12	43	632	181	224	238	71	6	54	82	122	13	0	1	0	0	0	12	0	9	3
Eukaryota	Hacrobia	Haptophyta	Prymnesiophyceae	Prymnesiales	Prymnesiales_X	Chrysocampanula	Chrysocampanula_spinifera	mixo	1	0	1	4	11	1	0	0	0	0	0	0	0	0	0	0	0	11	0	0	0	0	0	0	0	0	0	0	0	0	0	0	0	0	0	0	0	0	0	0	0
Eukaryota	Hacrobia	Haptophyta	Prymnesiophyceae	Prymnesiales	Chrysochromulinaceae	Chrysochromulina	Chrysochromulina_acantha	mixo	93	139	23	190	147	172	11	709	302	1084	238	17	253	47	8	2863	130	171	486	320	5	24	369	117	137	251	893	2519	104	35	13	7	232	46	0	0	45	104	12	16	175
Eukaryota	Hacrobia	Haptophyta	Prymnesiophyceae	Prymnesiales	Chrysochromulinaceae	Chrysochromulina	Chrysochromulina_campanulifera	mixo	377	26	8	105	93	491	273	2574	499	322	371	515	508	88	54	555	45	34	181	214	8	26	467	61	165	62	239	4976	57	33	43	15	298	4	0	0	13	55	7	0	269
Eukaryota	Hacrobia	Haptophyta	Prymnesiophyceae	Prymnesiales	Chrysochromulinaceae	Chrysochromulina	Chrysochromulina_cymbium	mixo	22	3	0	7	5	18	13	199	87	9	16	19	85	29	4	158	11	17	73	56	1	4	28	25	20	11	16	38	4	12	14	4	22	0	0	0	4	10	3	0	43
Eukaryota	Hacrobia	Haptophyta	Prymnesiophyceae	Prymnesiales	Chrysochromulinaceae	Chrysochromulina	Chrysochromulina_parva	mixo	444	18	28	80	32	352	53	404	22	160	177	136	179	0	0	126	8	14	65	2	0	1	44	26	14	2	507	960	0	237	3	1	106	26	4	0	0	8	0	4	25
Eukaryota	Hacrobia	Haptophyta	Prymnesiophyceae	Prymnesiales	Chrysochromulinaceae	Chrysochromulina	Chrysochromulina_rotalis	mixo	130	100	31	201	67	145	16	479	186	1175	346	133	370	30	23	2354	197	327	338	539	11	36	733	130	121	125	246	660	82	1	24	0	10	12	0	0	13	134	9	0	328
Eukaryota	Hacrobia	Haptophyta	Prymnesiophyceae	Prymnesiales	Chrysochromulinaceae	Chrysochromulina	Chrysochromulina_scutellum	mixo	2618	79	49	80	40	348	19	302	253	238	152	85	151	80	41	1001	146	149	306	458	27	32	163	154	93	183	2781	6245	110	56	131	11	38	22	226	1	41	82	5	0	118
Eukaryota	Hacrobia	Haptophyta	Prymnesiophyceae	Prymnesiales	Chrysochromulinaceae	Chrysochromulina	Chrysochromulina_sp.	mixo	20888	2145	1061	4694	2574	18551	2447	26939	10558	14997	14576	7365	11489	4200	1221	32870	7123	4220	13168	20263	1311	1495	11480	3933	5994	7471	18842	104537	4820	1005	6421	220	6199	715	80	2	1660	11853	277	36	28552
Eukaryota	Hacrobia	Haptophyta	Prymnesiophyceae	Prymnesiales	Chrysochromulinaceae	Chrysochromulina	Chrysochromulina_strobilus	mixo	0	0	0	0	0	0	0	1	0	0	0	0	0	0	0	0	0	0	0	0	0	0	0	0	0	0	1	1	0	0	5	0	0	0	0	0	0	0	0	0	0
Eukaryota	Stramenopiles	Ochrophyta	Chrysophyceae	Chrysophyceae_X	Chrysophyceae_Clade-C	Chrysolepidomonas	Chrysolepidomonas_dendrolepidota	mixo	0	0	0	0	0	0	0	10	0	0	0	0	0	0	0	0	0	0	0	0	0	0	0	0	0	0	0	0	0	0	0	0	0	0	0	0	0	0	0	0	0
Eukaryota	Stramenopiles	Ochrophyta	Chrysophyceae	Chrysophyceae_X	Chrysophyceae_Clade-C	Chrysophyceae_Clade-C_X	Chrysophyceae_Clade-C_X_sp.	mixo	52	8	4	50	49	9	39	746	37	170	46	452	156	282	1	53	39	15	2	8	8	1	16	33	2	0	73	0	0	3	1	3	71	0	0	1	26	6	0	1	18
Eukaryota	Stramenopiles	Ochrophyta	Chrysophyceae	Chrysophyceae_X	Chrysophyceae_Clade-D	Chrysophyceae_Clade-D_X	Chrysophyceae_Clade-D_X_sp.	mixo	2	0	0	0	0	0	0	0	0	0	0	0	0	0	0	0	0	0	0	0	0	0	0	0	0	0	1	0	0	0	0	0	0	0	0	0	0	0	0	0	0
Eukaryota	Stramenopiles	Ochrophyta	Chrysophyceae	Chrysophyceae_X	Chrysophyceae_Clade-E	Chrysophyceae_Clade-E_X	Chrysophyceae_Clade-E_X_sp.	mixo	1	3	2	2	9	1	6	0	0	0	0	1	1	0	0	0	0	3	1	0	0	0	8	5	0	0	0	0	0	0	0	1	16	2	0	0	5	1	0	0	1
Eukaryota	Stramenopiles	Ochrophyta	Chrysophyceae	Chrysophyceae_X	Chrysophyceae_Clade-F	Chrysophyceae_Clade-F_X	Chrysophyceae_Clade-F_X_sp.	mixo	115	88	11	21	3	2	26	29	0	203	2	33	150	1	1	0	0	0	1266	1360	16	33	196	0	0	15	8	5	12	7507	985	18	65	99	193	367	0	2134	328	0	682
Eukaryota	Stramenopiles	Ochrophyta	Chrysophyceae	Chrysophyceae_X	Chrysophyceae_Clade-G	Chrysophyceae_Clade-G_X	Chrysophyceae_Clade-G_X_sp.	mixo	367	1300	61	2975	887	716	90	4487	4359	2599	481	396	5355	55	7	2460	463	380	2551	1911	107	205	2765	396	463	221	53	26	491	17	13	1	276	72	6	1	3	1287	63	6	772
Eukaryota	Stramenopiles	Ochrophyta	Chrysophyceae	Chrysophyceae_X	Chrysophyceae_Clade-H	Chrysophyceae_Clade-H_X	Chrysophyceae_Clade-H_X_sp.	mixo	2522	606	58	3127	726	850	339	2419	1287	1083	2293	2945	2831	198	203	3615	1586	780	1166	2036	170	294	1087	360	580	609	3062	279	449	6	44	171	465	110	16	0	126	2206	40	0	367
Eukaryota	Stramenopiles	Ochrophyta	Chrysophyceae	Chrysophyceae_X	Chrysophyceae_Clade-I	Chrysophyceae_Clade-I_X	Chrysophyceae_Clade-I_X_sp.	mixo	717	660	20	1128	413	302	213	551	274	404	521	656	1549	31	2	349	901	769	824	1545	13	51	293	279	125	628	544	63	164	4	3	19	526	36	1	0	224	154	31	0	186
Eukaryota	Stramenopiles	Ochrophyta	Chrysophyceae	Chrysophyceae_X	Chrysophyceae_XX	Chrysophyceae_XXX	Chrysophyceae_XXX_sp.	mixo	1173	193	36	1160	725	239	440	919	343	960	274	985	1104	605	91	468	755	271	829	1435	115	122	671	166	857	641	424	539	929	1926	1163	93	423	316	41	71	49	192	3	173	544
Eukaryota	Hacrobia	Cryptophyta	Cryptophyceae	Cryptomonadales	Cryptomonadales_X	Cryptomonadales_XX	Cryptomonadales_XX_sp.	mixo	49848	129	667	4948	481	4331	1720	6782	1116	3295	6683	3721	491	1154	150	4715	812	525	223	1097	336	316	264	320	12715	23748	110667	12215	720	163	4271	326	1107	98	12	3	714	46	0	71	100
Eukaryota	Hacrobia	Cryptophyta	Cryptophyceae	Cryptomonadales	Cryptomonadales_X	Cryptomonas	Cryptomonas_sp.	mixo	0	0	0	0	0	0	0	0	0	0	0	0	0	0	0	0	0	0	1	0	0	0	0	0	0	0	0	1	0	0	0	0	0	0	0	0	0	0	0	0	0
Eukaryota	Archaeplastida	Chlorophyta	Pyramimonadophyceae	Pyramimonadales	Pyramimonadales_X	Cymbomonas	Cymbomonas_tetramitiformis	mixo	0	45	1	228	54	2	0	3	0	0	0	0	25	5	1	20	0	29	30	0	0	0	4	1	0	0	0	3	0	0	0	4	3	0	0	0	0	0	3	0	0
Eukaryota	Hacrobia	Haptophyta	Pavlovophyceae	Pavlovales	Pavlovaceae	Diacronema	Diacronema_lutheri	mixo	2	0	0	0	0	0	0	0	0	0	0	0	0	0	0	8	0	0	0	2	0	0	0	0	0	0	0	0	1	231	1	0	0	58	1	0	0	0	0	35	2
Eukaryota	Stramenopiles	Ochrophyta	Dictyochophyceae	Dictyochophyceae_X	Dictyochales	Dictyocha	Dictyocha_sp.	mixo	13	10	0	32	12	25	3	65	99	303	80	21	38	31	10	20	14	16	42	47	0	3	68	11	45	46	57	101	23	17	4	0	5	8	3	9	4	26	1	0	173
Eukaryota	Stramenopiles	Ochrophyta	Dictyochophyceae	Dictyochophyceae_X	Dictyochales	Dictyocha	Dictyocha_speculum	mixo	609	9	15	5	3	108	243	44	11	146	48	76	28	23	1	4	0	0	0	276	19	24	57	7	1340	3391	2274	59	24	1	7	30	356	5	52	18	15	6	4	0	2
Eukaryota	Stramenopiles	Ochrophyta	Dictyochophyceae	Dictyochophyceae_X	Dictyochales	Dictyochales_X	Dictyochales_X_sp.	mixo	7325	125	268	1297	42	1758	648	4087	749	2273	4347	1653	733	327	12	388	54	142	158	1645	118	78	266	459	5500	2501	21132	21273	577	168	1238	100	166	127	18	1	219	658	70	17	164
Eukaryota	Stramenopiles	Ochrophyta	Dictyochophyceae	Dictyochophyceae_X	Dictyochophyceae_XX	Dictyochophyceae_XXX	Dictyochophyceae_XXX_sp.	mixo	8487	2307	887	4682	1814	8927	1017	7266	5412	5973	3395	3518	4743	933	1168	8498	3711	2726	6540	8109	1561	1029	5247	1913	4785	8825	22214	77871	3534	1306	3491	134	2403	170	5409	2	648	4467	156	58	4356
Eukaryota	Archaeplastida	Chlorophyta	Mamiellophyceae	Dolichomastigales	Dolichomastigaceae	Dolichomastix	Dolichomastix_tenuilepis	mixo	0	0	0	0	0	0	0	0	0	0	0	0	0	0	0	0	0	0	0	0	0	0	0	0	0	0	0	0	0	0	0	0	0	0	0	0	0	0	0	0	0
Eukaryota	Hacrobia	Haptophyta	Pavlovophyceae	Pavlovales	Pavlovaceae	Exanthemachrysis	Exanthemachrysis_gayraliae	mixo	0	0	0	1	1	0	0	1	0	0	0	0	0	1	0	0	0	0	0	0	0	0	0	0	1	0	0	0	0	0	2	0	0	0	0	0	0	0	0	0	0
Eukaryota	Hacrobia	Haptophyta	Pavlovophyceae	Pavlovales	Pavlovaceae	Exanthemachrysis	Exanthemachrysis_sp.	mixo	0	0	0	0	0	0	0	0	0	0	0	0	0	0	0	0	0	0	0	0	0	0	0	0	0	0	0	0	0	0	0	0	0	0	0	0	0	0	0	0	0
Eukaryota	Stramenopiles	Ochrophyta	Raphidophyceae	Raphidophyceae_X	Raphidophyceae_XX	Fibrocapsa	Fibrocapsa_japonica	mixo	0	0	0	35	4	0	0	0	0	0	0	8	0	0	0	0	0	0	0	0	0	0	0	1	0	0	0	0	0	0	0	476	1	0	0	0	0	0	0	0	0
Eukaryota	Stramenopiles	Ochrophyta	Dictyochophyceae	Dictyochophyceae_X	Florenciellales	Florenciellales_X	Florenciellales_X_sp.	mixo	888	227	44	203	101	504	84	1749	1131	743	859	827	738	170	328	161	82	336	1117	1070	464	117	390	244	442	327	835	1064	865	243	133	13	400	0	2	0	2	948	27	0	256
Eukaryota	Alveolata	Dinoflagellata	Dinophyceae	Gonyaulacales	Pyrophacaceae	Fragilidium	Fragilidium_sp.	mixo	6	8	0	189	32	1	4	11	6	3	2	5	101	6	2	25	0	9	8	6	1	0	0	2	2	8	12	27	0	4	0	1	0	103	3	0	0	2	0	55	669
Eukaryota	Alveolata	Dinoflagellata	Dinophyceae	Gonyaulacales	Goniodomataceae	Gambierdiscus	Gambierdiscus_sp.	mixo	0	0	0	0	0	0	0	0	0	0	0	0	0	0	0	0	0	0	0	0	0	0	0	0	0	0	0	0	0	0	0	0	0	0	0	0	0	0	0	0	0
Eukaryota	Hacrobia	Cryptophyta	Cryptophyceae	Cryptomonadales	Cryptomonadales_X	Geminigera	Geminigera_cryophila	mixo	2	0	0	0	0	0	0	0	1	0	0	1	1	0	0	0	0	0	0	0	0	0	0	0	0	0	1	0	0	0	0	0	0	0	11862	715	0	2	0	0	0
Eukaryota	Alveolata	Dinoflagellata	Dinophyceae	Gonyaulacales	Goniodomataceae	Goniodoma	Goniodoma_polyedricum	mixo	110	12	0	703	28	8	0	69	8	3	27	59	16	8	246	49	0	1	3	7	2	23	3	2	0	9	85	66	19	270	10	11	0	69	3	0	0	89	4	105	128
Eukaryota	Alveolata	Dinoflagellata	Dinophyceae	Gonyaulacales	Gonyaulacaceae	Gonyaulax	Gonyaulax_polygramma	mixo	105	73	7	1074	349	127	10	110	65	3	42	153	626	380	478	126	21	12	81	71	14	135	36	3	34	162	1916	81	13	1378	268	437	59	528	39	1	135	390	1	491	412
Eukaryota	Alveolata	Dinoflagellata	Dinophyceae	Gonyaulacales	Gonyaulacaceae	Gonyaulax	Gonyaulax_sp.	mixo	0	0	0	0	0	1	0	0	0	0	0	0	0	0	0	0	0	0	0	0	0	0	0	0	0	0	0	0	0	0	0	0	0	0	0	0	0	0	0	0	0
Eukaryota	Alveolata	Dinoflagellata	Dinophyceae	Gonyaulacales	Gonyaulacaceae	Gonyaulax	Gonyaulax_spinifera	mixo	0	1	0	0	0	20	0	14	4	0	1	0	87	38	14	2	0	0	0	0	0	1	0	0	0	0	0	0	0	4	0	2	7	0	0	0	0	1	0	0	15
Eukaryota	Alveolata	Dinoflagellata	Dinophyceae	Gymnodiniales	Gymnodiniaceae	Gymnodinium	Gymnodinium_catenatum	mixo	132	13	14	666	119	216	27	37	116	7	18	25	129	38	10	79	23	13	331	549	23	26	98	7	26	5	40	41	58	124	1	0	58	5	0	0	15	23	5	24	64
Eukaryota	Alveolata	Dinoflagellata	Dinophyceae	Gymnodiniales	Gymnodiniaceae	Gymnodinium	Gymnodinium_dorsalisulcum	mixo	0	0	0	0	0	0	0	0	0	0	0	0	0	0	0	0	0	0	0	0	0	0	0	0	0	0	0	0	0	0	0	0	0	0	0	0	0	0	0	0	0
Eukaryota	Alveolata	Dinoflagellata	Dinophyceae	Gymnodiniales	Gymnodiniaceae	Gymnodinium	Gymnodinium_fuscum	mixo	0	0	0	0	0	0	0	0	0	0	0	0	0	0	0	0	0	0	0	0	0	0	0	0	0	0	0	0	0	0	0	0	0	0	0	0	0	0	0	0	0
Eukaryota	Alveolata	Dinoflagellata	Dinophyceae	Gymnodiniales	Gymnodiniaceae	Gymnodinium	Gymnodinium_impudicum	mixo	1	1	0	65	4	0	0	0	1	0	0	0	6	7	0	0	0	0	7	10	0	1	0	2	15	0	0	0	0	2	0	0	0	0	0	0	0	0	0	0	0
Eukaryota	Alveolata	Dinoflagellata	Dinophyceae	Gymnodiniales	Gymnodiniaceae	Gymnodinium	Gymnodinium_smaydae	mixo	1	3	0	0	0	2	0	1	0	1	1	0	0	0	1	0	0	1	8	3	0	1	1	0	1	1	3	10	0	0	0	1	0	0	0	0	0	0	0	0	0
Eukaryota	Alveolata	Dinoflagellata	Dinophyceae	Gymnodiniales	Gymnodiniaceae	Gymnodinium	Gymnodinium_sp.	mixo	3271	1209	159	8906	2730	3259	1055	7911	10291	3982	5232	4804	8814	5958	1636	4938	2487	826	7233	8185	492	729	8951	1233	4495	3628	21269	19165	2902	2614	4802	803	3494	288	168	35	460	3325	280	104	12503
Eukaryota	Archaeplastida	Chlorophyta	Pyramimonadophyceae	Pyramimonadales	Halosphaeraceae	Halosphaera	Halosphaera_sp.	mixo	4	95	0	14	21	5	1	10	6	0	2	9	55	23	0	24	0	22	483	0	0	3	11	3	10	6	88	40	2	9	2	11	229	26	2	0	0	27	36	0	1
Eukaryota	Hacrobia	Haptophyta	Prymnesiophyceae	Prymnesiales	Prymnesiaceae	Haptolina	Haptolina_herdlensis	mixo	3	9	5	115	61	7	1	47	8	3	2	0	23	0	0	0	0	0	0	0	0	0	0	0	0	0	33	0	0	0	0	4	32	0	0	0	4	1	1	0	0
Eukaryota	Hacrobia	Haptophyta	Prymnesiophyceae	Prymnesiales	Prymnesiaceae	Haptolina	Haptolina_sp.	mixo	0	0	0	2	0	0	0	1	0	0	0	0	1	0	0	0	0	0	0	0	0	0	0	0	0	0	0	0	0	0	0	0	0	0	0	0	0	0	0	0	0
Eukaryota	Hacrobia	Haptophyta	Haptophyta_Clade_HAP2	Haptophyta_Clade_HAP2_X	Haptophyta_Clade_HAP2_XX	Haptophyta_Clade_HAP2_XXX	Haptophyta_Clade_HAP2_XXX_sp.	mixo	315	237	12	996	460	2358	136	5539	2029	607	1583	1225	3352	722	104	1300	280	230	1067	1495	93	134	2874	459	536	227	787	12722	344	295	781	19	419	14	13	2	59	532	73	4	660
Eukaryota	Hacrobia	Haptophyta	Haptophyta_Clade_HAP4	Haptophyta_Clade_HAP4_X	Haptophyta_Clade_HAP4_XX	Haptophyta_Clade_HAP4_XXX	Haptophyta_Clade_HAP4_XXX_sp.	mixo	117	59	9	277	343	2650	124	5290	214	219	242	1580	1418	357	128	1451	185	284	707	1478	23	104	1621	258	106	32	1076	6231	463	402	1610	32	170	1	0	0	13	114	15	8	31
Eukaryota	Hacrobia	Haptophyta	Haptophyta_X	Haptophyta_XX	Haptophyta_XXX	Haptophyta_XXXX	Haptophyta_XXXX_sp.	mixo	66	27	15	193	84	1498	123	872	368	171	165	376	516	415	88	1387	98	104	100	139	8	44	632	107	56	35	777	1719	89	143	606	7	305	1	0	3	8	87	8	1	184
Eukaryota	Hacrobia	Cryptophyta	Cryptophyceae	Cryptomonadales	Hemiselmidaceae	Hemiselmidaceae_X	Hemiselmidaceae_X_sp.	mixo	0	0	0	0	0	0	0	0	0	0	0	0	0	0	0	0	0	0	0	0	0	0	0	0	0	0	0	0	0	0	0	0	0	0	0	0	0	0	0	0	0
Eukaryota	Hacrobia	Cryptophyta	Cryptophyceae	Cryptomonadales	Hemiselmidaceae	Hemiselmis	Hemiselmis_brunnescens	mixo	5	0	2	0	0	4	0	0	0	0	0	0	0	0	0	0	0	0	0	0	0	0	0	0	0	0	2	0	0	0	1	3	1	0	0	0	0	0	0	0	0
Eukaryota	Hacrobia	Cryptophyta	Cryptophyceae	Cryptomonadales	Hemiselmidaceae	Hemiselmis	Hemiselmis_sp.	mixo	1	0	2	0	0	3	0	4	0	0	0	0	0	0	0	0	0	0	0	1	0	0	0	0	0	0	8	0	0	0	0	14	0	0	0	0	0	0	0	0	0
Eukaryota	Hacrobia	Cryptophyta	Cryptophyceae	Cryptomonadales	Hemiselmidaceae	Hemiselmis	Hemiselmis_virescens	mixo	0	0	0	0	0	0	0	0	0	38	14	1	0	0	0	0	0	0	0	0	0	0	0	0	0	11	0	0	0	0	0	0	0	0	0	0	0	0	0	0	0
Eukaryota	Alveolata	Dinoflagellata	Dinophyceae	Peridiniales	Heterocapsaceae	Heterocapsa	Heterocapsa_nei/rotundata	mixo	13929	1701	153	13406	2944	2616	1851	6526	8919	2897	6903	2471	5816	2481	1660	11008	3798	892	6125	5804	93	370	4774	534	3137	3021	4866	13461	1313	1167	1625	619	3689	2276	55213	857	1543	1088	167	4934	8580
Eukaryota	Alveolata	Dinoflagellata	Dinophyceae	Peridiniales	Heterocapsaceae	Heterocapsa	Heterocapsa_pygmaea	mixo	529	22	66	242	19	226	112	459	125	79	163	165	6	5	0	0	0	0	2	0	0	0	0	1	0	0	286	11	4	4	24	5	6	0	0	0	0	0	0	0	0
Eukaryota	Alveolata	Dinoflagellata	Dinophyceae	Peridiniales	Heterocapsaceae	Heterocapsa	Heterocapsa_sp.	mixo	637	32	10	135	63	263	100	408	94	48	242	223	52	534	8	283	6	13	80	328	0	2	15	48	15	17	64	19	10	36	26	16	7	0	16	5	1	9	0	0	11
Eukaryota	Stramenopiles	Ochrophyta	Raphidophyceae	Raphidophyceae_X	Raphidophyceae_XX	Heterosigma	Heterosigma_akashiwo	mixo	0	0	9	21	2	6	0	0	0	0	0	2	0	0	0	0	0	0	0	0	0	0	0	1	0	0	35	0	0	0	0	890	0	0	0	0	0	0	0	0	0
Eukaryota	Alveolata	Dinoflagellata	Dinophyceae	Gymnodiniales	Kareniaceae	Karenia	Karenia_brevis	mixo	19	6	0	116	14	4	0	0	46	4	0	1	16	22	1	10	8	2	36	33	0	2	12	0	0	2	54	1	12	81	1	3	3	1	1	0	2	3	1	0	0
Eukaryota	Alveolata	Dinoflagellata	Dinophyceae	Gymnodiniales	Kareniaceae	Karenia	Karenia_mikimotoi	mixo	9	6	1	11	3	13	3	14	36	4	13	39	42	66	13	27	4	7	13	18	6	7	18	3	39	16	28	87	28	30	71	3	17	3	14	5	28	22	0	0	278
Eukaryota	Alveolata	Dinoflagellata	Dinophyceae	Gymnodiniales	Kareniaceae	Karenia	Karenia_sp.	mixo	379	79	16	328	173	160	18	225	475	117	25	48	346	391	146	1089	185	112	803	540	11	65	316	97	278	157	1794	1018	198	569	216	45	769	26	13	36	5587	166	80	8	386
Eukaryota	Alveolata	Dinoflagellata	Dinophyceae	Gymnodiniales	Kareniaceae	Kareniaceae_X	Kareniaceae_X_sp.	mixo	564	257	8	753	253	562	84	1545	3448	739	1335	722	2488	811	124	1097	180	158	1108	1166	76	72	2381	212	985	936	1289	4076	686	675	478	25	384	319	167	51	149	262	22	1	2682
Eukaryota	Alveolata	Dinoflagellata	Dinophyceae	Gymnodiniales	Kareniaceae	Karlodinium	Karlodinium_sp.	mixo	1513	2035	58	2911	909	571	202	2593	6426	4181	2004	825	3305	3665	623	8266	4125	757	4604	4442	229	777	3383	840	1445	1173	14886	7043	3957	1642	1552	254	1817	66946	92	14	626	1119	147	55	6938
Eukaryota	Alveolata	Dinoflagellata	Dinophyceae	Gymnodiniales	Kareniaceae	Karlodinium	Karlodinium_veneficum	mixo	5202	1404	82	4971	1342	4861	808	8556	20925	4463	9671	5399	14771	4813	1238	9895	2655	1178	8904	8353	361	399	13010	1113	6378	6795	15189	27845	6535	2997	3681	201	3291	466	14929	2270	1390	2015	136	65	22393
Eukaryota	Alveolata	Dinoflagellata	Dinophyceae	Gymnodiniales	Gymnodiniaceae	Lepidodinium	Lepidodinium_sp.	mixo	93	20	3	86	49	38	4	84	235	57	38	58	201	646	25	104	102	73	141	196	17	16	70	12	31	28	282	157	77	196	29	10	70	49	23	1	4	151	65	12	151
Eukaryota	Alveolata	Dinoflagellata	Dinophyceae	Gymnodiniales	Gymnodiniaceae	Lepidodinium	Lepidodinium_viride	mixo	17627	274	63	1279	177	2175	161	5694	3326	2175	5214	1500	349	1296	433	12526	8141	853	12472	11417	128	476	6451	428	2637	7254	5266	16451	1316	497	2142	37	3116	136	20	0	1172	576	46	99	13762
Eukaryota	Alveolata	Dinoflagellata	Dinophyceae	Gymnodiniales	Gymnodiniales_X	Levanderina	Levanderina_fissa	mixo	0	0	0	0	0	0	0	0	0	0	0	0	0	0	0	0	0	0	0	0	0	0	0	0	0	0	0	0	0	20	0	0	0	0	0	0	0	0	0	0	0
Eukaryota	Alveolata	Dinoflagellata	Dinophyceae	Gonyaulacales	Gonyaulacaceae	Lingulodinium	Lingulodinium_polyedra	mixo	0	0	0	1	0	1	0	0	0	0	0	0	0	0	2	0	0	0	2	0	0	4	0	0	0	0	0	0	0	7	0	0	0	0	0	0	0	30	0	0	1
Eukaryota	Alveolata	Dinoflagellata	Dinophyceae	Gymnodiniales	Gymnodiniaceae	Margalefidinium	Margalefidinium_fulvescens	mixo	67	173	2	275	354	74	8	14	19	30	83	14	116	177	7	2471	6	4	173	121	1	24	56	2	64	34	363	90	0	13	5	481	3	84	12	3	2148	59	9	32	110
Eukaryota	Alveolata	Dinoflagellata	Dinophyceae	Gymnodiniales	Gymnodiniaceae	Margalefidinium	Margalefidinium_polykrikoides	mixo	8	2	0	1	8	4	0	0	0	0	0	1	0	14	0	52	0	0	6	0	0	0	0	0	2	0	0	0	0	21	0	0	0	0	0	0	0	0	3	3	25
Eukaryota	Archaeplastida	Chlorophyta	Nephroselmidophyceae	Nephroselmidales	Nephroselmidales_X	Nephroselmis	Nephroselmis_astigmatica	mixo	54	0	5	0	0	44	12	167	1	76	120	24	10	40	58	0	12	11	1	13	1	17	9	1	6	2	138	173	7	44	37	5	0	0	0	0	4	13	0	0	1
Eukaryota	Archaeplastida	Chlorophyta	Nephroselmidophyceae	Nephroselmidales	Nephroselmidales_X	Nephroselmis	Nephroselmis_olivacea	mixo	0	0	0	0	0	0	0	0	0	1	0	0	0	0	0	0	1	0	1	1	0	0	0	1	0	12	0	0	0	0	0	0	0	0	0	0	0	0	0	0	1
Eukaryota	Archaeplastida	Chlorophyta	Nephroselmidophyceae	Nephroselmidales	Nephroselmidales_X	Nephroselmis	Nephroselmis_rotunda	mixo	29	0	0	0	1	1	0	1	0	0	0	0	0	0	0	1	0	0	0	0	0	0	6	0	0	1	34	0	0	0	0	0	0	0	0	0	0	0	0	0	0
Eukaryota	Archaeplastida	Chlorophyta	Nephroselmidophyceae	Nephroselmidales	Nephroselmidales_X	Nephroselmis	Nephroselmis_sp.	mixo	0	0	0	0	0	0	0	0	0	0	0	0	0	0	0	0	1	0	0	2	0	0	0	1	0	0	0	0	0	0	0	0	0	0	0	0	0	0	0	0	0
Eukaryota	Stramenopiles	Ochrophyta	Chrysophyceae	Chrysophyceae_X	Chrysophyceae_Clade_C	Ochromonas	Ochromonas_sp.	mixo	0	0	14	0	0	0	0	0	0	0	0	0	0	0	0	0	0	0	0	0	0	0	0	0	0	0	0	0	0	0	0	0	0	0	0	0	0	0	0	0	0
Eukaryota	Alveolata	Dinoflagellata	Dinophyceae	Gonyaulacales	Goniodomataceae	Ostreopsis	Ostreopsis_ovata	mixo	0	0	0	0	0	0	0	0	0	0	0	1	0	0	0	0	0	0	0	0	0	0	0	0	0	0	0	0	0	0	0	0	0	0	0	0	0	0	0	0	0
Eukaryota	Alveolata	Dinoflagellata	Dinophyceae	Gymnodiniales	Gymnodiniaceae	Paragymnodinium	Paragymnodinium_shiwhaense	mixo	3025	113	42	944	239	1846	102	1982	773	979	677	503	513	352	60	1213	180	132	548	400	19	78	789	269	3457	931	5010	11007	329	69	273	91	1769	41	10	0	1131	50	19	0	1142
Eukaryota	Stramenopiles	Ochrophyta	Chrysophyceae	Chrysophyceae_X	Chrysophyceae_Clade-F	Paraphysomonas	Paraphysomonas_foraminifera	mixo	0	0	0	0	0	0	0	0	0	0	0	0	0	0	0	0	0	0	0	0	0	0	0	0	0	0	0	0	0	2	2	1	0	0	0	0	0	1	1	0	0
Eukaryota	Stramenopiles	Ochrophyta	Bolidophyceae	Parmales	Parmales_env_1	Parmales_env_1_X	Parmales_env_1_X_sp.	mixo	0	0	0	0	1	0	0	0	0	0	0	0	0	0	0	0	0	0	0	0	0	0	0	0	0	0	0	0	0	0	0	0	1	0	0	0	0	1	0	0	0
Eukaryota	Stramenopiles	Ochrophyta	Bolidophyceae	Parmales	Parmales_env_2	Parmales_env_2_X	Parmales_env_2_X_sp.	mixo	0	0	0	30	6	0	0	0	0	0	0	0	0	0	0	0	0	0	0	0	0	0	0	0	0	0	0	0	0	0	0	0	0	0	0	0	0	0	0	0	0
Eukaryota	Stramenopiles	Ochrophyta	Bolidophyceae	Parmales	Parmales_env_3	Parmales_env_3_X	Parmales_env_3_X_sp.	mixo	29	0	62	151	4	6	8	6	23	4	0	8	0	5	1	31	18	3	15	8	2	0	0	2	1	4	52	22	1	2	24	9	11	2	343	94	1	7	0	0	8
Eukaryota	Stramenopiles	Ochrophyta	Bolidophyceae	Parmales	Parmales_X	Parmales_XX	Parmales_XX_sp.	mixo	20	3	0	44	8	7	3	8	10	0	2	14	0	0	0	198	107	4	20	8	3	3	10	7	0	0	1	1	12	1	26	0	17	0	1	2	0	13	0	0	6
Eukaryota	Hacrobia	Haptophyta	Pavlovophyceae	Pavlovales	Pavlovaceae	Pavlova	Pavlova_lutheri	mixo	0	0	0	0	0	0	0	0	0	0	0	0	0	0	0	0	0	0	0	0	0	0	0	0	0	0	0	0	0	0	0	0	0	0	0	0	0	0	0	0	0
Eukaryota	Hacrobia	Haptophyta	Pavlovophyceae	Pavlovales	Pavlovaceae	Pavlova	Pavlova_sp.	mixo	13	0	1	4	2	138	3	360	15	8	15	42	15	1	1	0	0	0	1	0	0	0	1	1	2	4	0	0	0	0	1	0	1	0	0	0	0	0	0	0	0
Eukaryota	Hacrobia	Haptophyta	Pavlovophyceae	Pavlovales	Pavlovaceae	Pavlovaceae_X	Pavlovaceae_X_sp.	mixo	0	1	0	1	0	0	0	2	0	1	0	0	5	1	1	16	3	0	1	3	0	0	1	5	0	3	1	0	1	0	0	0	0	1	0	0	0	0	0	0	0
Eukaryota	Stramenopiles	Ochrophyta	Dictyochophyceae	Dictyochophyceae_X	Pedinellales	Pedinellales_X	Pedinellales_X_sp.	mixo	3611	4235	143	5686	2089	3567	853	21890	9405	5409	2482	6357	7685	70	26	2646	595	1141	1323	3416	254	523	4730	1031	975	853	9693	3792	882	64	214	94	2783	283	17	4	360	7899	707	20	2033
Eukaryota	Alveolata	Dinoflagellata	Dinophyceae	Suessiales	Suessiaceae	Pelagodinium	Pelagodinium_beii	mixo	2208	1011	45	340	393	259	43	105	41	25	72	16	57	381	19	3933	932	586	1379	1670	1	72	39	172	118	89	2763	115	8	426	259	210	597	84	5	0	210	32	5	24	42
Eukaryota	Alveolata	Dinoflagellata	Dinophyceae	Suessiales	Suessiaceae	Pelagodinium	Pelagodinium_sp.	mixo	13	166	15	25	4	192	0	9	4	8	3	1	0	0	0	0	0	0	36	13	0	0	0	9	0	0	0	0	0	0	0	0	1	0	0	0	0	0	0	0	0
Eukaryota	Alveolata	Dinoflagellata	Dinophyceae	Peridiniales	Thoracosphaeraceae	Pentapharsodinium	Pentapharsodinium_sp.	mixo	101	17	1	25	11	75	26	240	63	1383	222	170	31	50	14	195	17	55	186	136	4	30	57	27	10	32	472	93	14	3	6	4	27	60	76	1	2	13	1	9	211
Eukaryota	Alveolata	Dinoflagellata	Dinophyceae	Peridiniales	Thoracosphaeraceae	Pentapharsodinium	Pentapharsodinium_tyrrhenicum	mixo	870	422	53	1194	609	1961	684	3576	8846	1917	1815	1971	2191	1555	841	1076	1047	364	3016	5545	407	885	3767	1157	1579	2186	3793	3417	3482	907	1482	62	707	21	16	0	911	3574	92	23	5784
Eukaryota	Alveolata	Dinoflagellata	Dinophyceae	Peridiniales	Peridiniaceae	Peridinium	Peridinium_sociale	mixo	0	0	0	0	0	0	0	0	0	0	0	0	0	0	0	0	0	0	0	0	0	0	0	0	0	0	0	0	0	0	0	0	0	0	0	0	0	0	0	0	0
Eukaryota	Alveolata	Dinoflagellata	Dinophyceae	Peridiniales	Peridiniaceae	Peridinium	Peridinium_sp.	mixo	0	0	0	0	0	0	0	0	0	1	0	1	0	0	1	0	0	0	0	0	0	0	0	0	0	0	0	0	0	0	0	0	0	0	4	1	0	0	0	0	1
Eukaryota	Alveolata	Dinoflagellata	Dinophyceae	Peridiniales	Peridiniaceae	Peridinium	Peridinium_willei	mixo	0	0	0	0	0	0	0	0	0	0	0	0	0	0	0	1	0	0	0	0	0	0	0	0	0	0	0	0	0	0	0	0	0	0	0	0	0	0	0	0	1
Eukaryota	Hacrobia	Haptophyta	Prymnesiophyceae	Phaeocystales	Phaeocystaceae	Phaeocystis	Phaeocystis_antarctica	mixo	11	0	0	0	0	2	0	0	0	0	0	0	0	4	0	0	1	1	1	9	0	1	2	0	2	3	4	32	1	2	2	0	4	5	302	77	0	0	0	0	4
Eukaryota	Hacrobia	Haptophyta	Prymnesiophyceae	Phaeocystales	Phaeocystaceae	Phaeocystis	Phaeocystis_globosa	mixo	12	0	0	0	0	0	0	0	0	0	0	0	0	3	1	0	1	0	3	9	0	1	7	0	3	0	12	38	1	2	7	1	5	0	440	38	0	2	0	0	1
Eukaryota	Archaeplastida	Chlorophyta	Trebouxiophyceae	Chlorellales	Chlorellales_X	Picochlorum	Picochlorum_atomus	mixo	0	0	0	0	0	0	0	0	0	0	0	0	0	0	0	0	0	0	0	0	0	0	0	0	0	0	0	0	0	0	0	0	0	0	0	0	0	0	0	0	0
Eukaryota	Archaeplastida	Chlorophyta	Trebouxiophyceae	Chlorellales	Chlorellales_X	Picochlorum	Picochlorum_eukaryotum	mixo	0	0	0	0	0	0	0	0	0	0	0	0	0	1	0	0	0	0	0	2	0	0	0	0	0	0	0	0	0	61	2	0	0	7	0	0	0	0	0	6	0
Eukaryota	Archaeplastida	Chlorophyta	Trebouxiophyceae	Chlorellales	Chlorellales_X	Picochlorum	Picochlorum_maculatum	mixo	0	0	0	0	0	0	0	0	0	0	0	0	0	0	0	0	0	0	0	0	0	0	0	0	0	0	0	0	0	0	0	0	0	0	0	0	0	0	0	0	0
Eukaryota	Archaeplastida	Chlorophyta	Trebouxiophyceae	Chlorellales	Chlorellales_X	Picochlorum	Picochlorum_sp.	mixo	76	530	47	129	21	94	8	0	183	0	0	0	11	0	0	0	0	1	0	0	7	4	27	1	20	2	17	0	13	0	3	17	1	0	0	0	0	72	7	0	0
Eukaryota	Hacrobia	Cryptophyta	Cryptophyceae	Cryptomonadales	Cryptomonadales_X	Plagioselmis	Plagioselmis_prolonga	mixo	4443	27	116	1811	248	774	151	540	184	74	353	89	52	378	79	59	82	6	518	474	131	38	225	38	837	1262	12152	2241	266	29	522	27	3300	31	0	0	198	14	0	0	240
Eukaryota	Hacrobia	Cryptophyta	Cryptophyceae	Cryptomonadales	Cryptomonadales_X	Plagioselmis	Plagioselmis_sp.	mixo	0	0	0	0	0	0	0	0	0	0	0	0	0	0	0	0	0	0	0	0	0	0	0	0	0	0	0	4	0	0	0	0	1	0	0	0	0	0	0	0	0
Eukaryota	Alveolata	Dinoflagellata	Dinophyceae	Gymnodiniales	Gymnodiniaceae	Polykrikos	Polykrikos_geminatus	mixo	0	0	0	23	7	0	0	0	1	0	0	0	1	2	0	10	0	0	34	0	0	0	0	0	0	0	0	0	0	0	0	0	2	0	0	0	0	0	0	0	0
Eukaryota	Alveolata	Dinoflagellata	Dinophyceae	Gymnodiniales	Gymnodiniaceae	Polykrikos	Polykrikos_hartmannii	mixo	0	2	2	8	0	2	0	0	0	0	0	0	0	1	0	0	1	0	0	1	0	0	0	0	0	0	0	0	0	0	1	9	0	0	0	0	0	0	0	0	0
Eukaryota	Alveolata	Dinoflagellata	Dinophyceae	Gymnodiniales	Gymnodiniaceae	Polykrikos	Polykrikos_sp.	mixo	0	0	0	0	0	0	0	0	0	0	0	0	0	0	0	0	0	0	0	0	0	0	0	0	0	0	0	0	0	0	0	0	0	0	0	0	0	0	0	0	0
Eukaryota	Stramenopiles	Ochrophyta	Chrysophyceae	Chrysophyceae_X	Chrysophyceae_Clade-C	Poterioochromonas	Poterioochromonas_sp.	mixo	3	0	0	0	0	1	0	5	0	0	0	2	50	0	0	1	0	0	4	6	1	0	0	0	0	0	1	7	0	0	1	23	0	2	1	0	0	0	0	0	2
Eukaryota	Alveolata	Dinoflagellata	Dinophyceae	Prorocentrales	Prorocentraceae	Prorocentrum	Prorocentrum_bimaculatum	mixo	2	1	0	0	0	0	0	0	5	1	3	2	1	6	1	0	1	0	5	0	0	1	4	0	0	1	1	14	2	0	1	0	0	0	0	0	0	2	0	0	2
Eukaryota	Alveolata	Dinoflagellata	Dinophyceae	Prorocentrales	Prorocentraceae	Prorocentrum	Prorocentrum_concavum	mixo	0	0	0	0	0	0	0	0	0	0	0	0	0	0	0	0	0	0	0	0	0	0	0	0	0	0	0	0	0	0	0	0	0	0	0	0	0	0	0	0	0
Eukaryota	Alveolata	Dinoflagellata	Dinophyceae	Prorocentrales	Prorocentraceae	Prorocentrum	Prorocentrum_cordatum	mixo	737	10	5	18	27	53	9	512	184	61	229	115	608	455	14	182	82	89	553	462	0	31	569	368	405	111	2077	723	130	55	63	48	7542	100	397	95	6	75	10	53	891
Eukaryota	Alveolata	Dinoflagellata	Dinophyceae	Prorocentrales	Prorocentraceae	Prorocentrum	Prorocentrum_dentatum	mixo	0	0	0	0	0	0	0	0	0	0	0	0	0	0	0	0	0	0	0	0	0	0	0	0	0	1	0	0	0	0	0	0	0	0	0	0	0	0	0	0	0
Eukaryota	Alveolata	Dinoflagellata	Dinophyceae	Prorocentrales	Prorocentraceae	Prorocentrum	Prorocentrum_emarginatum	mixo	0	0	0	0	0	0	0	0	0	0	0	0	0	0	0	0	0	0	0	0	0	0	0	0	0	0	0	0	0	0	0	0	0	0	0	0	0	0	0	0	0
Eukaryota	Alveolata	Dinoflagellata	Dinophyceae	Prorocentrales	Prorocentraceae	Prorocentrum	Prorocentrum_fukuyoi	mixo	0	0	0	0	0	0	1	0	0	0	0	0	0	1	0	1	0	0	0	0	0	0	0	0	0	0	0	0	3	17	1	1	0	0	0	0	0	0	0	0	0
Eukaryota	Alveolata	Dinoflagellata	Dinophyceae	Prorocentrales	Prorocentraceae	Prorocentrum	Prorocentrum_hoffmannianum	mixo	0	0	0	0	0	0	0	0	0	0	0	0	0	0	0	0	0	0	0	0	0	0	0	0	0	0	0	0	0	0	0	0	0	0	0	0	0	0	0	0	0
Eukaryota	Alveolata	Dinoflagellata	Dinophyceae	Prorocentrales	Prorocentraceae	Prorocentrum	Prorocentrum_lima	mixo	0	0	0	0	0	0	0	0	0	0	0	0	0	0	0	0	0	0	0	0	0	0	0	0	0	0	0	0	0	0	0	0	0	0	0	0	0	0	0	0	0
Eukaryota	Alveolata	Dinoflagellata	Dinophyceae	Prorocentrales	Prorocentraceae	Prorocentrum	Prorocentrum_nux	mixo	0	0	0	0	0	0	0	0	0	0	0	0	0	0	0	0	0	0	0	0	0	0	0	0	0	0	0	0	0	0	0	0	0	0	0	0	0	0	0	0	0
Eukaryota	Alveolata	Dinoflagellata	Dinophyceae	Prorocentrales	Prorocentraceae	Prorocentrum	Prorocentrum_panamense	mixo	22	3	2	7	1	3	7	0	2	0	0	1	1	22	13	39	16	1	7	12	8	2	11	3	12	47	3	0	9	2	0	0	0	0	0	0	140	0	0	0	8
Eukaryota	Alveolata	Dinoflagellata	Dinophyceae	Prorocentrales	Prorocentraceae	Prorocentrum	Prorocentrum_pseudopanamense	mixo	0	0	0	0	0	0	0	0	0	0	0	0	0	0	0	0	0	0	0	0	0	0	0	0	0	0	0	0	0	0	0	0	0	0	0	0	0	0	0	0	0
Eukaryota	Alveolata	Dinoflagellata	Dinophyceae	Prorocentrales	Prorocentraceae	Prorocentrum	Prorocentrum_sp.	mixo	11858	2698	288	17169	2838	10582	2599	18731	29466	13726	20604	15609	17877	14387	6208	13712	8914	2965	25207	39978	1964	3702	56120	2801	14050	17537	30439	65591	18502	12860	14054	423	4001	626	21223	2018	2085	9436	707	133	79843
Eukaryota	Alveolata	Dinoflagellata	Dinophyceae	Suessiales	Suessiaceae	Protodinium	Protodinium_simplex	mixo	50	326	21	295	188	157	7	0	26	0	1	4	1	377	18	1550	35	471	413	229	0	9	0	36	16	0	31	6	2	0	0	103	4	0	0	0	1	0	0	7	3
Eukaryota	Hacrobia	Haptophyta	Prymnesiophyceae	Prymnesiales	Prymnesiaceae	Prymnesiaceae_X	Prymnesiaceae_X_sp.	mixo	3109	245	165	841	684	3099	358	10727	4590	1964	3781	1790	5843	624	189	5731	798	917	2976	4540	106	194	4511	1649	1007	738	3416	16352	560	712	607	64	2538	94	317	4	159	902	151	85	1390
Eukaryota	Hacrobia	Haptophyta	Prymnesiophyceae	Prymnesiales	Prymnesiales_X	Prymnesiales_XX	Prymnesiales_XX_sp.	mixo	2825	43	91	295	120	990	161	2470	835	644	787	387	706	354	173	2064	347	962	1957	2753	237	338	1013	976	639	500	1131	6551	649	185	637	24	275	21	3	0	72	750	21	28	795
Eukaryota	Hacrobia	Haptophyta	Prymnesiophyceae	Prymnesiales	Prymnesiophyceae_Clade_B3	Prymnesiophyceae_Clade_B3_X	Prymnesiophyceae_Clade_B3_X_sp.	mixo	41	0	0	0	0	15	0	1	0	0	0	0	0	109	315	0	0	0	138	139	381	0	0	0	4	24	8	0	64	112	29	8	1	0	26	1	0	0	0	0	0
Eukaryota	Hacrobia	Haptophyta	Prymnesiophyceae	Prymnesiales	Prymnesiophyceae_Clade_B5	Prymnesiophyceae_Clade_B5_X	Prymnesiophyceae_Clade_B5_X_sp.	mixo	40	18	6	133	70	123	5	203	335	282	249	15	510	113	2	339	24	36	104	251	0	11	104	177	96	93	63	149	83	8	29	0	8	0	0	0	6	231	20	0	101
Eukaryota	Hacrobia	Haptophyta	Prymnesiophyceae	Isochrysidales	Prymnesiophyceae_Clade_C1	Prymnesiophyceae_Clade_C1_X	Prymnesiophyceae_Clade_C1_X_sp.	mixo	51	3	0	45	9	29	28	267	10	30	128	73	103	28	1	1	0	1	12	0	0	3	11	0	20	6	16	33	1	12	14	3	19	0	0	0	3	3	0	0	19
Eukaryota	Hacrobia	Haptophyta	Prymnesiophyceae	Prymnesiophyceae_Clade_D	Prymnesiophyceae_Clade_D_X	Prymnesiophyceae_Clade_D_XX	Prymnesiophyceae_Clade_D_XX_sp.	mixo	3347	18	82	363	61	4755	562	3776	988	154	2666	1276	288	3801	513	2974	900	503	3948	17810	576	742	4185	981	3703	3251	1587	16147	2754	3560	7752	120	87	5	1	0	10	1628	12	25	1455
Eukaryota	Hacrobia	Haptophyta	Prymnesiophyceae	Prymnesiophyceae_Clade_E	Prymnesiophyceae_Clade_E_X	Prymnesiophyceae_Clade_E_XX	Prymnesiophyceae_Clade_E_XX_sp.	mixo	449	0	8	0	0	118	0	31	3	0	22	13	0	34	27	12	73	0	619	1163	107	4	316	4	9	12	58	334	158	127	48	1	51	0	1	0	0	140	0	0	328
Eukaryota	Hacrobia	Haptophyta	Prymnesiophyceae	Prymnesiophyceae_X	Prymnesiophyceae_XX	Prymnesiophyceae_XXX	Prymnesiophyceae_XXX_sp.	mixo	11073	130	197	615	373	2640	476	8907	2666	1703	3904	1779	3281	1565	273	2458	589	248	1424	3181	261	220	2784	712	1759	1108	5548	19962	857	492	1061	157	832	55	4529	795	174	832	73	21	1381
Eukaryota	Hacrobia	Haptophyta	Prymnesiophyceae	Prymnesiales	Prymnesiaceae	Prymnesium	Prymnesium_palpebrale	mixo	100	1	2	10	34	49	2	84	41	8	27	20	58	5	0	3	0	0	1	3	0	0	12	5	9	2	66	20	0	1	5	0	2	0	0	0	2	7	0	12	11
Eukaryota	Hacrobia	Haptophyta	Prymnesiophyceae	Prymnesiales	Prymnesiaceae	Prymnesium	Prymnesium_sp.	mixo	13	3	0	2	10	16	16	224	5	4	17	6	55	22	6	111	3	5	33	100	4	6	53	11	37	32	28	18	1	39	43	4	8	0	0	0	0	7	0	1	41
Eukaryota	Stramenopiles	Ochrophyta	Dictyochophyceae	Dictyochophyceae_X	Florenciellales	Pseudochattonella	Pseudochattonella_sp.	mixo	10	35	1	16	21	1	2	1	3	3	4	1	4	0	1	3	3	1	8	2	1	1	7	1	2	3	19	42	0	0	5	0	8	0	10	0	3	4	0	0	6
Eukaryota	Stramenopiles	Ochrophyta	Dictyochophyceae	Dictyochophyceae_X	Florenciellales	Pseudochattonella	Pseudochattonella_verruculosa	mixo	906	1843	197	7164	1917	434	110	451	417	501	509	29	945	10	3	3	6	14	13	8	2	5	54	1	98	214	279	1218	13	94	106	32	453	165	31	0	691	94	18	18	16
Eukaryota	Stramenopiles	Ochrophyta	Dictyochophyceae	Dictyochophyceae_X	Pedinellales	Pseudopedinella	Pseudopedinella_elastica	mixo	49	241	18	187	169	17	41	55	101	579	98	34	30	0	1	90	2	30	1	1	12	14	9	24	126	18	723	19	1	1	1	9	173	1	0	0	39	254	12	0	10
Eukaryota	Archaeplastida	Chlorophyta	Pyramimonadophyceae	Pyramimonadales	Pyramimonadaceae	Pyramimonas	Pyramimonas_aurea	mixo	0	1	0	15	11	14	0	13	3	0	0	0	18	0	0	0	0	0	0	0	0	0	4	0	0	0	8	61	0	0	0	0	18	0	0	0	0	2	0	0	0
Eukaryota	Archaeplastida	Chlorophyta	Pyramimonadophyceae	Pyramimonadales	Pyramimonadaceae	Pyramimonas	Pyramimonas_gelidicola	mixo	0	0	0	0	0	0	0	0	0	0	0	0	0	0	0	0	0	0	0	0	0	0	0	0	0	0	0	0	0	0	0	0	0	0	90	13	0	0	0	0	0
Eukaryota	Archaeplastida	Chlorophyta	Pyramimonadophyceae	Pyramimonadales	Pyramimonadaceae	Pyramimonas	Pyramimonas_olivacea	mixo	0	2	0	15	3	14	0	18	1	1	4	1	17	0	0	10	1	2	5	7	0	3	7	0	0	1	0	0	0	2	0	0	5	0	0	0	0	8	0	0	7
Eukaryota	Archaeplastida	Chlorophyta	Pyramimonadophyceae	Pyramimonadales	Pyramimonadaceae	Pyramimonas	Pyramimonas_parkeae	mixo	0	0	0	0	0	2	1	2	1	0	1	0	1	0	0	0	0	0	0	0	0	0	0	0	0	0	0	0	0	0	0	0	0	0	0	0	0	0	0	0	0
Eukaryota	Archaeplastida	Chlorophyta	Pyramimonadophyceae	Pyramimonadales	Pyramimonadaceae	Pyramimonas	Pyramimonas_sp.	mixo	823	15	22	1697	290	1215	172	941	372	106	384	228	612	399	8	261	8	5	149	223	16	39	233	30	318	35	9167	97	7	47	381	6	131	5	10	9	16	52	2	7	140
Eukaryota	Alveolata	Dinoflagellata	Dinophyceae	Gonyaulacales	Goniodomataceae	Pyrodinium	Pyrodinium_sp.	mixo	0	0	0	0	0	0	0	0	0	0	0	0	0	0	0	0	0	0	0	0	0	0	0	0	0	0	0	0	0	0	0	0	0	0	0	0	0	1	0	0	0
Eukaryota	Stramenopiles	Ochrophyta	Dictyochophyceae	Dictyochophyceae_X	Rhizochromulinales	Rhizochromulina	Rhizochromulina_marina	mixo	7	5	3	153	105	4	0	161	6	5	31	2	16	79	10	416	122	386	1635	864	14	68	9	116	15	625	0	7	16	0	0	1	0	0	0	0	0	8	4	0	0
Eukaryota	Hacrobia	Cryptophyta	Cryptophyceae	Pyrenomonadales	Pyrenomonadaceae	Rhodomonas	Rhodomonas_abbreviata	mixo	0	0	0	0	0	2	0	0	0	0	0	0	0	0	0	0	0	0	0	0	0	0	0	0	0	0	0	0	0	0	0	6	0	0	0	0	0	0	0	0	0
Eukaryota	Hacrobia	Cryptophyta	Cryptophyceae	Pyrenomonadales	Pyrenomonadaceae	Rhodomonas	Rhodomonas_mariana	mixo	0	0	0	0	0	0	0	0	0	0	0	0	0	0	0	0	0	0	0	0	0	0	0	0	0	0	0	0	0	0	0	0	0	0	0	0	0	0	0	0	0
Eukaryota	Hacrobia	Cryptophyta	Cryptophyceae	Pyrenomonadales	Pyrenomonadaceae	Rhodomonas	Rhodomonas_sp.	mixo	48	0	3	0	0	0	0	9	0	16	1	2	0	0	0	0	11	0	6	22	0	3	3	0	16	23	8	0	13	5044	46	0	0	1611	39	0	0	0	0	251	103
Eukaryota	Alveolata	Dinoflagellata	Dinophyceae	Peridiniales	Thoracosphaeraceae	Scrippsiella	Scrippsiella_acuminata	mixo	89	10	35	40	151	31	12	61	11	28	0	34	983	140	51	75	26	5	73	45	5	5	6	12	17	371	456	27	23	461	92	57	55	147	109	2	26	63	6	45	408
Eukaryota	Alveolata	Dinoflagellata	Dinophyceae	Peridiniales	Thoracosphaeraceae	Scrippsiella	Scrippsiella_sp.	mixo	342	3	19	17	103	65	78	102	35	11	50	35	264	114	13	55	15	3	24	68	12	2	43	24	77	103	236	137	3	265	20	69	29	171	111	1	12	43	5	4	133
Eukaryota	Alveolata	Dinoflagellata	Dinophyceae	Peridiniales	Thoracosphaeraceae	Stoeckeria	Stoeckeria_algicida	mixo	2	0	0	0	0	0	0	0	0	0	0	0	0	0	0	0	0	0	0	0	0	0	0	0	0	0	0	0	0	0	0	0	0	0	0	0	0	0	0	0	0
Eukaryota	Alveolata	Dinoflagellata	Dinophyceae	Suessiales	Symbiodiniaceae	Symbiodinium	Symbiodinium_sp.	mixo	14	9	0	6	5	3	0	0	10	1	1	0	5	130	10	99	26	2	41	301	5	11	43	7	16	1	1	0	13	8	0	1	0	0	0	0	0	31	2	0	9
Eukaryota	Alveolata	Dinoflagellata	Dinophyceae	Gymnodiniales	Kareniaceae	Takayama	Takayama_pulchellum	mixo	283	86	67	402	2015	234	131	5686	1816	398	1041	890	5113	2664	2857	1	429	35	2654	7052	320	973	5135	874	6122	2079	1620	3539	913	1517	1848	393	2211	9	13	0	31	139	26	7	5217
Eukaryota	Alveolata	Dinoflagellata	Dinophyceae	Gymnodiniales	Kareniaceae	Takayama	Takayama_sp.	mixo	0	0	0	1	0	0	0	0	0	0	0	0	0	0	2	0	0	0	0	0	0	0	1	1	0	0	0	0	1	0	0	0	0	0	0	0	0	0	0	0	0
Eukaryota	Hacrobia	Cryptophyta	Cryptophyceae	Cryptomonadales	Cryptomonadales_X	Teleaulax	Teleaulax_acuta	mixo	3539	18	78	1761	158	282	252	392	357	1679	935	178	76	551	5	580	753	17	197	462	100	115	84	249	2064	4281	20092	387	101	175	723	26	1132	137	10	0	70	0	0	11	122
Eukaryota	Hacrobia	Cryptophyta	Cryptophyceae	Cryptomonadales	Cryptomonadales_X	Teleaulax	Teleaulax_sp.	mixo	30	0	4	7	3	9	3	5	0	1	5	4	1	18	1	18	1	1	1	0	3	3	8	0	50	80	175	6	7	1	18	3	3	1	0	0	3	0	0	1	0
Eukaryota	Alveolata	Dinoflagellata	Dinophyceae	Gonyaulacales	Thecadiniaceae	Thecadinium	Thecadinium_inclinatum	mixo	0	0	0	0	0	0	0	0	0	0	0	0	0	0	0	0	0	0	0	0	0	0	0	0	0	0	0	0	0	0	0	0	0	0	0	0	0	0	0	0	0
Eukaryota	Alveolata	Dinoflagellata	Dinophyceae	Peridiniales	Thoracosphaeraceae	Thoracosphaeraceae_X	Thoracosphaeraceae_X_sp.	mixo	18203	1776	137	5147	1325	6692	1689	15760	10526	5071	5815	5911	5254	5965	1248	17323	6306	1756	8624	17631	177	732	7293	1091	6681	3543	16607	39241	1490	1286	2766	457	5959	232	294	12	1032	1978	134	37	9554
Eukaryota	Stramenopiles	Ochrophyta	Bolidophyceae	Parmales	Triparmaceae	Triparma	Triparma_eleuthera	mixo	57	118	8	897	91	93	47	219	124	276	373	55	128	2	1	585	445	88	83	15	1	2	46	49	39	149	205	8055	6	1	0	18	2	0	0	0	0	38	3	0	114
Eukaryota	Stramenopiles	Ochrophyta	Bolidophyceae	Parmales	Triparmaceae	Triparma	Triparma_mediterranea	mixo	322	162	37	1006	103	59	17	31	57	150	27	45	337	2	1	0	195	0	5	2	4	1	566	2	3	2	351	973	68	152	5	2	349	76	157	79	35	75	1	51	963
Eukaryota	Stramenopiles	Ochrophyta	Bolidophyceae	Parmales	Triparmaceae	Triparma	Triparma_pacifica	mixo	98	7	23	523	16	31	1	11	15	1	9	5	5	1	1	161	241	12	34	1	4	0	58	25	15	161	622	389	1	0	0	2	213	33	1	0	1	10	7	0	2
Eukaryota	Stramenopiles	Ochrophyta	Bolidophyceae	Parmales	Triparmaceae	Triparma	Triparma_sp.	mixo	74	1	0	3	0	23	3	1	0	0	0	9	0	0	0	7	5	0	0	0	4	0	4	0	0	0	2	0	10	0	0	0	1	0	0	0	0	25	0	0	37
Eukaryota	Alveolata	Dinoflagellata	Dinophyceae	Gonyaulacales	Ceratiaceae	Tripos	Tripos_furca	mixo	4	8	3	21	5	2	0	1	0	17	5	0	0	181	17	6	3	1	0	6	7	35	0	0	0	0	1	3	0	0	2	233	0	36	2	0	10	8	29	0	10
Eukaryota	Alveolata	Dinoflagellata	Dinophyceae	Gonyaulacales	Ceratiaceae	Tripos	Tripos_fusus	mixo	13	10	3	341	126	9	11	56	9	25	11	16	96	108	50	12	6	0	7	7	5	15	6	1	18	177	314	12	0	194	14	111	14	299	2	1	20	10	1	62	33
Eukaryota	Alveolata	Dinoflagellata	Dinophyceae	Gonyaulacales	Ceratiaceae	Tripos	Tripos_sp.	mixo	2	0	0	7	0	0	0	0	0	0	1	0	7	2	1	0	0	0	1	1	0	0	0	0	0	1	1	0	0	1	0	0	0	1	0	0	0	0	0	20	1
Eukaryota	Alveolata	Dinoflagellata	Dinophyceae	Gonyaulacales	Ceratiaceae	Tripos	Tripos_tenuis	mixo	62	88	13	3522	50	75	6	125	143	43	114	86	671	1313	137	53	4	11	30	71	10	309	47	20	33	229	283	233	15	2853	44	259	148	1318	40	1	23	428	28	335	592
Eukaryota	Alveolata	Dinoflagellata	Dinophyceae	Suessiales	Suessiaceae	Yihiella	Yihiella_yeosuensis	mixo	17	0	27	91	27	16	1	71	5	1	120	26	1	7	0	136	0	4	51	30	1	0	1	1	4	305	72	0	0	0	0	0	1	0	0	0	0	0	0	0	0
Eukaryota	Opisthokonta	Choanoflagellida	Choanoflagellatea	Acanthoecida	Acanthoecida_X	Acanthoecida_XX	Acanthoecida_XX_sp.	hetero	5	1	9	20	11	0	0	12	1	50	134	22	3	81	18	7	8	6	93	182	2	8	80	9	28	115	163	4	19	2	7	5	0	1	5772	18	0	2	1	0	13
Eukaryota	Opisthokonta	Choanoflagellida	Choanoflagellatea	Acanthoecida	Acanthoecidae_Group_G	Acanthoecidae_Group_G_X	Acanthoecidae_Group_G_X_sp.	hetero	0	0	0	0	1	0	0	0	0	0	3	1	0	0	0	0	0	0	0	0	0	0	0	1	1	0	0	0	0	1	0	0	0	0	0	0	0	0	0	0	0
Eukaryota	Excavata	Discoba	Heterolobosea	Acrasida	Acrasidae	Acrasidae_X	Acrasidae_X_sp.	hetero	0	0	0	0	0	0	0	0	0	0	0	0	0	0	0	0	0	0	0	0	0	0	0	0	0	0	0	0	0	0	0	0	0	0	0	0	0	0	0	0	0
Eukaryota	Excavata	Discoba	Heterolobosea	Acrasida	Acrasidae	Acrasis	Acrasis_kona	hetero	0	0	0	0	0	0	0	0	0	0	0	0	0	0	0	0	0	0	0	0	0	0	0	0	0	0	0	0	0	0	0	0	0	0	0	0	0	0	0	0	0
Eukaryota	Excavata	Discoba	Heterolobosea	Acrasida	Acrasidae	Acrasis	Acrasis_sp.	hetero	0	0	0	0	0	0	0	0	0	0	0	0	0	0	0	0	0	0	0	0	0	0	0	0	0	0	0	0	0	0	0	0	0	0	0	0	0	0	0	0	0
Eukaryota	Rhizaria	Cercozoa	Filosa-Sarcomonadea	Glissomonadida	Allapsidae	Allantion	Allantion_sp.	hetero	0	0	0	0	0	0	0	0	0	0	0	0	0	0	0	0	0	0	0	0	0	0	0	0	0	0	0	0	0	0	0	0	0	0	0	0	0	0	0	0	0
Eukaryota	Rhizaria	Cercozoa	Filosa-Sarcomonadea	Glissomonadida	Allapsidae	Allapsidae_X	Allapsidae_X_sp.	hetero	0	0	0	0	0	0	0	0	0	0	0	0	0	0	0	0	0	0	0	0	0	0	0	0	0	0	0	0	0	0	0	0	0	0	0	0	0	0	0	0	0
Eukaryota	Rhizaria	Cercozoa	Filosa-Imbricatea	Thaumatomonadida	Thaumatomonadidae	Allas	Allas_sp.	hetero	0	0	0	0	0	0	0	0	0	0	0	0	0	0	0	0	0	0	0	0	0	0	0	0	0	0	0	0	0	0	0	0	0	0	0	0	0	0	0	0	0
Eukaryota	Excavata	Discoba	Heterolobosea	Acrasida	Acrasidae	Allovahlkampfia	Allovahlkampfia_sp.	hetero	0	0	0	0	1	0	0	2	0	5	0	0	9	0	1	0	0	0	0	0	27	0	0	0	0	0	0	0	2	0	0	0	0	2	0	0	0	0	0	9	0
Eukaryota	Excavata	Discoba	Heterolobosea	Acrasida	Acrasidae	Allovahlkampfia	Allovahlkampfia_spelaea	hetero	0	0	0	0	0	0	0	0	0	0	0	0	0	0	5	0	0	0	0	0	0	0	3	0	0	0	0	0	0	0	0	1	0	0	0	0	1	0	0	0	0
Eukaryota	Apusozoa	Apusomonadidae	Apusomonadidae_Group-1	Apusomonadidae_Group-1_X	Apusomonadidae_Group-1_XX	Amastigomonas	Amastigomonas_mutabilis	hetero	2	0	41	48	29	1	2	142	81	37	40	39	32	0	0	8	1	0	0	0	0	0	0	0	0	0	0	0	0	0	0	4	0	0	0	0	0	0	0	0	0
Eukaryota	Apusozoa	Apusomonadidae	Apusomonadidae_Group-1	Apusomonadidae_Group-1_X	Apusomonadidae_Group-1_XX	Amastigomonas	Amastigomonas_sp.	hetero	0	5	11	94	0	1	0	2	0	0	0	2	0	0	2	0	0	0	4	3	25	3	0	0	0	18	0	0	1	0	0	0	0	0	45	0	20	5982	17	0	1
Eukaryota	Alveolata	Dinoflagellata	Dinophyceae	Peridiniales	Amphidiniopsidaceae	Amphidiniopsis	Amphidiniopsis_rotundata	hetero	10	0	0	1	0	1	0	6	1	6	11	9	1	0	0	0	1	1	7	1	0	0	3	0	0	5	0	0	0	5	0	0	0	0	0	0	0	3	2	0	54
Eukaryota	Alveolata	Dinoflagellata	Dinophyceae	Gymnodiniales	Gymnodiniaceae	Amphidinium	Amphidinium_carterae	hetero	0	0	0	0	0	0	0	2	0	0	0	0	0	1	0	0	0	0	32	0	0	0	0	0	0	0	0	0	0	0	0	0	0	0	0	0	0	0	0	0	0
Eukaryota	Apusozoa	Hilomonadea	Planomonadida	Planomonadidae	Planomonadidae_Group-1	Ancyromonas	Ancyromonas_kenti	hetero	0	0	0	0	0	0	0	0	0	0	0	0	0	0	0	0	0	0	94	34	0	0	29	0	0	0	0	0	0	1	0	0	0	0	13	0	0	10	5	0	0
Eukaryota	Apusozoa	Hilomonadea	Planomonadida	Planomonadidae	Planomonadidae_Group-1	Ancyromonas	Ancyromonas_micra	hetero	161	0	0	111	0	0	0	0	0	0	0	0	0	0	0	0	0	0	0	0	0	0	0	0	0	0	0	0	0	0	0	0	0	0	5	0	11	7	0	0	0
Eukaryota	Apusozoa	Hilomonadea	Planomonadida	Planomonadidae	Planomonadidae_Group-1	Ancyromonas	Ancyromonas_sigmoides	hetero	5	0	0	455	0	1	0	0	0	0	0	0	0	1	0	0	0	0	0	0	0	0	0	0	0	0	0	0	0	0	0	0	0	0	0	0	0	0	0	0	0
Eukaryota	Apusozoa	Hilomonadea	Planomonadida	Planomonadidae	Planomonadidae_Group-1	Ancyromonas	Ancyromonas_sp.	hetero	0	0	1	1	0	0	0	0	0	0	0	0	0	0	0	0	0	0	0	0	0	0	0	0	0	0	0	0	0	0	0	0	0	0	0	0	0	0	0	0	0
Eukaryota	Stramenopiles	Opalozoa	Bicoecea	Anoecales	Anoecaceae	Anoeca	Anoeca_atlantica	hetero	0	0	0	0	0	0	0	0	0	0	0	0	0	0	0	0	0	0	0	0	0	0	125	0	0	0	0	0	0	0	0	0	0	0	0	0	0	0	0	0	0
Eukaryota	Stramenopiles	Opalozoa	Bicoecea	Anoecales	Anoecales_X	Anoecales_XX	Anoecales_XX_sp.	hetero	0	0	0	0	0	0	0	0	0	0	0	0	0	0	0	0	0	0	0	0	0	0	0	0	0	0	0	0	0	0	0	0	0	0	0	0	0	0	0	0	0
Eukaryota	Apusozoa	Apusomonadidae	Apusomonadidae_Group-1	Apusomonadidae_Group-1_X	Apusomonadidae_Group-1_XX	Apusomonadidae_Group-1_XXX	Apusomonadidae_Group-1_XXX_sp.	hetero	0	0	0	0	0	0	0	10	0	0	0	1	1	0	0	0	0	0	13	2	7	1	1	0	0	0	0	0	0	2	0	0	0	0	0	0	0	0	0	0	0
Eukaryota	Alveolata	Dinoflagellata	Dinophyceae	Peridiniales	Amphidiniopsidaceae	Archaeperidinium	Archaeperidinium_sp.	hetero	0	0	0	0	0	0	0	0	0	0	0	1	0	0	0	0	0	0	0	0	0	0	0	0	0	0	0	0	0	0	0	0	0	0	0	0	0	0	0	0	0
Eukaryota	Rhizaria	Cercozoa	Phaeodarea	Phaeocystida	Aulacanthidae	Aulacantha	Aulacantha_scolymantha	hetero	22	3	1	31	20	16	20	2	61	18	7	26	1	5	7	5	0	12	2	4	0	0	1	0	1	23	19	84	0	3	17	0	0	169	1	0	0	39	0	25	11
Eukaryota	Rhizaria	Cercozoa	Phaeodarea	Phaeocystida	Aulacanthidae	Aulographis	Aulographis_sp.	hetero	0	0	0	0	0	0	0	0	0	0	0	0	0	0	0	0	0	0	0	0	0	0	0	0	0	0	0	0	0	0	0	0	0	0	0	0	0	0	0	0	0
Eukaryota	Rhizaria	Cercozoa	Phaeodarea	Phaeosphaerida	Aulosphaeridae	Auloscena	Auloscena_sp.	hetero	0	47	1	16	507	0	0	0	18	1	0	3	13	0	0	5	0	0	3	0	0	0	0	0	1	21	1	1311	0	4	0	0	0	26	0	0	0	110	1	0	0
Eukaryota	Rhizaria	Cercozoa	Phaeodarea	Phaeosphaerida	Aulosphaeridae	Aulosphaera	Aulosphaera_trigonopa	hetero	0	0	0	0	4	0	0	0	0	0	0	0	0	0	0	0	0	0	0	0	0	0	0	0	0	1	0	18	0	0	1	0	0	0	0	0	0	0	0	0	0
Eukaryota	Rhizaria	Cercozoa	Phaeodarea	Phaeosphaerida	Aulosphaeridae	Aulosphaeridae_X	Aulosphaeridae_X_sp.	hetero	0	3	1	0	18	0	0	0	2	0	0	0	0	0	0	0	0	0	0	0	0	1	0	0	0	1	0	42	0	1	0	0	0	0	1	0	0	2	0	0	0
Eukaryota	Excavata	Discoba	Kinetoplastea	Kinetoplastea_X	Kinetoplastea_XX	Azumiobodo	Azumiobodo_hoyamushi	hetero	0	0	0	0	0	0	0	0	0	0	0	0	0	0	0	0	0	0	0	0	0	0	0	0	0	0	0	0	0	0	0	0	0	0	0	0	0	0	0	0	0
Eukaryota	Excavata	Discoba	Kinetoplastea	Kinetoplastea_X	Kinetoplastea_XX	Azumiobodo	Azumiobodo_sp.	hetero	3	7	15	5	4	3	1	0	3	3	3	4	2	0	0	13	7	13	10	7	8	4	2	8	2	3	144	26	17	4	9	2	1	5	0	0	25	13	0	0	20
Eukaryota	Stramenopiles	Opalozoa	Bicoecea	Bicoecales	Bicoecaceae	Bicoecaceae_X	Bicoecaceae_X_sp.	hetero	0	0	0	0	0	0	0	1	61	0	0	0	18	1	1	0	0	0	0	0	0	2	32	0	1	0	1	2	0	0	0	0	0	0	0	0	0	0	0	0	44
Eukaryota	Stramenopiles	Opalozoa	Bicoecea	Bicoecea_X	Bicoecea_XX	Bicoecea_XXX	Bicoecea_XXX_sp.	hetero	0	0	0	0	0	0	0	0	0	0	0	0	0	3	0	45	0	12	68	173	2	23	69	21	1	0	2	2	14	0	2	0	0	0	0	0	0	0	0	0	0
Eukaryota	Stramenopiles	Opalozoa	Bicoecea	Bicoecales	Bicoecaceae	Bicosoeca	Bicosoeca_sp.	hetero	3	0	0	114	0	0	0	14	0	0	2	1	1	0	0	14	1	0	2	1	0	0	0	1	14	1	0	0	1	4	0	0	0	0	0	0	0	0	0	0	1
Eukaryota	Stramenopiles	Opalozoa	Bicoecea	Bicoecales	Bicoecaceae	Bicosoeca	Bicosoeca_vacillans	hetero	59	17	16	787	24	2	2	82	0	45	6	79	0	41	0	267	18	17	3	6	23	0	61	37	17	22	37	15	18	0	0	9	2	15	0	0	21	21	0	0	3
Eukaryota	Rhizaria	Cercozoa	Chlorarachniophyceae	Chlorarachnida	Chlorarachnida_X	Bigelowiella	Bigelowiella_natans	hetero	0	13	0	2	3	1	0	282	0	34	22	3	71	13	0	0	0	98	718	1	0	2	0	100	0	0	0	0	2	0	0	0	0	0	0	0	0	0	0	0	0
Eukaryota	Excavata	Discoba	Kinetoplastea	Eubodonida	Bodonidae	Bodo	Bodo_edax	hetero	0	0	0	0	0	0	0	0	0	0	0	0	0	0	1	0	0	0	0	0	0	0	0	0	0	1	0	0	0	0	0	0	0	3	0	0	0	0	0	0	1
Eukaryota	Excavata	Discoba	Kinetoplastea	Eubodonida	Bodonidae	Bodo	Bodo_sp.	hetero	9	0	8	3	18	0	0	0	3	7	3	0	6	2	5	0	8	0	3	19	0	0	1	4	5	12	12	3	8	3	4	1	0	163	1	1	1	0	1	75	92
Eukaryota	Rhizaria	Cercozoa	Endomyxa-Ascetosporea	Haplosporida	Haplosporidiidae	Bonamia	Bonamia_ostreae	hetero	0	1	0	0	0	0	0	0	0	0	0	0	0	0	0	0	19	3	0	3	2	8	2	1	20	30	0	19	1	19	62	1	0	1	0	0	0	220	0	0	0
Eukaryota	Rhizaria	Cercozoa	Endomyxa-Ascetosporea	Haplosporida	Haplosporidiidae	Bonamia	Bonamia_sp.	hetero	0	0	0	0	0	0	0	0	0	0	0	0	0	0	1	0	0	0	0	0	0	0	0	0	0	0	0	0	0	0	0	0	0	0	0	0	0	16	0	0	0
Eukaryota	Rhizaria	Cercozoa	Filosa-Thecofilosea	Ebriida	Botuliformidae	Botuliforma	Botuliforma_benthica	hetero	0	0	7	1	0	0	1	7	402	54	98	19	8	0	1	0	0	0	0	0	0	0	0	0	0	0	0	0	0	0	0	1	0	0	38	0	0	0	0	0	0
Eukaryota	Stramenopiles	Opalozoa	Bicoecea	Anoecales	Caecitellaceae	Caecitellaceae_X	Caecitellaceae_X_sp.	hetero	0	0	5	257	4	15	15	209	2	158	11	4439	6	8	2	0	0	0	0	0	106	26	0	0	3	2	2	226	119	10	0	34	0	25	0	0	0	13	7	0	4
Eukaryota	Stramenopiles	Opalozoa	Bicoecea	Anoecales	Caecitellaceae	Caecitellus	Caecitellus_parvulus	hetero	0	0	0	0	0	0	0	1	0	0	0	8	0	0	0	0	0	0	5	3	184	4	0	2	29	0	0	2265	20	13	2	0	0	0	0	0	0	0	0	0	0
Eukaryota	Stramenopiles	Opalozoa	Bicoecea	Anoecales	Caecitellaceae	Caecitellus	Caecitellus_pseudoparvulus	hetero	0	0	0	0	0	0	0	0	0	0	0	0	0	0	0	0	0	0	16	5	0	1	0	0	1479	285	174	0	0	0	0	0	0	19	0	0	0	0	0	0	0
Eukaryota	Stramenopiles	Opalozoa	Bicoecea	Anoecales	Caecitellaceae	Caecitellus	Caecitellus_sp.	hetero	0	0	6	222	2	18	1	2	3	5	13	162	2	44	0	0	0	0	0	10	0	0	0	0	1	0	1	0	26	5	0	0	2	2	0	0	0	43	0	6	0
Eukaryota	Stramenopiles	Opalozoa	Bicoecea	Anoecales	Cafeteriaceae	Cafeteria	Cafeteria_burkhardae	hetero	60	31	22	359	130	951	61	35	3	7	21	115	109	174	7	0	3	1	1632	1760	210	10	311	77	1523	2661	3578	74	130	368	229	149	787	113	44	152	5	520	52	15	412
Eukaryota	Stramenopiles	Opalozoa	Bicoecea	Anoecales	Cafeteriaceae	Cafeteria	Cafeteria_graefeae	hetero	0	0	0	0	0	0	0	0	0	0	0	1	0	0	0	0	0	0	0	0	1	0	0	0	0	0	0	0	0	0	0	0	0	0	0	0	0	0	0	0	1
Eukaryota	Stramenopiles	Opalozoa	Bicoecea	Anoecales	Cafeteriaceae	Cafeteria	Cafeteria_maldiviensis	hetero	0	0	0	0	0	0	0	0	0	0	0	0	0	0	0	0	0	0	0	0	0	0	0	0	0	0	0	0	0	0	0	0	0	0	0	0	0	0	0	0	0
Eukaryota	Stramenopiles	Opalozoa	Bicoecea	Anoecales	Cafeteriaceae	Cafeteria	Cafeteria_mylnikovii	hetero	0	0	0	0	0	0	0	0	0	0	0	0	0	0	0	0	0	0	0	0	0	0	0	0	0	0	0	0	0	0	0	0	0	0	0	0	0	0	0	0	0
Eukaryota	Stramenopiles	Opalozoa	Bicoecea	Anoecales	Cafeteriaceae	Cafeteria	Cafeteria_sp.	hetero	0	1	0	3	1	7	0	0	0	0	0	0	0	0	0	0	0	0	3	11	0	0	0	0	1	5	2	0	0	0	1	0	0	0	0	0	0	0	1	0	0
Eukaryota	Stramenopiles	Opalozoa	Bicoecea	Anoecales	Anoecales_X	Cafileria	Cafileria_marina	hetero	0	0	0	0	0	0	0	0	0	0	0	0	0	0	0	0	0	0	0	0	0	0	0	0	0	0	0	0	0	0	0	0	0	0	0	0	0	0	0	0	0
Eukaryota	Opisthokonta	Choanoflagellida	Choanoflagellatea	Acanthoecida	Acanthoecidae_Group_G	Calliacantha	Calliacantha_sp.	hetero	0	0	0	0	0	0	0	0	0	4	4	3	0	0	0	0	0	0	0	0	0	0	0	0	0	0	0	0	0	0	0	0	0	0	0	0	0	0	0	0	0
Eukaryota	Rhizaria	Cercozoa	Filosa-Thecofilosea	Ventricleftida	CCW10-lineage	CCW10-lineage_X	CCW10-lineage_X_sp.	hetero	5	0	3	3	0	0	1	172	25	167	10	0	29	2	0	0	0	1	3	0	0	0	0	0	0	0	2	0	0	0	0	1	0	0	0	1	0	0	0	0	0
Eukaryota	Hacrobia	Centroheliozoa	Centroheliozoa_X	Centroheliozoa_XX	Centroheliozoa_XXX	Centroheliozoa_XXXX	Centroheliozoa_XXXX_sp.	hetero	1	0	2	1	0	4	0	197	0	2	6	1	7	13	20	1	1	5	53	32	10	1	35	0	17	5	5	78	21	3	10	0	0	0	0	0	44	1	5	0	4
Eukaryota	Rhizaria	Cercozoa	Filosa-Sarcomonadea	Cercomonadida	Cercomonadidae	Cercomonadidae_X	Cercomonadidae_X_sp.	hetero	0	0	1	2	3	0	0	2	14	3	3	0	0	0	0	0	0	0	0	0	0	0	0	0	0	0	0	0	0	0	0	3	0	0	0	0	0	3	0	0	0
Eukaryota	Rhizaria	Cercozoa	Filosa-Sarcomonadea	Cercomonadida	Cercomonadidae	Cercomonas	Cercomonas_sp.	hetero	0	0	1	1	0	3	1	1	0	10	9	7	0	0	0	0	0	0	0	0	0	0	0	0	0	0	19	0	0	0	0	0	0	0	0	0	0	0	0	0	0
Eukaryota	Rhizaria	Cercozoa	Cercozoa_X	Cercozoa_XX	Cercozoa_XXX	Cercozoa_XXXX	Cercozoa_XXXX_sp.	hetero	431	259	67	256	53	52	12	107	209	583	597	77	960	31	28	67	3	24	72	33	1	1	0	12	6	118	47	188	1	0	44	22	23	0	11	3	9	0	0	0	4
Eukaryota	Rhizaria	Cercozoa	Phaeodarea	Phaeogromida	Challengeriidae	Challengeron	Challengeron_diodon	hetero	0	59	0	0	0	0	2	0	0	0	0	0	0	2	4	0	0	0	0	0	0	0	0	0	0	2	0	0	0	0	0	0	0	0	0	0	0	1	0	0	0
Eukaryota	Rhizaria	Cercozoa	Chlorarachniophyceae	Chlorarachnida	Chlorarachnida_X	Chlorarachnida_XX	Chlorarachnida_XX_sp.	hetero	2	42	5	28	75	739	101	433	89	19	362	208	10	0	0	11	1	3	161	27	1	0	0	24	2	0	0	0	0	0	0	0	0	1	0	0	0	0	1	0	1
Eukaryota	Opisthokonta	Choanoflagellida	Choanoflagellatea	Craspedida	Monosigidae_Group_A	Choanoeca	Choanoeca_perplexa	hetero	0	2	0	6	0	0	0	0	0	0	0	5	10	0	2	0	0	0	3	1	0	0	0	0	0	0	0	0	0	0	0	0	0	0	0	0	0	0	0	0	6
Eukaryota	Opisthokonta	Choanoflagellida	Choanoflagellatea	Choanoflagellatea_X	Choanoflagellatea_X_Group_L	Choanoflagellatea_X_Group_L_X	Choanoflagellatea_X_Group_L_X_sp.	hetero	0	0	2	0	0	1	0	3	0	0	0	5	0	0	0	1	0	0	1	0	0	0	0	0	0	0	0	0	0	0	0	0	0	0	0	0	0	1	0	0	0
Eukaryota	Opisthokonta	Choanoflagellida	Choanoflagellatea	Choanoflagellatea_X	Choanoflagellatea_XX	Choanoflagellatea_XXX	Choanoflagellatea_XXX_sp.	hetero	18	1	6	67	35	8	9	11	13	13	15	9	1	42	16	147	35	12	99	432	5	8	75	13	63	158	67	19	61	8	97	5	5	0	16	1	4	15	1	0	10
Eukaryota	Opisthokonta	Choanoflagellida	Choanoflagellida_X	Choanoflagellida_XX	Choanoflagellida_XXX	Choanoflagellida_XXXX	Choanoflagellida_XXXX_sp.	hetero	77	15	12	237	135	311	141	414	749	168	411	408	602	204	34	139	31	5	152	72	9	27	213	19	36	105	1243	447	74	20	103	13	128	0	0	0	3	77	2	0	107
Eukaryota	Stramenopiles	Ochrophyta	Dictyochophyceae	Dictyochophyceae_X	Dictyochophyceae_XX	Ciliophrys	Ciliophrys_infusionum	hetero	10	0	2	1	0	2	0	5	6	21	70	1	8	39	34	364	166	108	416	413	68	55	29	6	8	953	0	9	125	8	0	2	0	0	4	0	0	0	0	0	11
Eukaryota	Rhizaria	Cercozoa	Filosa-Granofilosea	Desmothoracida	Clathrulinidae	Clathrulinidae_X	Clathrulinidae_X_sp.	hetero	0	0	0	0	0	0	0	0	0	0	0	0	0	0	0	0	0	0	0	0	0	0	0	0	0	0	0	0	0	0	0	0	0	0	0	0	0	0	0	0	0
Eukaryota	Alveolata	Chrompodellids	Colpodellidea	Colpodellida	Colpodellaceae	Colpodella	Colpodella_sp.	hetero	24	7	3	84	33	345	3	9	0	5	0	1	1548	6	2	0	1	0	0	2	2	23	87	1	226	5	32	0	9	8	285	43	0	17	0	0	93	4	0	0	3220
Eukaryota	Alveolata	Chrompodellids	Colpodellidea	Colpodellida	Colpodellaceae	Colpodella	Colpodella_tetrahymenae	hetero	0	0	0	0	0	1	0	1	5	0	1	1	3	0	0	2	0	0	0	1	0	0	0	0	0	0	0	0	0	0	0	1	0	0	0	0	0	0	0	0	1
Eukaryota	Alveolata	Chrompodellids	Colpodellidea	Colpodellida	Colpodellaceae	Colpodellaceae_X	Colpodellaceae_X_sp.	hetero	0	0	1	0	0	0	0	0	0	0	0	0	0	0	0	0	0	0	0	0	0	0	0	0	0	0	1	0	0	0	0	0	0	0	0	0	0	0	0	0	1
Eukaryota	Alveolata	Chrompodellids	Colpodellidea	Colpodellida	Colpodellida_CHR1	Colpodellida_CHR1_X	Colpodellida_CHR1_X_sp.	hetero	0	0	0	0	0	0	0	0	0	0	0	0	0	0	0	0	0	0	0	0	0	0	0	0	0	0	0	0	0	0	0	0	0	0	0	0	0	1	0	0	0
Eukaryota	Alveolata	Chrompodellids	Colpodellidea	Colpodellida	Colpodellaceae	Colpodellidae2	Colpodellidae2_sp.	hetero	0	0	1	0	0	0	0	0	0	0	0	0	0	1	1	0	0	0	0	0	0	0	0	1	0	0	6	0	0	0	0	0	0	0	0	0	0	0	0	0	0
Eukaryota	Rhizaria	Cercozoa	Phaeodarea	Phaeoconchida	Conchariidae	Conchellium	Conchellium_capsula	hetero	5	0	0	0	0	0	0	0	0	0	0	0	0	0	0	0	0	0	0	0	0	0	0	0	0	0	0	0	0	0	0	0	0	0	0	0	0	0	0	0	0
Eukaryota	Opisthokonta	Choanoflagellida	Choanoflagellatea	Craspedida	Craspedida_X	Craspedida_XX	Craspedida_XX_sp.	hetero	0	0	0	1	0	1	0	13	0	0	0	3	0	54	9	1	0	6	23	204	7	2	49	1	4	11	2	0	54	1	3	2	0	0	0	0	0	0	0	0	0
Eukaryota	Rhizaria	Cercozoa	Filosa-Thecofilosea	Cryomonadida	Cryomonadida_X	Cryomonadida_XX	Cryomonadida_XX_sp.	hetero	29	27	32	142	20	184	5	35	96	299	49	69	24	8	12	5	38	2	12	11	0	0	1	1	4	27	33	0	1	0	7	7	0	0	5	1	1	0	0	0	0
Eukaryota	Rhizaria	Cercozoa	Filosa-Thecofilosea	Cryomonadida	Cryothecomonas-lineage	Cryothecomonas	Cryothecomonas_aestivalis	hetero	1439	5	342	72	40	71	6	23	1	70	62	11	7	4	1	20	14	0	52	10	7	0	16	1	8	15	195	17	0	0	36	7	7	36	66	18	119	9	0	0	6
Eukaryota	Rhizaria	Cercozoa	Filosa-Thecofilosea	Cryomonadida	Cryothecomonas-lineage	Cryothecomonas	Cryothecomonas_sp.	hetero	456	11	227	456	129	123	11	174	4	157	23	106	2	2	1	46	26	11	41	11	1	0	5	20	22	132	1216	49	2	0	2	116	0	0	2	18	133	0	0	0	33
Eukaryota	Alveolata	Dinoflagellata	Dinophyceae	Peridiniales	Crypthecodiniaceae	Crypthecodinium	Crypthecodinium_sp.	hetero	0	0	0	0	0	0	0	0	0	0	1	45	11	0	2	1	0	0	0	0	0	0	0	0	0	5	0	0	0	0	0	0	0	0	0	0	2	3	0	0	22
Eukaryota	Opisthokonta	Choanoflagellida	Choanoflagellatea	Acanthoecida	Stephanoecidae_Group_H	Diaphanoeca	Diaphanoeca_grandis	hetero	0	0	0	0	0	0	0	0	0	0	0	0	0	0	0	0	0	0	0	0	0	0	0	0	0	0	0	0	0	0	0	0	0	0	54	2	0	0	0	0	0
Eukaryota	Excavata	Discoba	Kinetoplastea	Neobodonida	Rhynchomonadidae	Dimastigella	Dimastigella_trypaniformis	hetero	0	0	0	0	0	0	0	0	0	0	0	0	0	0	0	0	0	0	0	0	0	0	0	0	0	0	0	0	0	0	0	0	0	0	0	0	0	1	0	0	0
Eukaryota	Excavata	Discoba	Diplonemea	Diplonemida	Diplonemidae	Diplonema	Diplonema_ambulator	hetero	0	0	1	0	0	0	0	0	0	0	0	0	0	0	1	0	0	0	2	3	0	0	0	0	0	0	0	0	0	0	0	0	0	0	0	0	0	0	0	0	0
Eukaryota	Excavata	Discoba	Diplonemea	Diplonemida	Diplonemidae	Diplonema	Diplonema_papillatum	hetero	19	0	0	0	0	6	1	6	7	43	17	0	1	2	1	0	1	0	0	0	2	0	1	1	0	4	41	17	3	0	27	1	0	0	0	0	12	0	0	0	16
Eukaryota	Excavata	Discoba	Diplonemea	Diplonemida	Diplonemidae	Diplonema	Diplonema_sp.	hetero	4	3	56	26	2	13	1	0	2	236	13	1	0	23	40	48	2	25	327	657	14	12	14	8	106	506	44	6	7	9	23	6	0	2	214	8	11	3	0	0	40
Eukaryota	Excavata	Discoba	Diplonemea	Diplonemida	Diplonemida_DSPDII	Diplonemida_DSPDII_X	Diplonemida_DSPDII_X_sp.	hetero	24	1	77	0	0	16	0	5	1	0	3	7	2	10	98	0	0	0	1	1	23	2	0	0	1	12	18	4	56	111	47	9	0	0	2	0	2	35	0	0	33
Eukaryota	Excavata	Discoba	Diplonemea	Diplonemida	Diplonemida_X	Diplonemida_XX	Diplonemida_XX_sp.	hetero	262	242	53	256	78	465	16	744	958	810	488	1114	487	183	663	329	170	94	687	660	118	273	407	51	292	692	2208	1637	1016	840	769	59	8	85	12	1	39	1152	12	0	2009
Eukaryota	Excavata	Discoba	Diplonemea	Diplonemida	Diplonemidae	Diplonemidae_X	Diplonemidae_X_sp.	hetero	3	1	39	7	1	3	0	4	6	133	0	15	1	1	149	12	0	0	15	11	0	4	3	0	1	19	8	0	1	0	0	6	1	0	6	0	15	1	0	0	2
Eukaryota	Excavata	Discoba	Discoba_X	Discoba_XX	Discoba_XXX	Discoba_XXXX	Discoba_XXXX_sp.	hetero	1117	37	37	27	7	244	31	632	328	951	68	538	79	123	466	147	138	56	514	565	108	207	195	24	116	253	543	472	534	235	498	26	0	1	15	0	10	607	3	30	1181
Eukaryota	Rhizaria	Cercozoa	Filosa-Thecofilosea	Ebriida	Ebriidae	Ebria	Ebria_tripartita	hetero	6	0	3	6	1	11	3	17	4	18	21	0	1	1	0	0	1	0	0	0	0	0	8	0	2	0	1	5	2	0	2	21	0	1	2	0	5	1	0	0	4
Eukaryota	Rhizaria	Cercozoa	Filosa-Thecofilosea	Ebriida	Ebriida_X	Ebriida_XX	Ebriida_XX_sp.	hetero	0	0	0	0	0	0	0	0	0	0	0	0	0	0	0	0	0	0	0	0	0	0	0	0	0	0	0	0	0	0	0	0	0	0	29	1	1	0	0	0	0
Eukaryota	Alveolata	Dinoflagellata	Ellobiophyceae	Thalassomycetales	Thalassomycetaceae	Ellobiopsis	Ellobiopsis_chattonii	hetero	50	0	35	15	0	159	18	209	46	289	42	216	36	85	20	186	125	74	136	0	67	1	3	7	8	14	83	182	20	0	405	4	1	20	1	0	0	0	0	0	34
Eukaryota	Excavata	Discoba	Euglenida	Euglenida_X	Entosiphonidae	Entosiphon	Entosiphon_sp.	hetero	0	0	0	0	0	0	0	0	0	0	0	0	0	0	0	0	0	0	0	0	0	0	0	0	0	0	0	0	0	0	0	0	0	0	0	0	0	0	1	0	0
Eukaryota	Excavata	Discoba	Euglenida	Euglenophyceae	Euglenaceae	Euglenaceae_X	Euglenaceae_X_sp.	hetero	3	4	7	0	0	1	0	0	0	0	0	0	0	0	0	0	0	0	0	0	0	0	0	0	0	0	20	0	0	0	0	2	17	0	0	0	0	0	0	0	0
Eukaryota	Excavata	Discoba	Euglenida	Euglenida_X	Euglenida_XX	Euglenida_XXX	Euglenida_XXX_sp.	hetero	0	0	1	0	0	0	0	0	0	0	0	0	0	0	0	0	0	0	0	0	0	1	0	0	0	0	0	0	0	0	0	0	0	0	0	0	0	0	0	0	0
Eukaryota	Excavata	Discoba	Euglenida	Euglenophyceae	Euglenophyceae_X	Euglenophyceae_XX	Euglenophyceae_XX_sp.	hetero	2	13	8	33	12	177	3	1	1	0	0	4	0	53	4	0	0	0	29	1	5	14	3	0	2	3	66	24	0	1	0	2	1	0	0	0	240	7	1	0	1
Eukaryota	Rhizaria	Cercozoa	Filosa-Imbricatea	Euglyphida	Euglyphidae	Euglypha	Euglypha_acanthophora	hetero	0	0	0	0	0	0	0	0	0	0	0	0	0	0	0	0	0	0	15	0	0	0	0	0	0	0	0	0	0	0	0	0	0	0	0	0	0	0	0	0	0
Eukaryota	Rhizaria	Cercozoa	Filosa-Imbricatea	Euglyphida	Euglyphidae	Euglypha	Euglypha_sp.	hetero	0	0	0	0	0	0	0	0	0	0	0	0	0	0	0	0	0	0	0	0	0	0	0	0	0	0	0	0	0	0	0	0	0	0	0	0	0	0	0	0	0
Eukaryota	Rhizaria	Cercozoa	Filosa-Imbricatea	Euglyphida	Euglyphida_X	Euglyphida_XX	Euglyphida_XX_sp.	hetero	0	0	2	0	0	0	0	50	0	23	4	3	0	0	0	0	0	0	0	0	0	0	0	0	0	3	0	0	0	0	0	7	0	0	0	0	0	0	0	0	0
Eukaryota	Excavata	Discoba	Diplonemea	Diplonemida	Eupelagonemidae	Eupelagonemidae_X	Eupelagonemidae_X_sp.	hetero	6599	3966	6290	7217	1538	11716	750	13685	28076	25263	12543	26496	6977	28987	93561	11250	6757	3301	20401	23571	11734	13592	23016	1485	10252	29305	75705	49900	45235	59061	55736	3745	399	23878	5918	2	1158	45370	671	4051	137505
Eukaryota	Excavata	Discoba	Euglenida	Petalomonadida	Eupetalomonads_X	Eupetalomonads_XX	Eupetalomonads_XX_sp.	hetero	0	0	0	0	0	0	0	0	0	0	0	0	0	1	2	0	0	0	0	0	0	0	0	0	0	0	0	0	0	0	0	0	0	0	0	0	0	0	0	0	0
Eukaryota	Excavata	Discoba	Euglenida	Euglenophyceae	Eutreptiidae	Eutreptiella	Eutreptiella_gymnastica	hetero	0	0	0	0	0	0	0	0	0	0	0	0	0	0	0	0	0	0	0	0	0	0	0	0	0	0	0	0	0	0	0	0	0	0	0	0	0	0	0	0	0
Eukaryota	Apusozoa	Hilomonadea	Planomonadida	Planomonadidae	Planomonadidae_Group-1	Fabomonas	Fabomonas_tropica	hetero	0	0	0	0	1	0	0	0	2	0	0	0	0	0	0	0	0	0	0	0	0	0	2	0	0	0	0	0	0	0	0	0	0	0	0	0	0	0	0	0	0
Eukaryota	Alveolata	Dinoflagellata	Dinophyceae	Peridiniales	Thoracosphaeraceae	Pfiesteria	fiesteria_sp.	hetero	0	0	0	1	1	0	0	2	2	0	2	0	7	0	0	0	7	0	1	2	0	0	0	0	0	0	0	0	0	0	3	0	7	0	6	0	0	0	0	0	0
Eukaryota	Rhizaria	Cercozoa	Filosa-Granofilosea	Filosa-Granofilosea_X	Filosa-Granofilosea_XX	Filosa-Granofilosea_XXX	Filosa-Granofilosea_XXX_sp.	hetero	0	0	0	0	0	0	0	0	0	0	0	0	0	0	0	0	0	0	0	0	0	0	0	0	0	0	0	0	0	0	0	0	0	0	0	0	0	0	0	0	0
Eukaryota	Rhizaria	Cercozoa	Filosa-Imbricatea	Filosa-Imbricatea_X	Filosa-Imbricatea_XX	Filosa-Imbricatea_XXX	Filosa-Imbricatea_XXX_sp.	hetero	0	0	1	1	0	110	67	39	8	2	73	60	0	0	0	0	0	0	0	0	0	0	0	0	0	0	0	0	0	0	0	0	0	0	0	0	0	0	0	0	0
Eukaryota	Rhizaria	Cercozoa	Filosa-Sarcomonadea	Filosa-Sarcomonadea_X	Filosa-Sarcomonadea_XX	Filosa-Sarcomonadea_XXX	Filosa-Sarcomonadea_XXX_sp.	hetero	0	0	1	0	0	0	0	0	0	63	0	0	0	1	0	0	0	0	0	0	0	0	0	0	0	0	0	0	0	0	0	3	0	0	0	0	0	0	0	0	0
Eukaryota	Rhizaria	Cercozoa	Filosa-Thecofilosea	Filosa-Thecofilosea_X	Filosa-Thecofilosea_XX	Filosa-Thecofilosea_XXX	Filosa-Thecofilosea_XXX_sp.	hetero	4	1	0	0	9	1	0	2	0	6	0	0	0	0	0	0	1	0	0	0	0	0	0	0	0	0	21	0	0	0	0	7	0	10	119	5	3	0	0	0	9
Eukaryota	Excavata	Discoba	Diplonemea	Diplonemida	Diplonemidae	Flectonema	Flectonema_neradi	hetero	0	0	1	5	1	0	0	0	0	2	0	0	0	0	1	0	0	0	2	3	0	0	0	0	0	2	1	0	0	0	0	0	0	0	0	0	0	0	0	0	0
Eukaryota	Rhizaria	Cercozoa	Filosa-Sarcomonadea	Glissomonadida	Glissomonadida_X	Glissomonadida_XX	Glissomonadida_XX_sp.	hetero	0	0	0	0	0	0	0	0	0	0	0	0	0	0	0	0	0	0	0	0	0	0	0	0	0	0	0	0	0	0	0	0	0	0	0	0	0	0	0	0	0
Eukaryota	Hacrobia	Cryptophyta	Cryptophyceae	Goniomonadales	Goniomonadales_X	Goniomonas	Goniomonas_amphinema	hetero	0	0	0	0	0	0	0	0	0	2	0	0	0	0	0	0	0	0	0	0	0	0	0	0	0	0	0	0	0	0	0	0	0	0	0	0	0	0	0	0	0
Eukaryota	Hacrobia	Cryptophyta	Cryptophyceae	Goniomonadales	Goniomonadales_X	Goniomonas	Goniomonas_sp.	hetero	4	1	12	1	0	4	5	14	85	0	6	105	15	133	28	3	50	1	5	12	55	17	37	7	38	62	19	0	125	84	109	14	0	0	0	0	0	114	0	15	22
Eukaryota	Alveolata	Dinoflagellata	Dinophyceae	Gymnodiniales	Gymnodiniaceae	Gyrodiniellum	Gyrodiniellum_shiwhaense	hetero	105	12	2	221	41	128	31	169	122	17	141	87	38	90	4	1347	271	782	200	2836	100	31	1578	71	1939	1733	273	88	139	100	127	5	221	1	9	7	35	98	4	8	65
Eukaryota	Alveolata	Dinoflagellata	Dinophyceae	Gymnodiniales	Gymnodiniaceae	Gyrodinium	Gyrodinium_dominans	hetero	527	80	84	589	107	139	68	292	180	513	220	65	268	316	215	831	196	85	513	678	7	32	287	64	322	973	313	852	263	27	284	42	83	36	7865	616	1	107	5	0	854
Eukaryota	Alveolata	Dinoflagellata	Dinophyceae	Gymnodiniales	Gymnodiniaceae	Gyrodinium	Gyrodinium_fusiforme	hetero	8	3	80	17	3	2	0	6	9	1	5	1	37	8	6	0	3	0	0	1	6	1	6	3	3	6	35	8	0	4	0	2	6	173	834	529	1	122	4	0	22
Eukaryota	Alveolata	Dinoflagellata	Dinophyceae	Gymnodiniales	Gymnodiniaceae	Gyrodinium	Gyrodinium_rubrum	hetero	108	0	2	0	0	0	0	0	0	0	0	0	0	0	0	0	0	0	0	0	0	0	0	0	0	0	0	0	0	0	0	27	5	45	3599	0	0	2	0	0	0
Eukaryota	Alveolata	Dinoflagellata	Dinophyceae	Gymnodiniales	Gymnodiniaceae	Gyrodinium	Gyrodinium_sp.	hetero	53218	3050	776	10538	4503	10098	6083	26758	34025	10326	21767	9604	25841	11295	3939	18055	7741	2626	17639	26301	482	2144	21264	2486	10369	10381	67965	75369	9437	9391	9866	2204	22284	12751	44356	10966	5075	9032	476	290	25340
Eukaryota	Rhizaria	Cercozoa	Endomyxa-Ascetosporea	Haplosporida	Haplosporidiidae	Haplosporidiidae_X	Haplosporidiidae_X_sp.	hetero	0	0	0	0	0	0	0	0	0	0	0	0	0	4	7	0	0	0	12	17	0	0	6	1	2	11	29	79	2	0	0	0	0	0	0	0	0	3	4	0	0
Eukaryota	Rhizaria	Cercozoa	Filosa-Granofilosea	Filosa-Granofilosea_X	he2-lineage	he2-lineage_X	he2-lineage_X_sp.	hetero	0	0	0	0	0	0	0	0	0	0	0	0	0	0	0	1	0	0	1	0	0	8	0	0	0	0	1	0	1	0	0	0	0	0	1	0	0	0	0	0	0
Eukaryota	Opisthokonta	Choanoflagellida	Choanoflagellatea	Acanthoecida	Acanthoecidae_Group_G	Helgoeca	Helgoeca_nana	hetero	32	0	4	32	16	4	5	26	60	64	147	29	54	30	4	0	0	0	0	3	0	1	0	1	0	0	1	8	5	0	0	5	0	0	0	0	0	0	0	0	0
Eukaryota	Excavata	Discoba	Diplonemea	Diplonemida	Hemistasiidae	Hemistasia	Hemistasia_sp.	hetero	527	187	72	537	93	150	20	377	211	992	1121	407	177	166	590	1472	542	154	1469	1088	46	104	398	101	337	3464	3117	904	292	28	216	113	24	283	2129	39	102	71	9	78	1511
Eukaryota	Excavata	Discoba	Heterolobosea	Tetramitia_VI	Tetramitia_VI_X	Heteramoeba	Heteramoeba_clara	hetero	0	0	0	0	0	0	0	0	0	0	0	0	0	0	0	0	0	0	0	0	0	0	0	0	0	0	0	0	0	0	0	0	0	0	0	0	0	0	0	0	0
Eukaryota	Excavata	Discoba	Heterolobosea	Heterolobosea_X	Heterolobosea_XX	Heterolobosea_XXX	Heterolobosea_XXX_sp.	hetero	0	0	0	0	0	0	0	0	0	0	0	0	0	0	0	0	0	0	0	0	0	0	0	0	0	38	0	0	0	0	0	0	0	0	0	0	0	0	0	0	0
Eukaryota	Hacrobia	Centroheliozoa	Centroheliozoa_X	Pterocystida	Heterophryidae	Heterophrys	Heterophrys_marina	hetero	0	0	0	0	0	0	0	0	0	0	0	0	0	0	0	0	0	0	6	0	0	0	6	0	1	1	0	0	0	0	0	0	0	0	0	0	0	0	0	0	0
Eukaryota	Excavata	Discoba	Kinetoplastea	Prokinetoplastida	Ichthyobodonidae	Ichthyobodonidae_X	Ichthyobodonidae_X_sp.	hetero	0	0	0	0	0	0	0	0	0	0	0	0	0	0	0	0	0	0	0	0	0	0	0	0	0	0	0	0	0	0	0	0	0	0	0	0	0	0	0	0	0
Eukaryota	Alveolata	Dinoflagellata	Dinophyceae	Peridiniales	Amphidiniopsidaceae	Islandinium	Islandinium_tricingulatum	hetero	16	0	41	0	5	1	0	19	0	14	27	1	2	6	10	2	21	0	29	7	1	1	10	0	26	156	6	64	2	9	0	81	0	2796	1480	23	9	6	6	162	53
Eukaryota	Excavata	Discoba	Discoba_XX	Jakobida	Jakobidae	Jakoba	Jakoba_libera	hetero	18	16	0	0	0	0	0	0	0	0	0	0	0	0	0	0	0	0	0	0	6	0	0	0	0	0	0	0	5	0	0	0	6	13	3	3	8	45	50	0	1901
Eukaryota	Excavata	Discoba	Discoba_XX	Jakobida	Jakobida_X	Jakobida_XX	Jakobida_XX_sp.	hetero	0	0	0	0	0	0	0	0	0	0	0	0	0	0	0	0	0	0	0	0	0	0	0	0	0	0	0	0	0	0	0	0	0	0	0	0	0	0	0	0	0
Eukaryota	Hacrobia	Katablepharidophyta	Katablepharidaceae	Katablepharidales	Katablepharidales_X	Katablepharidales_XX	Katablepharidales_XX_sp.	hetero	7566	1196	142	9566	3378	8925	2716	22681	11066	7493	9990	7335	7194	1041	417	17069	2288	929	3018	4096	215	404	2889	871	2812	1281	12731	12503	1529	1155	4566	264	9688	22	1	0	396	3975	88	40	1752
Eukaryota	Excavata	Discoba	Kinetoplastea	Kinetoplastea_KIN1	Kinetoplastea_KIN1_X	Kinetoplastea_KIN1_XX	Kinetoplastea_KIN1_XX_sp.	hetero	0	0	0	0	0	0	0	0	0	0	0	0	0	0	0	0	0	0	0	0	0	0	0	0	0	0	0	0	0	0	0	0	0	0	0	0	0	0	0	0	0
Eukaryota	Excavata	Discoba	Kinetoplastea	Kinetoplastea_X	Kinetoplastea_XX	Kinetoplastea_XX_MET1	Kinetoplastea_XX_MET1_sp.	hetero	0	0	8	0	0	0	0	0	0	0	0	0	0	0	3	0	0	0	0	0	0	0	0	1	1	0	0	0	0	0	0	0	0	0	1	0	0	0	0	0	2
Eukaryota	Excavata	Discoba	Kinetoplastea	Kinetoplastea_X	Kinetoplastea_XX	Kinetoplastea_XX_MET10	Kinetoplastea_XX_MET10_sp.	hetero	0	0	1	0	0	0	0	0	0	0	0	0	0	0	3	1	0	0	0	0	0	0	0	0	8	0	6	0	0	0	0	0	0	0	0	0	0	0	0	0	0
Eukaryota	Excavata	Discoba	Kinetoplastea	Kinetoplastea_X	Kinetoplastea_XX	Kinetoplastea_XX_MET3	Kinetoplastea_XX_MET3_sp.	hetero	0	0	0	0	0	0	0	0	0	0	0	0	0	0	0	0	0	0	0	0	0	0	0	0	0	0	0	0	0	0	0	0	0	0	0	0	0	0	0	0	0
Eukaryota	Excavata	Discoba	Kinetoplastea	Kinetoplastea_X	Kinetoplastea_XX	Kinetoplastea_XX_MET6	Kinetoplastea_XX_MET6_sp.	hetero	717	64	797	356	9	103	8	16	101	199	78	13	13	32	2248	698	191	176	1125	163	43	174	109	92	235	1627	482	227	90	592	211	14	8	177	181	196	124	20	7	27	1142
Eukaryota	Excavata	Discoba	Kinetoplastea	Kinetoplastea_X	Kinetoplastea_XX	Kinetoplastea_XXX	Kinetoplastea_XXX_sp.	hetero	100	41	198	423	53	70	10	58	123	717	257	1161	23	71	551	253	346	71	1014	388	228	67	66	67	71	514	2615	843	417	390	368	27	3	79	272	22	326	62	3	0	470
Eukaryota	Excavata	Metamonada	Carpediemonadea	Carpediemonadida	Carpediemonadidae	Kipferlia	Kipferlia_bialata	hetero	0	0	0	0	0	0	0	0	0	0	0	0	0	0	0	0	0	0	0	0	0	0	0	0	0	0	0	0	0	0	0	0	0	0	3	0	0	0	0	0	0
Eukaryota	Rhizaria	Cercozoa	Chlorarachniophyceae	Chlorarachniophyceae_X	LC104-lineage	LC104-lineage_X	LC104-lineage_X_sp.	hetero	0	0	39	0	0	0	0	0	0	0	0	0	0	0	0	0	0	0	0	0	0	0	0	0	0	0	0	0	0	0	0	0	0	0	0	0	0	0	0	0	0
Eukaryota	Hacrobia	Katablepharidophyta	Katablepharidaceae	Katablepharidales	Katablepharidales_X	Leucocryptos	Leucocryptos_marina	hetero	7	26	12	9	3	14	35	32	7	173	176	341	78	146	141	0	55	23	78	1109	23	243	1605	862	39	10	224	4882	6	1	5	4	24	8	0	0	1	5	14	1	73
Eukaryota	Rhizaria	Cercozoa	Filosa-Granofilosea	Limnofilida	Limnofilidae	Limnofilidae_X	Limnofilidae_X_sp.	hetero	0	0	0	0	0	0	0	5	0	0	0	0	0	0	5	0	0	0	0	0	0	0	0	0	0	0	0	0	0	0	0	13	0	0	0	0	0	0	0	0	0
Eukaryota	Rhizaria	Cercozoa	Chlorarachniophyceae	Chlorarachnida	Chlorarachnida_X	Lotharella	Lotharella_vacuolata	hetero	0	0	0	0	0	0	0	0	0	0	0	0	0	0	0	0	1	0	2	0	0	0	0	0	0	0	0	0	0	0	0	0	0	0	0	0	0	0	0	0	0
Eukaryota	Alveolata	Dinoflagellata	Dinophyceae	Peridiniales	Thoracosphaeraceae	Luciella	Luciella_sp.	hetero	0	0	1	4	0	0	0	0	0	0	0	0	0	0	0	1	0	1	0	0	0	0	0	1	0	2	7	6	0	0	0	0	4	0	0	0	0	0	0	0	0
Eukaryota	Apusozoa	Mantamonadidea	Mantamonadida	Mantamonadida_X	Mantamonadida_XX	Mantamonas	Mantamonas_plastica	hetero	0	0	0	0	0	0	0	0	0	0	0	0	0	0	0	0	0	0	0	0	0	0	0	0	0	0	0	0	0	0	0	0	0	0	0	0	0	0	0	0	0
Eukaryota	Rhizaria	Cercozoa	Cercozoa_X	Paramyxida	Paramyxida_X	Marteilia	Marteilia_refringens	hetero	0	0	0	0	0	0	0	0	0	0	0	0	0	0	0	0	0	0	0	0	0	0	0	0	0	0	0	0	0	0	0	0	0	0	0	0	0	0	0	0	0
Eukaryota	Rhizaria	Cercozoa	Cercozoa_X	Paramyxida	Paramyxida_X	Marteilioides	Marteilioides_chungmuensis	hetero	1	1	0	0	0	0	0	44	0	0	0	0	0	2	3	3	0	0	2	1	0	0	2	0	1	41	2	0	0	0	0	0	0	0	3	0	0	0	0	0	4
Eukaryota	Rhizaria	Cercozoa	Filosa-Granofilosea	Filosa-Granofilosea_X	Massiteriidae	Massisteria	Massisteria_marina	hetero	24	4	5	454	49	11	0	76	0	0	2	1	1	1	3	3	10	0	62	23	0	0	0	1	2	26	32	58	44	45	366	5	3	19	23	0	7	16	1	0	18
Eukaryota	Stramenopiles	Pseudofungi	MAST-1	MAST-1_X	MAST-1_XX	MAST-1_XXX	MAST-1_XXX_sp.	hetero	0	1	0	0	0	0	0	0	1	1	0	0	1	1	0	0	0	0	2	2	0	0	0	0	1	0	0	0	0	0	0	0	0	0	0	0	1	0	0	0	1
Eukaryota	Stramenopiles	Sagenista	MAST-10	MAST-10_X	MAST-10_XX	MAST-10_XXX	MAST-10_XXX_sp.	hetero	880	81	130	1168	112	549	110	882	1801	302	972	1653	605	402	299	730	475	256	412	1252	140	197	627	281	499	1815	4979	1468	729	861	394	104	215	0	3	0	64	262	1	0	374
Eukaryota	Stramenopiles	Sagenista	MAST-11	MAST-11_X	MAST-11_XX	MAST-11_XXX	MAST-11_XXX_sp.	hetero	988	124	24	388	129	436	439	1267	344	798	1301	1518	873	283	119	4380	1516	334	1550	2847	165	439	1269	748	648	1036	507	119	425	7	427	11	22	4	3	0	75	182	4	0	189
Eukaryota	Stramenopiles	Opalozoa	MAST-12	MAST-12_X	MAST-12_XX	MAST-12_XXX	MAST-12_XXX_sp.	hetero	0	0	37	6	0	35	7	6	0	11	8	0	0	0	0	0	0	0	28	1	0	0	0	0	0	0	1	0	0	0	0	8	4	0	0	0	0	0	0	0	0
Eukaryota	Stramenopiles	Opalozoa	MAST-12	MAST-12A	MAST-12A_X	MAST-12A_XX	MAST-12A_XX_sp.	hetero	509	22	1613	408	73	542	121	413	47	815	998	374	61	45	29	66	51	25	253	124	12	2	20	19	24	45	314	0	28	0	0	66	22	3	0	0	25	0	0	0	65
Eukaryota	Stramenopiles	Opalozoa	MAST-12	MAST-12B	MAST-12B_X	MAST-12B_XX	MAST-12B_XX_sp.	hetero	0	0	4	0	0	29	0	0	0	0	0	0	0	0	0	0	0	0	1	0	0	0	0	0	0	0	27	0	0	0	0	3	1	0	0	0	0	0	0	0	0
Eukaryota	Stramenopiles	Pseudofungi	MAST-1	MAST-1A	MAST-1A_X	MAST-1A_XX	MAST-1A_XX_sp.	hetero	934	1066	240	7940	590	1131	573	4883	4808	5420	3548	2622	857	2380	1116	4704	1260	522	1615	5142	750	535	1601	426	3030	14319	7303	35445	2873	1332	4003	236	512	14	34	150	168	2364	26	44	1926
Eukaryota	Stramenopiles	Pseudofungi	MAST-1	MAST-1B	MAST-1B_X	MAST-1B_XX	MAST-1B_XX_sp.	hetero	2222	11	323	1228	219	417	471	1844	440	156	610	722	0	338	171	734	453	17	352	28	226	85	527	32	1654	8090	4477	2961	817	1375	1033	112	2241	30	3015	1319	368	292	2	0	707
Eukaryota	Stramenopiles	Pseudofungi	MAST-1	MAST-1C	MAST-1C_X	MAST-1C_XX	MAST-1C_XX_sp.	hetero	1032	3156	1103	7226	1684	4118	970	10534	9026	11653	12704	8156	10244	1136	277	5237	1386	847	3723	3582	243	785	2564	1969	2615	7324	17043	4431	2959	1034	1996	313	775	214	5063	4185	278	3268	124	82	2311
Eukaryota	Stramenopiles	Pseudofungi	MAST-1	MAST-1D	MAST-1D_X	MAST-1D_XX	MAST-1D_XX_sp.	hetero	1006	1806	256	10935	3641	2573	1381	12679	5824	6144	6092	6523	7111	3450	1481	6495	5173	735	9447	13733	936	1437	8262	2112	8635	18073	17100	10572	4600	1711	3100	493	93	198	15	0	801	4358	183	83	1846
Eukaryota	Stramenopiles	Pseudofungi	MAST-2	MAST-2_X	MAST-2_XX	MAST-2_XXX	MAST-2_XXX_sp.	hetero	1544	47	69	522	143	183	215	879	341	987	1304	190	287	40	5	176	16	18	102	168	7	16	184	39	257	377	1665	1264	53	9	49	24	436	35	1844	102	31	54	3	0	272
Eukaryota	Stramenopiles	Opalozoa	MAST-22	MAST-22D	MAST-22D_X	MAST-22D_XX	MAST-22D_XX_sp.	hetero	37	20	91	102	476	952	855	3271	3821	1096	4338	1864	5004	54	10	62	3	8	32	28	27	5	50	4	1325	3219	2643	1349	314	322	260	76	106	1	1305	88	38	418	144	0	15
Eukaryota	Stramenopiles	Pseudofungi	MAST-2	MAST-2B	MAST-2B_X	MAST-2B_XX	MAST-2B_XX_sp.	hetero	181	11	9	29	39	41	65	185	66	94	133	46	23	15	15	8	0	1	14	37	10	4	26	18	42	35	235	123	19	19	6	9	33	2	133	7	11	23	0	10	47
Eukaryota	Stramenopiles	Pseudofungi	MAST-2	MAST-2C	MAST-2C_X	MAST-2C_XX	MAST-2C_XX_sp.	hetero	57	14	16	68	48	7	5	182	42	341	118	28	222	25	10	166	7	21	65	43	0	3	72	10	11	17	71	10	3	0	2	11	18	0	23	1	2	4	0	0	27
Eukaryota	Stramenopiles	Pseudofungi	MAST-2	MAST-2D	MAST-2D_X	MAST-2D_XX	MAST-2D_XX_sp.	hetero	44	0	0	18	18	15	0	135	60	25	63	6	79	4	0	0	0	0	0	0	1	3	1	0	6	6	7	1	19	1	0	0	0	0	0	0	0	12	0	0	58
Eukaryota	Stramenopiles	Opalozoa	MAST-3	MAST-3_X	MAST-3_XX	MAST-3_XXX	MAST-3_XXX_sp.	hetero	98	47	41	65	10	123	48	282	650	37	81	371	144	159	22	72	263	32	69	181	175	79	152	330	482	852	1010	1606	837	1214	574	42	99	0	45	23	26	446	1	0	139
Eukaryota	Stramenopiles	Opalozoa	MAST-3	MAST-3B	MAST-3B_X	MAST-3B_XX	MAST-3B_XX_sp.	hetero	781	368	96	1496	38	411	233	743	2317	756	570	408	712	638	137	1260	576	357	1686	3247	110	209	1378	2577	228	384	1840	1053	860	141	297	62	24	108	11011	3755	3	232	7	7	511
Eukaryota	Stramenopiles	Opalozoa	MAST-3	MAST-3C	MAST-3C_X	MAST-3C_XX	MAST-3C_XX_sp.	hetero	97	95	12	3435	202	291	143	203	392	5377	394	190	93	302	11	236	76	100	552	756	9	18	380	182	48	35	199	36	63	14	46	20	5	0	0	0	6	74	8	0	39
Eukaryota	Stramenopiles	Opalozoa	MAST-3	MAST-3D	MAST-3D_X	MAST-3D_XX	MAST-3D_XX_sp.	hetero	2454	198	155	259	542	2449	1115	5607	4113	2296	896	1163	2433	1609	879	4683	1542	1765	1993	3200	321	729	4302	3259	2464	2031	6075	5446	3635	1625	3579	200	368	148	1722	159	424	1893	88	39	3035
Eukaryota	Stramenopiles	Opalozoa	MAST-3	MAST-3E	MAST-3E_X	MAST-3E_XX	MAST-3E_XX_sp.	hetero	4088	2132	416	4644	3040	8878	1215	26401	20311	19953	22329	5758	12836	2676	824	6154	569	967	3874	5189	749	715	3234	984	3838	8859	14608	25433	5530	5218	5969	430	2607	465	19223	2057	339	4952	132	122	5167
Eukaryota	Stramenopiles	Opalozoa	MAST-3	MAST-3F	MAST-3F_X	MAST-3F_XX	MAST-3F_XX_sp.	hetero	143	103	316	522	273	1900	137	2328	4284	1569	2454	833	2255	1262	94	590	9	89	595	1972	137	146	1020	665	1165	3370	3156	4223	1341	1729	1919	308	160	69	660	2	164	520	86	14	575
Eukaryota	Stramenopiles	Opalozoa	MAST-3	MAST-3I	MAST-3I_X	MAST-3I_XX	MAST-3I_XX_sp.	hetero	7186	3731	211	4310	3118	961	1310	7496	6820	1761	2910	764	2699	2139	575	5308	1858	557	7942	3554	265	582	3151	768	3353	3533	4972	61630	2770	1117	1257	321	1208	276	9	0	641	1192	41	28	37300
Eukaryota	Stramenopiles	Opalozoa	MAST-3	MAST-3J	MAST-3J_X	MAST-3J_XX	MAST-3J_XX_sp.	hetero	561	242	164	616	166	420	704	3026	1516	539	1765	2006	691	292	101	2382	290	171	790	1096	120	156	1081	237	1223	2402	8654	4487	1057	582	74	115	4919	16	0	0	53	1008	0	0	481
Eukaryota	Stramenopiles	Opalozoa	MAST-3	MAST-3K	MAST-3K_X	MAST-3K_XX	MAST-3K_XX_sp.	hetero	637	60	160	518	271	1486	563	2492	6812	1262	2195	2594	2381	659	332	1829	271	404	2301	2954	469	246	1127	924	822	2824	3953	7224	1985	1745	716	110	37	4	1	0	20	2249	43	10	493
Eukaryota	Stramenopiles	Opalozoa	MAST-3	MAST-3L	MAST-3L_X	MAST-3L_XX	MAST-3L_XX_sp.	hetero	935	14	7	58	10	292	172	372	45	107	190	143	111	6	3	102	105	19	279	62	28	12	248	54	50	206	966	152	60	18	7	18	210	0	1468	102	13	142	8	0	536
Eukaryota	Stramenopiles	Sagenista	MAST-4	MAST-4_X	MAST-4_XX	MAST-4_XXX	MAST-4_XXX_sp.	hetero	5	0	7	4	0	0	0	0	1	0	0	6	0	1	1	1066	397	25	11	3	0	0	1	23	2	92	0	0	0	0	0	0	0	0	0	0	0	1	0	0	0
Eukaryota	Stramenopiles	Sagenista	MAST-4	MAST-4A	MAST-4A_X	MAST-4A_XX	MAST-4A_XX_sp.	hetero	11400	1647	469	11812	3418	5722	3001	22542	15045	10906	9674	14666	11434	628	400	1429	53	447	1460	3145	1311	1649	5542	501	4070	6277	23731	9885	2502	1092	1784	475	1695	160	2	0	332	14844	296	0	6422
Eukaryota	Stramenopiles	Sagenista	MAST-4	MAST-4B	MAST-4B_X	MAST-4B_XX	MAST-4B_XX_sp.	hetero	1353	48	149	614	156	1272	649	3413	1950	1199	1386	2646	430	56	75	2020	161	326	1630	1375	56	164	488	503	124	315	1374	279	218	6	112	44	165	53	5	0	71	882	0	9	784
Eukaryota	Stramenopiles	Sagenista	MAST-4	MAST-4C	MAST-4C_X	MAST-4C_XX	MAST-4C_XX_sp.	hetero	41	817	81	1988	639	14	2	37	6	674	84	1	296	221	106	11401	9183	2026	9188	13151	235	1586	3994	1742	1335	4479	8	10	689	13	7	2	1	75	6	0	0	104	0	67	20
Eukaryota	Stramenopiles	Sagenista	MAST-4	MAST-4D	MAST-4D_X	MAST-4D_XX	MAST-4D_XX_sp.	hetero	160	15	32	520	159	144	282	625	28	37	79	1507	67	916	154	993	198	29	548	941	274	149	493	102	903	1355	996	1793	540	313	234	92	315	1	0	0	17	55	1	0	32
Eukaryota	Stramenopiles	Sagenista	MAST-4	MAST-4E	MAST-4E_X	MAST-4E_XX	MAST-4E_XX_sp.	hetero	6107	83	152	2134	582	1923	1120	8201	2369	1286	1292	5389	178	432	550	4969	3925	535	1985	3851	654	700	1017	535	1564	3762	8794	2724	1332	161	2018	246	869	96	2	0	192	2376	5	37	1362
Eukaryota	Stramenopiles	Sagenista	MAST-4	MAST-4F	MAST-4F_X	MAST-4F_XX	MAST-4F_XX_sp.	hetero	6	0	15	0	0	1	0	37	324	2	12	530	23	483	1362	235	34	68	779	1444	541	484	424	26	118	386	19	0	726	432	20	16	0	0	2	0	1	329	0	0	123
Eukaryota	Stramenopiles	Sagenista	MAST-6	MAST-6_X	MAST-6_XX	MAST-6_XXX	MAST-6_XXX_sp.	hetero	0	0	3	0	0	0	0	0	0	0	0	0	0	0	0	0	0	0	0	0	0	0	0	0	0	0	0	0	0	0	0	0	0	0	0	0	0	0	0	0	0
Eukaryota	Stramenopiles	Sagenista	MAST-7	MAST-7_X	MAST-7_XX	MAST-7_XXX	MAST-7_XXX_sp.	hetero	20	26	8	403	153	11	2	151	274	153	288	183	471	223	116	1587	1093	217	642	1473	184	108	775	438	228	705	8	1	535	190	180	35	0	0	161	27	2	527	2	17	110
Eukaryota	Stramenopiles	Sagenista	MAST-7	MAST-7A	MAST-7A_X	MAST-7A_XX	MAST-7A_XX_sp.	hetero	3084	10	131	398	157	886	318	567	23	183	161	144	0	4	1	0	0	1	0	1	21	1	1	0	26	229	13079	608	20	5	416	121	941	550	79238	19127	159	37	14	133	22
Eukaryota	Stramenopiles	Sagenista	MAST-7	MAST-7B	MAST-7B_X	MAST-7B_XX	MAST-7B_XX_sp.	hetero	3175	83	286	1945	484	886	544	1407	1210	1213	2246	2364	1171	1080	626	6376	1534	724	3723	4557	641	519	1078	1221	2488	7672	6597	5107	1590	766	1010	185	743	161	8328	2927	204	459	32	71	1352
Eukaryota	Stramenopiles	Sagenista	MAST-7	MAST-7C	MAST-7C_X	MAST-7C_XX	MAST-7C_XX_sp.	hetero	2058	60	79	678	295	984	122	1892	779	998	1702	1305	386	397	235	2195	246	213	460	733	118	147	359	303	638	1563	1551	3046	484	84	548	66	151	0	13	1	295	1161	10	0	2020
Eukaryota	Stramenopiles	Sagenista	MAST-7	MAST-7D	MAST-7D_X	MAST-7D_XX	MAST-7D_XX_sp.	hetero	7	17	12	704	93	2	0	90	264	253	682	6	235	44	10	760	99	175	931	954	17	20	141	281	186	513	2	0	31	5	14	10	0	3	0	0	66	141	9	0	137
Eukaryota	Stramenopiles	Sagenista	MAST-7	MAST-7E	MAST-7E_X	MAST-7E_XX	MAST-7E_XX_sp.	hetero	248	70	39	423	164	42	63	685	58	796	1143	705	195	197	159	432	388	240	820	1260	300	177	291	330	327	975	168	7	408	224	222	23	1	48	0	0	0	154	0	0	226
Eukaryota	Stramenopiles	Sagenista	MAST-8	MAST-8_X	MAST-8_XX	MAST-8_XXX	MAST-8_XXX_sp.	hetero	1632	2	115	0	1	870	278	1779	297	194	995	889	153	2466	1169	106	1131	198	1164	1135	1160	786	1137	188	1981	2365	6640	17469	2203	725	4846	628	36	82	12	8	57	1877	2	22	2940
Eukaryota	Stramenopiles	Sagenista	MAST-8	MAST-8A	MAST-8A_X	MAST-8A_XX	MAST-8A_XX_sp.	hetero	191	6	14	127	6	135	69	137	23	48	103	50	1	195	8	65	9	18	358	376	12	4	72	19	45	123	268	356	48	84	676	11	12	0	1064	1744	20	6	0	0	45
Eukaryota	Stramenopiles	Sagenista	MAST-8	MAST-8B	MAST-8B_X	MAST-8B_XX	MAST-8B_XX_sp.	hetero	2023	346	131	750	377	2253	1101	8351	5297	4404	2194	2500	2406	1061	214	1488	735	496	942	2069	859	497	1379	753	1198	1305	5536	13586	1474	531	2153	124	442	108	4	0	278	3492	77	67	2815
Eukaryota	Stramenopiles	Sagenista	MAST-8	MAST-8C	MAST-8C_X	MAST-8C_XX	MAST-8C_XX_sp.	hetero	182	4	57	11	12	207	114	3652	2034	443	877	1362	1352	834	419	38	156	141	863	1250	390	122	1138	186	266	526	2755	9035	943	913	1430	140	7	1	0	0	156	1295	28	22	746
Eukaryota	Stramenopiles	Sagenista	MAST-8	MAST-8D	MAST-8D_X	MAST-8D_XX	MAST-8D_XX_sp.	hetero	407	1	13	20	2	330	107	1108	535	202	798	2073	718	40	5	81	59	31	116	137	140	39	141	32	1360	972	1294	2108	125	539	4551	201	66	8	2058	1039	29	386	7	0	140
Eukaryota	Stramenopiles	Sagenista	MAST-9	MAST-9A	MAST-9A_X	MAST-9A_XX	MAST-9A_XX_sp.	hetero	2252	895	70	2300	224	1681	739	2281	1340	3527	2719	4333	3198	449	3	361	283	111	449	186	35	50	404	52	493	652	3081	2642	1024	1156	1301	355	124	41	3	0	2	650	90	0	529
Eukaryota	Rhizaria	Cercozoa	Filosa-Thecofilosea	Filosa-Thecofilosea_X	Mataza-lineage	Mataza-lineage_X	Mataza-lineage_X_sp.	hetero	59	8	59	7	0	18	18	25	153	1003	208	12	5	1	2	18	1	0	22	0	1	0	0	0	0	1	1476	0	0	0	0	2	6	32	1886	239	66	6	0	0	0
Eukaryota	Rhizaria	Cercozoa	Filosa-Granofilosea	Cryptofilida	Mesofilidae	Mesofila	Mesofila_limnetica	hetero	0	0	0	0	0	0	0	2	0	0	0	0	0	0	0	0	0	0	0	0	0	0	0	0	0	0	0	0	0	0	0	1	0	0	0	0	0	0	0	0	0
Eukaryota	Rhizaria	Cercozoa	Filosa-Metromonadea	Metromonadida	Metromonadidae	Metromonadidae_X	Metromonadidae_X_sp.	hetero	0	0	0	0	0	0	0	70	0	0	0	0	0	0	0	0	0	0	0	0	0	0	0	0	1	0	0	0	0	0	0	0	0	0	0	0	0	0	0	0	0
Eukaryota	Hacrobia	Centroheliozoa	Centroheliozoa_X	Microhelida	Microhelida_X	Microhelida_XX	Microhelida_XX_sp.	hetero	0	0	0	0	0	0	0	2	0	6	3	4	5	0	0	0	0	0	0	0	0	0	0	0	0	0	0	0	0	0	0	0	0	0	0	0	0	0	0	0	0
Eukaryota	Rhizaria	Cercozoa	Filosa	Filosa_X	Filosa_XX	Micrometopion	Micrometopion_nutans	hetero	0	0	0	0	0	0	0	0	0	0	0	0	0	0	0	0	0	0	0	0	0	0	0	0	0	0	0	0	0	0	0	0	0	0	0	0	4	0	0	0	0
Eukaryota	Rhizaria	Cercozoa	Chlorarachniophyceae	Chlorarachnida	Minorisa-lineage	Minorisa	Minorisa_minuta	hetero	34	209	108	2007	41	40	243	7	17	321	1865	9	87	2	1	76	99	45	397	1119	0	2	5	113	0	25	14	0	23	0	0	3	4	19	0	0	0	0	0	0	0
Eukaryota	Opisthokonta	Choanoflagellida	Choanoflagellatea	Craspedida	Monosigidae_Group_A	Monosiga	Monosiga_brevicollis	hetero	2	0	5	1	0	1	0	2321	0	0	1	4	2	442	40	195	199	235	2988	1838	421	127	775	1	32	51	25	605	103	94	46	2	2	8	0	0	0	1	0	0	0
Eukaryota	Opisthokonta	Choanoflagellida	Choanoflagellatea	Craspedida	Monosigidae_Group_A	Monosigidae_Group_A_X	Monosigidae_Group_A_X_sp.	hetero	0	0	0	0	0	1	0	14	5	0	0	4	2	1	587	4	4	4	57	81	12	1	209	0	0	0	0	0	3	3	0	0	0	1	0	0	0	1	0	0	4
Eukaryota	Opisthokonta	Choanoflagellida	Choanoflagellatea	Craspedida	Monosigidae_Group_B	Monosigidae_Group_B_X	Monosigidae_Group_B_X_sp.	hetero	10	38	6	125	43	31	33	88	98	50	272	60	92	2	0	0	0	0	0	1	0	0	0	0	0	0	0	0	35	0	0	1	0	0	0	0	0	0	0	0	0
Eukaryota	Excavata	Discoba	Heterolobosea	Tetramitia_III	Vahlkampfiidae_III	Naegleria	Naegleria_fowleri	hetero	0	0	0	0	0	0	0	0	0	0	0	0	0	0	0	0	0	0	0	0	0	0	0	0	0	0	0	0	0	0	0	0	0	0	0	0	0	0	0	0	0
Eukaryota	Excavata	Discoba	Heterolobosea	Tetramitia_III	Vahlkampfiidae_III	Naegleria	Naegleria_sp.	hetero	0	0	0	0	0	0	2	1	0	4	0	0	0	0	0	0	0	0	2	0	0	0	0	0	0	5	0	0	0	0	4	0	0	0	0	0	0	0	0	14	1
Eukaryota	Rhizaria	Cercozoa	Filosa-Granofilosea	Cryptofilida	Nanofilidae	Nanofila	Nanofila_sp.	hetero	6	0	0	69	0	0	0	809	5	0	0	0	1	0	1	0	0	0	0	0	0	0	1	0	0	1	0	0	0	0	0	0	0	0	0	0	0	0	0	0	0
Eukaryota	Alveolata	Dinoflagellata	Dinophyceae	Gymnodiniales	Warnowiaceae	Nematodinium	Nematodinium_sp.	hetero	0	0	0	0	0	0	1	2	3	1	1	0	0	2	2	0	1	0	1	2	0	0	1	0	2	0	0	4	1	1	0	0	0	0	2	0	0	1	0	0	9
Eukaryota	Excavata	Discoba	Kinetoplastea	Neobodonida	Neobodonidae	Neobodo	Neobodo_sp.	hetero	83	74	39	111	2	4	3	7	0	12	3	14	8	16	68	2	56	991	96	151	124	360	548	4	391	48	27	704	47	20	2	55	354	131	51	0	1	5014	160	0	52
Eukaryota	Rhizaria	Cercozoa	Filosa-Imbricatea	Filosa-Imbricatea_X	Novel-clade-2	Novel-clade-2_X	Novel-clade-2_X_sp.	hetero	0	3	73	29	35	84	0	503	9	829	110	1	2	0	1	1	0	0	0	2	0	0	1	0	0	4	44	6	0	7	1	18	0	15	318	205	0	2	0	0	7
Eukaryota	Rhizaria	Cercozoa	Filosa-Granofilosea	Filosa-Granofilosea_X	Novel-Gran-6	Novel-Gran-6_X	Novel-Gran-6_X_sp.	hetero	3	0	0	0	0	0	0	4	0	0	0	0	0	0	0	0	0	0	0	0	0	0	0	0	0	0	0	0	0	0	0	0	0	0	0	0	0	0	0	0	0
Eukaryota	Rhizaria	Cercozoa	Chlorarachniophyceae	Chlorarachniophyceae_X	NPK2-lineage	NPK2-lineage_X	NPK2-lineage_X_sp.	hetero	4643	54	192	686	60	192	289	4205	4998	3441	6539	2344	611	135	185	63	47	126	621	457	210	358	998	241	2100	3372	5019	8518	967	1247	1216	121	267	3	11	0	1661	1168	30	0	946
Eukaryota	Stramenopiles	Ochrophyta	Chrysophyceae	Chrysophyceae_X	Chrysophyceae_Clade_B2	Oikomonas	Oikomonas_sp.	hetero	6	0	0	1	1	0	0	2	0	0	0	3	0	6	2	3	10	0	5	24	0	1	9	3	5	8	0	2	6	0	7	1	0	0	0	0	0	1	0	1	10
Eukaryota	Excavata	Discoba	Kinetoplastea	Parabodonida	Parabodonidae	Parabodo	Parabodo_sp.	hetero	0	0	0	0	0	0	0	0	0	0	0	0	1	0	0	0	0	0	0	0	0	0	0	0	0	0	0	0	0	0	0	0	0	0	0	0	0	0	0	0	0
Eukaryota	Rhizaria	Cercozoa	Filosa-Sarcomonadea	Cercomonadida	Paracercomonadidae	Paracercomonas	Paracercomonas_crassicauda	hetero	0	0	0	0	1	0	0	0	0	0	0	0	0	0	0	0	0	0	0	0	0	1	0	0	0	0	0	0	0	0	0	0	0	0	0	0	0	0	0	0	0
Eukaryota	Rhizaria	Cercozoa	Filosa-Sarcomonadea	Cercomonadida	Paracercomonadidae	Paracercomonas	Paracercomonas_sp.	hetero	2	0	3	0	0	0	0	123	2	1	0	0	11	1	1	4	0	0	3	0	1	0	0	0	0	5	7	0	0	0	0	1	0	21	0	0	0	0	0	0	2
Eukaryota	Rhizaria	Cercozoa	Endomyxa-Ascetosporea	Paradinida	Paradinidae	Paradinidae_X	Paradinidae_X_sp.	hetero	0	0	0	1	0	0	0	1	38	6	0	0	0	5	0	0	0	0	0	0	0	0	0	0	0	2	5	0	0	1	0	0	0	0	0	0	0	0	0	0	2
Eukaryota	Rhizaria	Cercozoa	Endomyxa-Ascetosporea	Paradinida	Paradinidae	Paradinium	Paradinium_poucheti	hetero	0	0	10	0	0	0	0	0	7	3	1	3	2	2	0	0	0	0	0	0	0	0	1	0	0	1	0	0	0	1	0	0	0	0	0	0	0	0	0	0	2
Eukaryota	Rhizaria	Cercozoa	Endomyxa-Ascetosporea	Paradinida	Paradinidae	Paradinium	Paradinium_sp.	hetero	0	0	0	0	0	0	0	1	0	0	1	0	0	0	0	0	0	0	0	0	0	0	0	0	0	0	0	0	0	0	0	0	0	0	0	0	0	0	0	0	0
Eukaryota	Stramenopiles	Ochrophyta	Chrysophyceae	Chrysophyceae_X	Chrysophyceae_Clade-F	Paraphysomonas	Paraphysomonas_sp.	hetero	189	0	19	9	6	16	684	579	2	767	54	1553	11	1	23	0	0	0	10	16	10	0	7	0	0	343	746	8	10	0	35	27	48	0	2	2	3	0	0	0	1
Eukaryota	Excavata	Discoba	Heterolobosea	Tetramitia_VI	Tetramitia_VI_X	Paravahlkampfia	Paravahlkampfia_sp.	hetero	0	0	0	0	0	0	0	0	0	0	0	0	0	0	0	0	0	0	0	0	0	0	0	0	0	0	0	0	0	0	0	0	0	0	0	0	0	0	0	0	0
Eukaryota	Rhizaria	Cercozoa	Chlorarachniophyceae	Chlorarachnida	Chlorarachnida_X	Partenskyella	Partenskyella_glossopodia	hetero	1	4	23	1	0	5	1	8	3	9	11	4	4	11	2	0	16	0	16	256	0	0	41	3	4	1	1	0	0	43	0	0	0	0	0	0	0	0	0	0	0
Eukaryota	Rhizaria	Cercozoa	Filosa-Imbricatea	Euglyphida	Paulinellidae	Paulinella	Paulinella_sp.	hetero	0	0	0	0	0	0	0	7	10	220	281	13	47	1	1	0	0	0	0	0	0	0	6	0	0	0	0	0	2	0	2	2	0	0	0	0	0	0	0	18	0
Eukaryota	Excavata	Discoba	Heterolobosea	Percolatea	Percolomonadidae	Percolomonas	Percolomonas_cosmopolitus	hetero	1	0	0	0	0	0	0	0	0	132	41	2	0	5	128	3	1	1	0	69	11	15	13	0	7	2	0	0	1	0	0	0	0	0	0	0	0	0	0	0	36
Eukaryota	Excavata	Discoba	Kinetoplastea	Prokinetoplastida	Ichthyobodonidae	Perkinsela	Perkinsela_sp.	hetero	11	0	4	1	3	1	0	0	0	12	4	1	0	1	6	0	0	0	1	1	0	0	2	0	1	17	20	25	3	1	3	0	1	0	0	0	4	3	0	0	10
Eukaryota	Alveolata	Perkinsea	Perkinsida	Perkinsida_X	Perkinsida_XX	Perkinsida_XXX	Perkinsida_XXX_sp.	hetero	0	0	0	0	0	0	0	0	0	0	0	0	0	0	0	0	0	0	0	0	0	0	0	0	0	0	0	0	0	0	0	0	0	0	0	0	0	0	0	0	0
Eukaryota	Alveolata	Perkinsea	Perkinsida	Perkinsida_X	Perkinsida_XX	Perkinsus	Perkinsus_sp.	hetero	0	0	0	0	0	0	0	0	0	0	0	0	0	0	0	0	0	0	0	0	0	0	0	0	0	0	0	0	0	0	0	0	0	0	0	0	0	0	0	0	0
Eukaryota	Excavata	Discoba	Euglenida	Petalomonadida	Scytomonadidae	Petalomonas	Petalomona_sp.	hetero	1	0	0	0	0	0	0	0	0	0	0	0	0	0	1	0	0	0	0	0	0	0	0	0	0	0	0	0	0	0	0	0	0	0	0	0	0	0	0	0	0
Eukaryota	Excavata	Discoba	Euglenida	Petalomonadida	Petalomonadida_X	Petalomonadida_XX	Petalomonadida_XX_sp.	hetero	72	0	5	0	0	0	0	0	0	20	8	3	0	17	212	0	2	0	2	10	0	0	3	0	0	20	4	0	0	0	0	2	0	0	0	0	0	0	0	0	0
Eukaryota	Excavata	Discoba	Euglenida	Petalomonadida	Scytomonadidae	Petalomonas	Petalomonas_cantuscygni	hetero	0	0	0	0	0	0	0	19	0	10	0	0	0	0	0	0	2	0	3	3	15	0	0	0	0	0	4	0	0	2	0	0	0	0	0	1	0	6	0	0	1
Eukaryota	Excavata	Discoba	Euglenida	Petalomonadida	Scytomonadidae	Petalomonas	Petalomonas_sphagnophila	hetero	2	0	0	0	0	0	0	0	1	0	0	0	35	0	4	0	0	0	0	0	0	0	0	0	0	6	1	0	0	0	0	1	0	0	0	0	0	0	0	0	0
Eukaryota	Excavata	Discoba	Euglenida	Euglenophyceae	Phacaceae	Phacaceae_X	Phacaceae_X_sp.	hetero	175	0	0	6	6	2	0	0	1	5	7	0	0	1	2	0	0	0	5	0	0	0	0	0	0	0	194	0	0	0	0	0	0	0	4	0	14	0	0	0	0
Eukaryota	Excavata	Discoba	Euglenida	Euglenophyceae	Phacaceae	Phacus	Phacus_sp.	hetero	136	3	0	10	0	5	0	0	0	9	0	0	0	0	0	0	0	0	0	0	0	0	0	0	0	0	0	0	0	0	0	0	0	1	398	1	2	0	0	0	6
Eukaryota	Rhizaria	Cercozoa	Phaeodarea	Phaeodarea_X	Phaeodarea_XX	Phaeodarea_XXX	Phaeodarea_XXX_sp.	hetero	1	0	0	0	0	0	0	3	0	0	1	0	0	1	5	3	0	0	1	1	2	0	1	1	0	24	12	0	0	2	6	0	0	40	3	0	0	4	0	0	6
Eukaryota	Rhizaria	Cercozoa	Phaeodarea	Phaeogymnocellida	Phaeodinidae	Phaeodina	Phaeodina_sp.	hetero	0	0	0	0	0	0	0	0	0	0	0	0	0	0	0	0	0	0	0	0	0	0	0	0	0	0	0	0	0	1	0	0	0	0	0	0	0	0	0	0	0
Eukaryota	Alveolata	Dinoflagellata	Dinophyceae	Dinophysiales	Oxyphysiaceae	Phalachroma	Phalacroma_oxytoxoides	hetero	0	0	0	49	1	0	0	3	1	2	0	1	2	3	4	0	0	0	0	1	0	2	1	0	3	0	2	11	0	2	1	4	0	38	0	0	0	0	1	0	0
Eukaryota	Alveolata	Dinoflagellata	Dinophyceae	Dinophysiales	Oxyphysiaceae	Phalachroma	Phalacroma_rotundatum	hetero	1	0	0	1	0	0	0	0	0	0	0	0	0	0	0	0	0	0	0	0	0	0	0	0	0	0	0	0	0	0	0	0	0	0	0	0	0	0	0	0	0
Eukaryota	Alveolata	Dinoflagellata	Dinophyceae	Dinophysiales	Oxyphysiaceae	Phalachroma	Phalacroma_sp.	hetero	60	63	3	5377	122	42	13	274	111	23	29	87	230	370	568	17	1	3	17	32	5	285	26	2	6	152	785	95	18	225	55	154	8	271	27	0	1	12	5	117	127
Eukaryota	Excavata	Discoba	Heterolobosea	Pharyngomonada	Pharyngomonadidae	Pharyngomonas	Pharyngomonas_sp.	hetero	0	0	0	1	0	0	0	0	0	0	0	0	0	0	0	0	0	0	0	0	0	0	0	0	0	3	0	0	0	0	0	0	0	0	0	0	0	0	0	0	0
Eukaryota	Hacrobia	Picozoa	Picozoa_X	Picozoa_XX	Picozoa_XXX	Picomonas	Picomonas_judraskeda	hetero	2	36	8	23	2	4	3	1	4	1	1	1	0	4	2	41	8	0	34	42	24	4	13	42	20	47	13	8	14	0	3	0	2	0	56	57	5	17	0	0	3
Eukaryota	Hacrobia	Picozoa	Picozoa_X	Picozoa_XX	Picozoa_XXX	Picozoa_XXXX	Picozoa_XXXX_sp.	hetero	3310	2539	1860	11557	1927	9368	990	10065	10057	8669	8838	8944	6645	12113	3383	21567	1151	870	11424	12440	3284	1031	8602	1755	7204	27700	20523	17752	8496	11007	9370	418	2806	407	116509	62324	1719	2792	135	107	6648
Eukaryota	Apusozoa	Hilomonadea	Planomonadida	Planomonadidae	Planomonadidae_Group-1	Planomonadidae_Group-1_X	Planomonadidae_Group-1_X_sp.	hetero	0	0	0	0	0	0	0	0	0	0	0	1	0	7	2	1	0	0	0	4	0	1	5	0	0	5	0	1	10	0	0	1	0	0	0	0	0	0	0	0	30
Eukaryota	Apusozoa	Hilomonadea	Planomonadida	Planomonadidae	Planomonadidae_Group-1	Planomonas	Planomonas_brevis	hetero	0	0	0	0	0	0	0	0	0	0	0	0	0	0	1	0	0	0	0	0	0	0	0	0	0	0	0	0	0	0	0	0	0	0	0	0	0	0	0	0	0
Eukaryota	Stramenopiles	Ochrophyta	Chrysophyceae	Chrysophyceae_X	Chrysophyceae_Clade-C	Poteriospumella	Poteriospumella_lacustris	hetero	0	0	0	0	0	0	0	2	0	0	0	0	0	0	0	0	0	0	0	0	0	0	0	0	0	0	0	0	0	0	0	0	0	0	0	0	0	0	0	0	0
Eukaryota	Excavata	Discoba	Kinetoplastea	Parabodonida	Parabodonidae	Procryptobia	Procryptobia_sorokini	hetero	0	0	0	0	0	0	0	0	0	0	0	0	0	0	0	0	0	0	0	0	0	0	0	0	0	0	0	0	1	0	0	0	0	0	0	0	0	0	0	0	0
Eukaryota	Rhizaria	Cercozoa	Filosa-Thecofilosea	Cryomonadida	Protaspa-lineage	Protaspa	Protaspa_longipes	hetero	0	0	0	0	0	0	0	0	0	0	0	0	0	0	0	0	0	0	0	0	0	0	0	0	0	0	0	0	0	0	0	0	0	1	2	0	0	0	0	0	0
Eukaryota	Rhizaria	Cercozoa	Filosa-Thecofilosea	Cryomonadida	Protaspa-lineage	Protaspa	Protaspa_obliqua	hetero	0	0	0	3	0	2	0	0	0	0	0	0	0	0	0	11	0	0	0	0	0	0	0	0	0	0	0	0	0	0	0	1	0	0	0	0	0	0	0	0	0
Eukaryota	Rhizaria	Cercozoa	Filosa-Thecofilosea	Cryomonadida	Protaspa-lineage	Protaspa	Protaspa_sp.	hetero	1317	151	801	273	32	500	96	109	51	475	237	84	9	51	18	162	18	25	772	350	2	0	6	13	28	195	220	21	0	3	0	41	1	279	13139	543	71	7	0	0	62
Eukaryota	Rhizaria	Cercozoa	Filosa-Thecofilosea	Cryomonadida	Protaspa-lineage	Protaspa-lineage_X	Protaspa-lineage_X_sp.	hetero	383	7	17	249	15	532	141	380	125	297	322	110	26	0	1	26	3	0	227	41	0	6	0	0	0	1	555	0	0	0	0	18	0	0	15	4	27	0	0	0	23
Eukaryota	Alveolata	Dinoflagellata	Dinophyceae	Gymnodiniales	Warnowiaceae	Proterythropsis	Proterythropsis_sp.	hetero	101	195	4	324	32	31	8	190	308	65	48	39	202	51	12	103	25	33	140	133	0	27	139	18	47	30	75	114	25	17	87	6	7	4	2	0	12	67	9	0	455
Eukaryota	Rhizaria	Cercozoa	Phaeodarea	Phaeogromida	Challengeriidae	Protocystis	Protocystis_thomsoni	hetero	4	0	0	0	0	0	0	0	0	0	1	0	0	0	1	0	0	0	0	0	0	0	0	0	0	1	10	0	0	0	0	0	0	38	0	0	0	0	0	0	0
Eukaryota	Rhizaria	Cercozoa	Phaeodarea	Phaeogromida	Challengeriidae	Protocystis	Protocystis_vicina	hetero	0	0	0	0	0	0	0	0	0	0	0	0	0	0	0	0	0	0	0	0	0	0	0	0	0	0	0	0	0	0	0	0	0	0	0	0	0	0	0	0	0
Eukaryota	Alveolata	Dinoflagellata	Dinophyceae	Peridiniales	Protoperidiniaceae	Protoperidinium	Protoperidinium_americanum	hetero	0	0	0	0	0	0	0	0	0	0	0	0	0	0	0	0	0	0	0	0	0	0	0	0	0	0	0	0	0	0	0	0	0	0	0	0	0	0	0	0	0
Eukaryota	Alveolata	Dinoflagellata	Dinophyceae	Peridiniales	Protoperidiniaceae	Protoperidinium	Protoperidinium_monovelum	hetero	0	0	1	0	0	0	0	1	0	0	0	0	0	0	3	0	0	0	0	0	0	0	0	0	0	1	0	0	0	0	0	3	0	0	0	0	0	0	0	0	0
Eukaryota	Alveolata	Dinoflagellata	Dinophyceae	Peridiniales	Protoperidiniaceae	Protoperidinium	Protoperidinium_sp.	hetero	150	63	39	807	319	41	28	444	64	38	108	115	603	131	1400	226	44	19	74	68	33	225	110	53	155	773	1316	191	22	580	61	343	113	1236	371	151	17	20	13	103	513
Eukaryota	Alveolata	Dinoflagellata	Dinophyceae	Peridiniales	Protoperidiniaceae	Protoperidinium	Protoperidinium_tricingulatum	hetero	0	0	0	24	0	21	0	2	1	2	0	45	0	324	245	0	1	0	11	272	15	17	460	2	15	7	5	0	122	243	127	5	0	0	0	0	15	37	0	12	158
Eukaryota	Archaeplastida	Chlorophyta	Trebouxiophyceae	Chlorellales	Chlorellales_X	Prototheca	Prototheca_sp.	hetero	0	0	0	0	0	0	0	0	0	0	0	0	0	0	0	1	0	0	0	0	0	0	0	0	0	0	0	2	0	0	0	0	0	0	0	0	0	0	0	0	0
Eukaryota	Stramenopiles	Opalozoa	Bicoecea	Anoecales	Cafeteriaceae	Pseudobodo	Pseudobodo_tremulans	hetero	79	0	1	0	0	0	3	468	0	103	7	2	7	0	1	9	91	1	1518	784	51	4	11	5	21	35	135	5	67	1	11	4	1	0	22	0	151	1218	4	37	25
Eukaryota	Stramenopiles	Opalozoa	Bicoecea	Pseudodendromonadales	Pseudodendromonadales_X	Pseudodendromonadales_XX	Pseudodendromonadales_XX_sp.	hetero	0	0	0	0	0	0	0	0	0	0	0	0	0	0	0	0	0	0	0	0	0	0	0	0	0	0	0	0	0	0	0	0	0	0	0	0	0	0	0	0	0
Eukaryota	Rhizaria	Cercozoa	Filosa-Thecofilosea	Tectofilosida	Pseudodifflugiidae	Pseudodifflugiidae_X	Pseudodifflugiidae_X_sp.	hetero	11	0	26	0	0	1	0	9	12	12	0	18	123	0	0	0	0	0	0	0	0	0	0	0	0	15	1	2	0	0	0	0	0	0	0	0	0	0	0	0	85
Eukaryota	Rhizaria	Cercozoa	Filosa-Imbricatea	Marimonadida	Marimonadida_X	Pseudopirsonia	Pseudopirsonia_mucosa	hetero	0	0	1	0	0	0	0	0	0	63	9	0	0	0	0	0	0	0	7	0	0	0	0	0	0	5	0	0	0	0	0	0	0	0	0	0	0	0	0	0	0
Eukaryota	Stramenopiles	Ochrophyta	Dictyochophyceae	Dictyochophyceae_X	Pedinellales	Pteridomonas	Pteridomonas_danica	hetero	4	0	2	0	0	0	0	0	0	3	0	0	0	0	0	0	0	0	0	0	0	0	0	0	0	0	20	0	0	0	0	0	0	0	2	22	20	0	0	0	0
Eukaryota	Hacrobia	Centroheliozoa	Centroheliozoa_X	Pterocystida	Pterocystida_X	Pterocystida_XX	Pterocystida_XX_sp.	hetero	280	68	92	543	261	420	45	580	580	659	839	905	815	57	32	88	57	424	1166	252	302	149	667	214	1982	1390	1421	205	108	71	107	104	84	3	3	0	347	379	48	1	649
Eukaryota	Excavata	Discoba	Euglenida	Euglenophyceae	Rapazidae	Rapaza	Rapaza_viridis	hetero	0	0	50	6	7	0	0	2	0	0	0	0	0	0	0	0	0	1	0	0	0	0	0	0	0	0	5	0	0	0	0	2	0	0	0	0	0	2	0	0	0
Eukaryota	Rhizaria	Cercozoa	Cercozoa_X	Cercozoa_XX	Cercozoa_XXX	Reticulamoeba	Reticulamoeba_gemmipara	hetero	0	0	0	0	0	0	0	55	0	0	0	0	0	0	0	0	0	0	0	0	0	0	0	0	0	0	0	0	0	0	0	0	0	0	0	0	0	0	0	0	0
Eukaryota	Rhizaria	Cercozoa	Cercozoa_X	Cercozoa_XX	Cercozoa_XXX	Reticulamoeba	Reticulamoeba_sp.	hetero	0	0	0	0	0	0	0	170	0	0	0	0	0	0	0	0	0	0	0	0	0	0	0	0	0	0	0	0	0	0	0	0	0	0	0	0	0	0	0	0	0
Eukaryota	Rhizaria	Cercozoa	Filosa-Thecofilosea	Cryomonadida	Rhogostoma-lineage	Rhogostoma	Rhogostoma_sp.	hetero	0	0	0	0	0	0	0	0	0	0	0	0	0	0	1	0	0	0	0	0	0	0	0	0	0	0	0	0	0	0	0	0	0	0	0	0	0	0	0	0	0
Eukaryota	Rhizaria	Cercozoa	Filosa-Thecofilosea	Cryomonadida	Rhogostoma-lineage	Rhogostoma-lineage_X	Rhogostoma-lineage_X_sp.	hetero	0	0	0	0	0	0	0	0	0	0	0	0	0	0	0	0	0	0	0	0	0	0	0	0	0	0	0	0	0	0	0	0	0	0	0	0	0	0	0	0	0
Eukaryota	Excavata	Discoba	Kinetoplastea	Kinetoplastea_X	Kinetoplastea_XX	Rhynchobodo	Rhynchobodo_sp.	hetero	0	0	0	0	0	0	0	0	0	0	0	0	1	0	0	0	0	0	0	0	0	0	0	0	0	0	0	0	0	0	0	0	0	0	0	0	0	0	0	0	0
Eukaryota	Excavata	Discoba	Kinetoplastea	Neobodonida	Rhynchomonadidae	Rhynchomonadidae_X	Rhynchomonadidae_X_sp.	hetero	0	0	1	0	0	0	0	0	0	0	0	0	0	0	0	0	0	0	0	0	0	0	0	0	0	0	0	0	0	0	0	0	0	0	0	0	0	0	0	0	0
Eukaryota	Excavata	Discoba	Kinetoplastea	Neobodonida	Rhynchomonadidae	Rhynchomonas	Rhynchomonas_sp.	hetero	24	0	35	2	0	0	0	0	1	1	17	258	8	37	11	4	5	1	309	60	853	125	231	22	88	637	24	237	225	419	107	8	0	114	6	0	22	22	1	0	14
Eukaryota	Excavata	Discoba	Diplonemea	Diplonemida	Diplonemidae	Rhynchopus	Rhynchopus_sp.	hetero	5	0	1	0	0	10	0	0	0	3	1	1	0	2	8	7	0	0	3	0	0	0	1	0	1	0	0	0	4	2	0	0	0	0	2	0	0	0	0	0	1
Eukaryota	Hacrobia	Katablepharidophyta	Katablepharidaceae	Katablepharidales	Katablepharidales_X	Roombia	Roombia_truncata	hetero	0	0	0	0	0	0	0	1	1	0	0	0	0	0	0	1	0	0	0	0	0	0	0	1	0	0	0	0	0	0	0	0	0	0	0	0	0	0	0	0	0
Eukaryota	Opisthokonta	Choanoflagellida	Choanoflagellatea	Craspedida	Monosigidae_Group_A	Salpingoeca_A	Salpingoeca_infusionum	hetero	0	0	0	0	0	0	0	0	0	0	0	0	0	0	0	0	0	0	1	0	0	0	0	0	0	0	0	0	0	0	0	0	0	0	1	0	0	0	0	0	0
Eukaryota	Opisthokonta	Choanoflagellida	Choanoflagellatea	Craspedida	Monosigidae_Group_N	Salpingoeca_N	Salpingoeca_pyxidium	hetero	0	0	0	3	1	0	0	0	0	0	0	0	0	2	1	4	1	0	0	16	0	0	1	0	1	2	0	0	0	0	0	2	0	0	0	0	0	0	0	0	0
Eukaryota	Opisthokonta	Choanoflagellida	Choanoflagellatea	Craspedida	Monosigidae_Group_M	Salpingoeca_M	Salpingoeca_urceolata	hetero	0	0	0	4	0	0	0	5	0	0	0	0	0	0	0	0	0	0	0	0	0	0	0	0	0	0	0	0	0	0	0	0	0	0	0	0	0	0	0	0	0
Eukaryota	Opisthokonta	Choanoflagellida	Choanoflagellatea	Acanthoecida	Acanthoecidae_Group_G	Savillea	Savillea_micropora	hetero	0	0	0	0	0	0	0	0	0	0	0	0	0	12	6	0	0	0	10	109	2	3	12	2	0	1	0	0	9	0	0	0	0	0	0	0	0	0	0	0	0
Eukaryota	Excavata	Discoba	Kinetoplastea	Trypanosomatida	Trypanosomatidae	Schizotrypanum	Schizotrypanum_sp.	hetero	0	0	0	0	0	0	0	0	0	0	0	0	0	0	0	0	0	0	0	0	0	0	0	0	0	0	0	0	0	0	0	0	0	0	0	0	0	0	0	0	0
Eukaryota	Rhizaria	Cercozoa	Endomyxa	Vampyrellida	Sey055-lineage	Sey055-lineage_X	Sey055-lineage_X_sp.	hetero	0	0	7	38	4	0	0	0	4	0	1	0	0	0	3	7	0	0	0	0	0	0	0	1	3	30	0	0	0	0	0	0	0	0	0	0	6	0	0	0	4
Eukaryota	Excavata	Discoba	Heterolobosea	Tetramitia_V	Vahlkampfiidae_V	Singhamoeba	Singhamoeba_horticola	hetero	0	0	0	0	0	0	0	0	0	0	0	0	0	0	0	0	0	0	0	0	0	0	0	0	0	0	0	0	0	0	0	0	0	0	0	0	0	0	0	0	0
Eukaryota	Alveolata	Dinoflagellata	Dinophyceae	Gymnodiniales	Gymnodiniaceae	Spiniferodinium	Spiniferodinium_sp.	hetero	0	0	0	0	0	0	0	0	0	0	0	0	0	0	0	0	0	0	0	0	0	0	0	0	0	0	0	0	0	0	0	0	0	0	0	0	0	0	0	0	0
Eukaryota	Stramenopiles	Ochrophyta	Chrysophyceae	Chrysophyceae_X	Chrysophyceae_Clade-C	Spumella	Spumella_elongata	hetero	0	0	0	0	0	0	0	0	0	0	0	1	0	0	0	0	0	0	0	0	0	0	0	0	0	0	0	0	0	0	0	0	0	0	0	0	0	0	0	0	0
Eukaryota	Stramenopiles	Ochrophyta	Chrysophyceae	Chrysophyceae_X	Chrysophyceae_Clade-C	Spumella	Spumella_lacusvadosi	hetero	0	0	0	0	0	0	0	0	0	0	0	0	0	0	0	0	0	0	0	0	0	0	0	0	0	0	0	0	0	0	0	1	0	0	0	0	0	0	0	0	0
Eukaryota	Stramenopiles	Ochrophyta	Chrysophyceae	Chrysophyceae_X	Chrysophyceae_Clade-C	Spumella	Spumella_sp.	hetero	0	1	1	0	1	0	0	2	0	0	1	36	4	16	0	0	1	0	0	0	0	0	0	0	0	0	5	0	1	0	4	0	1	0	0	0	1	0	1	0	3
Eukaryota	Stramenopiles	Ochrophyta	Chrysophyceae	Chrysophyceae_X	Chrysophyceae_Clade-C	Spumella	Spumella_vulgaris	hetero	513	202	9	615	221	69	91	337	168	47	2	34	361	2	0	0	49	39	17	3	1	0	13	8	2	1	1294	0	0	1	1	5	181	0	0	0	41	7	0	0	14
Eukaryota	Opisthokonta	Choanoflagellida	Choanoflagellatea	Acanthoecida	Stephanoecidae_Group_I	Stephanoeca_Group_I	Stephanoeca_diplocostata	hetero	0	0	0	0	2	0	0	4	0	0	4	0	13	0	0	0	0	0	0	0	0	0	0	0	0	0	0	0	0	0	0	1	0	0	0	0	0	0	0	0	0
Eukaryota	Opisthokonta	Choanoflagellida	Choanoflagellatea	Acanthoecida	Stephanoecidae_Group_D	Stephanoecidae_Group_D_X	Stephanoecidae_Group_D_X_sp.	hetero	631	71	217	593	243	988	465	2875	2368	1700	2542	2183	816	598	105	687	252	64	609	763	120	64	573	97	250	933	3839	3088	290	275	847	59	301	37	3813	130	75	475	12	25	452
Eukaryota	Opisthokonta	Choanoflagellida	Choanoflagellatea	Acanthoecida	Stephanoecidae_Group_E	Stephanoecidae_Group_E_X	Stephanoecidae_Group_E_X_sp.	hetero	275	113	54	1077	181	849	248	1884	1150	633	644	1693	324	189	24	546	53	66	649	573	30	66	821	68	131	541	1158	648	218	15	562	36	64	34	0	0	51	362	21	0	157
Eukaryota	Opisthokonta	Choanoflagellida	Choanoflagellatea	Acanthoecida	Stephanoecidae_Group_H	Stephanoecidae_Group_H_X	Stephanoecidae_Group_H_X_sp.	hetero	84	324	47	78	26	31	30	402	509	129	390	467	862	196	42	188	18	51	281	255	36	149	96	35	533	806	2165	1236	700	329	137	26	328	134	1875	0	5	269	65	0	348
Eukaryota	Opisthokonta	Choanoflagellida	Choanoflagellatea	Acanthoecida	Stephanoecidae_Group_I	Stephanoecidae_Group_I_X	Stephanoecidae_Group_I_X_sp.	hetero	39	25	7	85	57	28	44	159	88	37	68	73	295	91	36	139	47	13	344	130	7	47	232	102	117	767	253	119	94	5	14	7	0	4	0	0	5	14	0	0	83
Eukaryota	Excavata	Discoba	Heterolobosea	Percolatea	Stephanopogonidae	Stephanopogon	Stephanopogon_colpoda	hetero	0	0	0	0	0	0	0	0	0	0	0	0	0	0	0	0	0	0	0	0	0	0	0	0	0	0	0	0	0	0	0	0	0	0	0	0	0	0	0	0	0
Eukaryota	Alveolata	Dinoflagellata	Dinophyceae	Peridiniales	Thoracosphaeraceae	Stoeckeria	Stoeckeria_changwonensis	hetero	0	0	0	0	0	0	0	0	0	0	0	0	0	0	0	0	0	0	0	0	0	0	0	0	2	6	0	0	0	0	0	1	0	1	4	0	1	1	0	0	0
Eukaryota	Alveolata	Dinoflagellata	Dinophyceae	Peridiniales	Thoracosphaeraceae	Stoeckeria	Stoeckeria_sp.	hetero	0	0	2	0	0	0	0	0	1	0	0	0	0	0	0	2	0	0	2	0	0	0	0	0	2	3	0	0	0	1	1	3	1	2	5	0	0	0	0	0	2
Eukaryota	Stramenopiles	Opalozoa	Bicoecea	Anoecales	Symbiomonaceae	Symbiomonas	Symbiomonas_scintillans	hetero	0	0	0	0	0	0	0	0	0	0	0	0	0	0	0	0	0	0	9	5	0	0	0	0	0	0	1	0	0	0	1	0	0	0	0	0	0	0	0	0	0
Eukaryota	Rhizaria	Cercozoa	Filosa-Thecofilosea	Ebriida	TAGIRI1-lineage	TAGIRI1-lineage_X	TAGIRI1-lineage_X_sp.	hetero	0	0	0	0	0	0	0	0	0	0	0	0	0	0	0	0	0	0	0	0	0	0	0	0	0	0	0	0	0	0	0	0	0	0	0	0	0	0	0	0	0
Eukaryota	Hacrobia	Telonemia	Telonemia_X	Telonemia_XX	Telonemia-Group-2	Telonema-Group-2	Telonema_antarcticum	hetero	75	2	8	0	3	810	203	4095	646	25	268	1671	209	60	248	10	470	4	67	41	9	41	772	34	477	211	769	1923	477	86	428	5	10	0	2176	22	3	246	0	0	58
Eukaryota	Hacrobia	Telonemia	Telonemia_X	Telonemia_XX	Telonemia-Group-1	Telonema-Group-1	Telonema_subtile	hetero	36	12	26	25	28	33	19	87	62	22	20	111	31	35	9	71	15	185	89	130	47	42	36	181	41	16	130	220	135	329	173	31	28	157	10	0	55	140	3	66	173
Eukaryota	Hacrobia	Telonemia	Telonemia_X	Telonemia_XX	Telonemia_XXX	Telonemia_XXXX	Telonemia_XXXX_sp.	hetero	0	0	0	0	0	0	0	0	0	0	0	0	0	0	0	0	0	0	0	0	0	0	0	0	0	0	0	0	0	0	0	0	0	0	6	0	0	0	0	0	0
Eukaryota	Hacrobia	Telonemia	Telonemia_X	Telonemia_XX	Telonemia-Group-1	Telonemia-Group-1_X	Telonemia-Group-1_X_sp.	hetero	2871	163	144	442	261	2329	304	5698	1579	2619	1372	2353	1187	2141	502	880	1475	1167	4441	6797	200	272	2181	788	877	967	5897	11395	2964	536	2247	155	1153	397	46543	20848	184	711	4	37	3024
Eukaryota	Hacrobia	Telonemia	Telonemia_X	Telonemia_XX	Telonemia-Group-2	Telonemia-Group-2_X	Telonemia-Group-2_X_sp.	hetero	10960	1342	642	4646	1796	13442	1767	35559	14255	11626	14920	16455	6168	6479	2168	13889	3591	2423	10666	21287	839	2023	7963	2896	6838	7504	28400	74350	8790	7315	20500	699	2307	233	726	104	629	6675	143	148	8541
Eukaryota	Excavata	Discoba	Heterolobosea	Tetramitia_III	Tetramitia_III_X	Tetramitia_III_XX	Tetramitia_III_XX_sp.	hetero	0	0	0	0	0	0	0	28	0	0	0	0	0	0	0	0	0	0	0	0	0	0	0	0	0	0	0	0	0	0	0	0	0	0	0	0	0	0	0	0	0
Eukaryota	Rhizaria	Cercozoa	Filosa-Imbricatea	Thaumatomonadida	Thaumatomonadidae	Thaumatomastigidae	Thaumatomastigidae_sp.	hetero	0	0	0	350	7	0	0	3	39	8	4	3	0	0	0	0	0	0	0	0	0	0	0	0	0	0	0	0	0	0	0	0	0	0	0	0	0	0	0	0	0
Eukaryota	Rhizaria	Cercozoa	Filosa-Imbricatea	Thaumatomonadida	Thaumatomonadidae	Thaumatomastix	Thaumatomastix_sp.	hetero	0	3	5	3	2	1	0	0	0	0	0	0	0	0	0	0	0	0	0	0	0	0	0	0	0	0	0	0	0	0	0	3	0	0	0	0	0	0	0	0	0
Eukaryota	Rhizaria	Cercozoa	Filosa-Imbricatea	Thaumatomonadida	Thaumatomonadida_X	Thaumatomonadida_XX	Thaumatomonadida_XX_sp.	hetero	14	0	97	11	0	13	1	18	76	33	13	3	19	0	0	0	0	0	11	0	1	0	0	0	0	44	4	0	0	0	0	23	2	1	58	3	0	1	0	0	0
Eukaryota	Rhizaria	Cercozoa	Filosa-Imbricatea	Thaumatomonadida	Thaumatomonadidae	Thaumatomonadidae_X	Thaumatomonadidae_X_sp.	hetero	0	0	31	2	8	0	0	0	0	0	0	0	0	0	0	0	0	0	0	0	0	0	0	0	0	26	26	0	0	0	0	1	0	0	2	0	0	0	0	0	0
Eukaryota	Apusozoa	Apusomonadidae	Apusomonadidae_Group-2	Apusomonadidae_Group-2_X	Apusomonadidae_Group-2_XX	Thecamonas	Thecamonas_trahens	hetero	0	1	0	0	0	4	0	0	0	0	0	4	0	0	0	0	0	0	0	0	1	0	0	0	0	0	0	0	0	0	0	0	0	0	3	0	2	4184	2	0	0
Eukaryota	Alveolata	Dinoflagellata	Dinophyceae	Peridiniales	Thoracosphaeraceae	Tintinnophagus	Tintinnophagus_acutus	hetero	0	0	0	0	0	0	0	0	0	0	0	0	0	0	0	0	0	0	0	0	0	0	0	0	0	0	0	0	0	0	0	0	0	0	0	0	0	0	0	0	0
Eukaryota	Rhizaria	Cercozoa	Filosa-Imbricatea	Euglyphida	Euglyphidae	Tracheleuglypha	Tracheleuglypha_dentata	hetero	0	0	0	0	0	0	0	0	0	0	0	0	0	1	50	0	0	0	0	0	0	0	0	0	0	0	0	0	0	0	0	0	0	0	0	0	0	0	0	0	0
Eukaryota	Excavata	Discoba	Kinetoplastea	Trypanosomatida	Trypanosomatidae	Trypanosoma	Trypanosoma_livingstonei	hetero	0	0	0	0	0	0	0	0	0	0	0	0	0	0	0	0	0	0	0	0	0	0	0	0	0	0	0	0	0	0	0	0	0	0	0	0	0	0	0	0	0
Eukaryota	Excavata	Discoba	Kinetoplastea	Trypanosomatida	Trypanosomatidae	Trypanosomatidae_X	Trypanosomatidae_X_sp.	hetero	0	0	0	6	0	8	0	0	1	1	1	2	1	16	8	0	5	2	97	29	4	9	15	0	30	33	1	1	23	11	5	0	0	66	0	0	0	5	0	0	47
Eukaryota	Excavata	Discoba	Heterolobosea	Tetramitia_III	Tulamoebidae	Tulamoeba	Tulamoeba_sp.	hetero	0	0	0	0	0	0	0	0	0	0	0	0	0	0	0	0	0	0	0	0	0	0	0	0	0	0	0	0	0	0	0	0	0	0	0	0	0	0	0	0	0
Eukaryota	Excavata	Discoba	Heterolobosea	Tetramitia_III	Tulamoebidae	Tulamoebidae_X	Tulamoebidae_X_sp.	hetero	0	0	0	0	0	0	0	0	0	0	0	0	0	0	0	0	0	0	0	0	0	0	0	0	0	0	0	0	0	0	0	0	0	0	0	0	0	0	0	0	0
Eukaryota	Excavata	Discoba	Heterolobosea	Tetramitia_V	Vahlkampfiidae_V	Vahlkampfia	Vahlkampfia_avara	hetero	0	0	0	0	0	0	0	0	0	0	0	0	0	0	0	0	0	0	0	0	1	0	1	1	0	11	0	0	2	1	0	1	0	0	0	0	0	0	0	0	0
Eukaryota	Rhizaria	Cercozoa	Endomyxa	Vampyrellida	Vampyrellidae	Vampyrella	Vampyrella_sp.	hetero	0	0	0	0	0	0	0	0	0	0	0	0	0	0	0	0	0	0	0	0	0	0	0	0	0	0	0	0	0	0	0	0	0	0	0	0	0	0	0	0	0
Eukaryota	Rhizaria	Cercozoa	Endomyxa	Vampyrellida	Vampyrellida_X	Vampyrellida_clade_B	Vampyrellida_sp.	hetero	0	0	2	0	0	0	0	17	0	19	0	0	0	0	0	0	0	0	0	0	0	0	0	0	0	0	0	0	0	0	0	0	0	0	0	0	0	0	0	0	0
Eukaryota	Rhizaria	Cercozoa	Endomyxa	Vampyrellida	Vampyrellida_X	Vampyrellida_XX	Vampyrellida_XX_sp.	hetero	0	0	0	0	0	0	0	0	0	0	0	0	0	0	0	0	0	0	0	0	0	0	2	0	0	0	0	0	0	0	0	1	0	0	0	0	0	0	0	0	0
Eukaryota	Rhizaria	Cercozoa	Filosa-Thecofilosea	Ventricleftida	Ventricleftida_X	Ventricleftida_XX	Ventricleftida_XX_sp.	hetero	1	0	8	0	1	0	1	31	0	0	2	0	0	0	0	0	0	0	0	0	0	0	0	0	0	12	0	0	0	0	0	0	0	0	5	7	0	0	0	0	0
Eukaryota	Rhizaria	Cercozoa	Filosa-Thecofilosea	Ventricleftida	Ventrifissuridae	Ventrifissura	Ventrifissura_artocarpoidea	hetero	166	0	12	9	10	2	1	9	22	19	0	0	3	0	0	0	0	0	0	0	0	0	0	0	0	10	11	0	0	0	3	12	0	0	0	0	0	0	0	0	0
Eukaryota	Rhizaria	Cercozoa	Filosa-Thecofilosea	Ventricleftida	Ventrifissuridae	Ventrifissura	Ventrifissura_foliiformis	hetero	3	0	3	6	6	0	0	48	12	71	4	0	1	0	0	0	0	0	0	0	0	0	0	0	0	0	0	0	0	0	0	4	0	0	0	0	0	0	0	0	0
Eukaryota	Rhizaria	Cercozoa	Filosa-Thecofilosea	Ventricleftida	Ventrifissuridae	Ventrifissura	Ventrifissura_sp.	hetero	0	0	0	0	0	0	0	0	0	0	0	0	0	0	0	0	0	0	0	0	0	0	0	0	0	0	0	0	0	0	0	0	0	0	0	0	0	0	0	0	0
Eukaryota	Rhizaria	Cercozoa	Filosa-Thecofilosea	Ventricleftida	Ventrifissuridae	Ventrifissuridae_X	Ventrifissuridae_X_sp.	hetero	5	0	1	24	17	1	0	10	44	13	22	2	4	0	1	9	0	0	0	0	0	0	0	0	0	19	0	0	0	0	0	3	0	0	0	0	0	0	0	0	0
Eukaryota	Rhizaria	Cercozoa	Filosa-Thecofilosea	Ventricleftida	Verrucomonadidae	Verrucomonas	Verrucomonas_sp.	hetero	0	0	7	0	0	0	0	0	0	0	0	0	0	0	0	0	0	0	0	0	0	0	0	0	0	0	0	0	0	0	0	4	0	0	0	0	0	0	0	0	0
Eukaryota	Alveolata	Chrompodellids	Colpodellidea	Colpodellida	Colpodellaceae	Voromonas	Voromonas_pontica	hetero	5	3	0	0	0	0	0	2	0	0	0	1	0	0	12	0	0	0	60	58	0	0	94	0	0	3	1	74	2951	3343	184	31	8	0	12	13	0	3058	9	0	1535
Eukaryota	Alveolata	Dinoflagellata	Dinophyceae	Gymnodiniales	Warnowiaceae	Warnowia	Warnowia_sp.	hetero	5483	895	149	8517	2695	1110	417	3121	5731	8170	1372	773	5657	3131	1475	1986	3216	2234	2914	14274	134	555	1671	254	3111	2820	12635	23374	4276	915	3506	1240	622	1286	37	0	75	1095	166	433	10338
Eukaryota	Stramenopiles	Ochrophyta	Bacillariophyta	Bacillariophyta_X	Radial-centric-basal-Coscinodiscophyceae	Actinocyclus	Actinocyclus_curvatulus	auto	21	0	28	0	0	0	0	161	0	1	0	0	0	1	2	0	7	0	3	5	4	0	36	0	58	171	1656	435	2	0	5	21	10	1659	66	6	0	50	0	7	13
Eukaryota	Stramenopiles	Ochrophyta	Bacillariophyta	Bacillariophyta_X	Radial-centric-basal-Coscinodiscophyceae	Actinocyclus	Actinocyclus_sp.	auto	27	0	5	1	0	0	0	0	0	0	1	0	0	2	11	2	4	1	3	0	0	43	5	2	2	32	291	0	1	2	9	7	6	118	3	0	1	2	0	99	20
Eukaryota	Alveolata	Dinoflagellata	Dinophyceae	Gonyaulacales	Goniodomataceae	Alexandrium	Alexandrium_affine	auto	17	4	1	67	8	13	2	73	20	0	5	10	157	5	4	0	2	2	3	38	0	5	1	0	1	6	66	24	1	125	21	9	0	107	2	0	0	26	1	26	255
Eukaryota	Alveolata	Dinoflagellata	Dinophyceae	Gonyaulacales	Goniodomataceae	Alexandrium	Alexandrium_australiense	auto	0	0	0	0	0	0	0	0	0	0	0	0	0	0	0	0	0	0	0	0	0	0	0	0	0	0	0	0	0	0	0	0	0	0	0	0	0	0	0	0	0
Eukaryota	Alveolata	Dinoflagellata	Dinophyceae	Gonyaulacales	Goniodomataceae	Alexandrium	Alexandrium_cohorticula	auto	0	0	0	0	0	0	0	0	0	0	0	0	0	0	0	0	0	0	0	0	0	0	0	0	0	0	0	0	0	0	0	0	0	0	0	0	0	0	0	0	0
Eukaryota	Alveolata	Dinoflagellata	Dinophyceae	Gonyaulacales	Goniodomataceae	Alexandrium	Alexandrium_fraterculus	auto	0	0	0	0	0	0	0	0	0	0	0	0	0	0	0	0	0	0	0	0	0	0	0	0	0	0	0	0	0	0	0	0	0	0	0	0	0	0	0	0	0
Eukaryota	Alveolata	Dinoflagellata	Dinophyceae	Gonyaulacales	Goniodomataceae	Alexandrium	Alexandrium_leei	auto	0	0	0	0	0	0	0	0	1	0	0	0	17	0	0	0	0	0	0	0	0	3	0	0	0	0	0	0	0	0	0	0	0	0	0	0	0	0	0	0	17
Eukaryota	Alveolata	Dinoflagellata	Dinophyceae	Gonyaulacales	Goniodomataceae	Alexandrium	Alexandrium_margalefii	auto	0	0	0	0	0	0	0	0	0	0	0	0	0	0	0	0	0	0	0	0	0	0	0	0	0	0	0	0	0	0	0	50	0	0	0	0	0	0	0	0	0
Eukaryota	Alveolata	Dinoflagellata	Dinophyceae	Gonyaulacales	Goniodomataceae	Alexandrium	Alexandrium_minutum	auto	0	0	0	0	0	0	0	0	0	0	0	0	0	0	0	0	0	0	0	0	0	0	0	0	0	0	0	0	0	0	0	0	0	0	0	0	0	0	0	0	0
Eukaryota	Alveolata	Dinoflagellata	Dinophyceae	Gonyaulacales	Goniodomataceae	Alexandrium	Alexandrium_satoanum	auto	0	0	1	0	0	0	0	0	0	0	0	2	3	0	0	6	0	0	0	0	2	0	0	0	0	2	0	94	0	0	0	0	0	0	0	0	0	0	0	0	1
Eukaryota	Alveolata	Dinoflagellata	Dinophyceae	Gonyaulacales	Goniodomataceae	Alexandrium	Alexandrium_tamiyavanichii	auto	0	0	0	0	0	0	0	0	0	0	0	0	0	1	0	17	0	0	2	1	0	0	0	0	0	3	0	0	0	0	0	0	0	0	0	0	0	0	0	0	0
Eukaryota	Alveolata	Dinoflagellata	Dinophyceae	Dinophyceae_X	Dinophyceae_XX	Amphidiniella	Amphidiniella_sedentaria	auto	0	0	0	0	0	0	0	0	0	0	0	0	0	0	0	0	0	0	0	0	0	0	0	0	0	0	0	0	0	0	0	0	0	0	0	0	0	0	0	0	0
Eukaryota	Stramenopiles	Ochrophyta	Bacillariophyta	Bacillariophyta_X	Raphid-pennate	Amphora	Amphora_capitellata	auto	0	0	0	0	0	0	0	0	0	0	0	0	0	0	0	0	0	0	0	0	0	0	0	0	0	0	0	0	0	0	0	0	0	0	0	0	0	0	0	0	0
Eukaryota	Stramenopiles	Ochrophyta	Bacillariophyta	Bacillariophyta_X	Raphid-pennate	Amphora	Amphora_coffeaeformis	auto	4	0	0	5	0	0	0	34	0	0	0	0	0	0	0	0	0	0	0	0	0	0	0	0	0	0	0	0	0	0	0	0	0	0	0	0	0	0	0	0	0
Eukaryota	Stramenopiles	Ochrophyta	Bacillariophyta	Bacillariophyta_X	Raphid-pennate	Amphora	Amphora_sp.	auto	0	0	0	0	0	0	0	28	0	1	0	0	0	0	0	0	0	0	0	0	0	0	0	0	0	0	0	0	0	0	0	0	0	0	0	0	0	0	0	0	0
Eukaryota	Stramenopiles	Ochrophyta	Chrysomerophyceae	Chrysomerophyceae_X	Chrysomerophyceae_XX	Antarctosaccion	Antarctosaccion_applanatum	auto	1	0	1	0	0	1	0	0	0	0	0	0	0	0	0	0	0	0	0	14	0	6	1	0	0	0	2	0	10	3	5	1	0	0	0	0	0	10	0	0	4
Eukaryota	Archaeplastida	Chlorophyta	Trebouxiophyceae	Watanabea-Clade	Watanabea-Clade_X	Apatococcus	Apatococcus_lobatus	auto	0	0	0	0	0	0	0	1	0	0	0	0	3	0	0	0	0	0	0	0	0	0	0	0	0	0	0	0	0	0	0	0	0	1	0	0	0	0	0	0	0
Eukaryota	Stramenopiles	Ochrophyta	Dictyochophyceae	Dictyochophyceae_X	Pedinellales	Apedinella	Apedinella_radians	auto	0	0	1	0	0	0	0	0	0	0	0	0	0	0	0	0	0	0	0	0	0	0	0	0	0	0	0	0	0	0	0	0	0	0	0	0	0	0	0	0	0
Eukaryota	Stramenopiles	Ochrophyta	Bacillariophyta	Bacillariophyta_X	Araphid-pennate	Araphid-pennate_X	Araphid-pennate_X_sp.	auto	318	112	224	951	1186	243	14	537	913	1568	1807	179	146	49	135	96	26	54	185	221	13	43	577	24	341	805	306	330	21	100	62	1005	139	120	285	9	15	15	0	65	461
Eukaryota	Stramenopiles	Ochrophyta	Bacillariophyta	Bacillariophyta_X	Polar-centric-Mediophyceae	Arcocellulus	Arcocellulus_cornucervis	auto	54	0	8	0	0	788	1	0	0	0	0	0	0	0	1	0	0	0	0	0	0	0	0	0	0	548	78	3	0	0	0	50	313	0	0	0	0	0	0	0	0
Eukaryota	Stramenopiles	Ochrophyta	Bacillariophyta	Bacillariophyta_X	Polar-centric-Mediophyceae	Ardissonea	Ardissonea_baculus	auto	0	0	0	0	0	0	0	0	0	0	0	0	0	0	0	0	0	0	0	0	0	0	0	0	0	0	0	0	0	0	0	0	0	0	0	0	0	0	0	0	0
Eukaryota	Stramenopiles	Ochrophyta	Bacillariophyta	Bacillariophyta_X	Araphid-pennate	Asterionella	Asterionella_glacialis	auto	0	0	0	0	0	0	0	4	0	0	0	0	0	0	0	0	0	0	0	0	0	0	0	0	0	0	0	0	0	0	0	0	0	0	0	0	0	0	0	0	0
Eukaryota	Stramenopiles	Ochrophyta	Bacillariophyta	Bacillariophyta_X	Araphid-pennate	Asterionellopsis	Asterionellopsis_glacialis	auto	0	0	44	0	0	0	0	30	0	10	0	0	0	0	0	0	0	0	0	0	2	0	0	0	0	0	0	0	0	0	0	0	0	0	10	87	0	0	0	0	0
Eukaryota	Stramenopiles	Ochrophyta	Bacillariophyta	Bacillariophyta_X	Polar-centric-Mediophyceae	Attheya	Attheya_longicornis	auto	0	0	0	0	0	0	0	0	0	0	0	0	0	0	0	0	0	0	0	0	0	0	0	0	2	4	0	0	0	4	0	2	0	0	0	0	0	0	0	0	0
Eukaryota	Stramenopiles	Ochrophyta	Bacillariophyta	Bacillariophyta_X	Radial-centric-basal-Coscinodiscophyceae	Aulacoseira	Aulacoseira_sp.	auto	0	0	0	0	0	0	0	0	0	0	0	0	0	0	0	0	0	0	0	0	0	0	0	0	0	0	0	0	0	2	0	0	0	0	0	0	0	0	0	0	0
Eukaryota	Stramenopiles	Ochrophyta	Pelagophyceae	Pelagomonadales	Pelagomonadaceae	Aureococcus	Aureococcus_anophagefferens	auto	20003	70	379	93	58	3669	64	2353	770	333	954	277	571	163	9	43	49	20	39	86	104	71	246	144	24710	15727	19491	190262	107	1071	4367	306	14697	426	10264	26	690	152	6	97	246
Eukaryota	Stramenopiles	Ochrophyta	Pelagophyceae	Sarcinochrysidales	Sarcinochrysidaceae	Aureoumbra	Aureoumbra_lagunensis	auto	0	0	0	0	0	0	0	2	0	0	0	0	0	0	0	0	0	0	0	0	0	0	0	0	0	0	0	0	0	0	0	0	0	0	0	0	0	0	0	0	0
Eukaryota	Archaeplastida	Chlorophyta	Trebouxiophyceae	Chlorellales	Chlorellales_X	Auxenochlorella	Auxenochlorella_protothecoides	auto	0	0	0	0	0	0	0	0	0	0	0	0	0	0	0	0	0	0	0	0	0	0	0	0	0	0	0	0	0	0	2	0	0	0	2	0	0	0	0	0	0
Eukaryota	Alveolata	Dinoflagellata	Dinophyceae	Peridiniales	Amphidomataceae	Azadinium	Azadinium_cuneatum	auto	0	0	0	0	0	3	0	0	0	0	0	0	0	0	0	0	0	0	0	0	0	0	0	0	0	0	0	0	0	0	0	0	0	0	0	0	0	0	0	0	0
Eukaryota	Alveolata	Dinoflagellata	Dinophyceae	Peridiniales	Amphidomataceae	Azadinium	Azadinium_dexteroporum	auto	0	0	0	0	0	1	0	4	0	4	0	1	0	0	0	3	0	0	0	0	0	0	0	0	0	0	0	0	0	0	0	0	0	0	0	0	0	0	0	0	0
Eukaryota	Stramenopiles	Ochrophyta	Bacillariophyta	Bacillariophyta_X	Bacillariophyta_XX	Bacillariophyta_XXX	Bacillariophyta_XXX_sp.	auto	16571	185	9253	1277	588	596	351	1404	496	277	529	288	525	688	900	3541	457	217	1520	2014	458	424	2165	297	2051	11983	4045	5209	1068	1382	803	7223	444	1698	630	978	385	3677	10	284	864
Eukaryota	Stramenopiles	Ochrophyta	Bacillariophyta	Bacillariophyta_X	Polar-centric-Mediophyceae	Bacteriastrum	Bacteriastrum_mediterraneum	auto	5	7	133	18	35	1	0	14	15	3	3	2	24	34	18	23	3	5	42	8	18	8	47	2	283	666	93	14	3	3	5	210	1	123	1	0	2	0	1	16	10
Eukaryota	Hacrobia	Cryptophyta	Cryptophyceae	Pyrenomonadales	Baffinellaceae	Baffinella	Baffinella_frigidus	auto	2	0	0	0	0	0	0	0	0	13	0	1	0	646	89	1	0	0	33	3	8	1	0	4	1	5	0	0	0	1	0	0	1	0	0	0	0	0	0	0	0
Eukaryota	Archaeplastida	Chlorophyta	Mamiellophyceae	Mamiellales	Bathycoccaceae	Bathycoccus	Bathycoccus_prasinos	auto	55717	140	524	6033	1168	19320	1853	2698	394	391	392	925	0	13467	1498	1551	2341	675	8447	30512	2015	1321	1189	1388	10023	24353	22566	17019	9304	2660	14651	1644	9950	130	25	0	667	3759	5	30	1207
Eukaryota	Stramenopiles	Ochrophyta	Bacillariophyta	Bacillariophyta_X	Polar-centric-Mediophyceae	Biddulphia	Biddulphia_biddulphiana	auto	0	0	0	0	0	0	0	0	0	0	0	0	0	0	0	0	0	0	0	0	0	0	0	0	0	0	0	0	0	0	0	0	0	0	0	0	0	0	0	0	0
Eukaryota	Stramenopiles	Ochrophyta	Bacillariophyta	Bacillariophyta_X	Polar-centric-Mediophyceae	Biddulphia	Biddulphia_sp.	auto	0	0	0	0	0	0	0	0	0	0	0	0	0	0	0	0	0	0	0	0	0	0	0	0	0	0	0	0	0	0	0	0	0	0	0	0	0	0	0	0	0
Eukaryota	Alveolata	Dinoflagellata	Dinophyceae	Gymnodiniales	Gymnodiniaceae	Bispinodinium	Bispinodinium_angelaceum	auto	427	10	4	45	17	121	10	71	97	14	14	14	33	208	177	112	25	26	77	96	8	8	194	19	31	18	29	192	30	29	21	4	19	0	5	0	3	8	1	0	69
Eukaryota	Archaeplastida	Chlorophyta	Ulvophyceae	Ulvales-relatives	Ulvales-relatives_X	Blidingia	Blidingia_dawsonii	auto	0	0	0	1	0	0	0	0	0	0	0	0	0	0	0	0	0	0	0	0	0	0	0	0	0	0	0	0	0	0	0	0	0	0	0	0	0	0	0	0	0
Eukaryota	Alveolata	Dinoflagellata	Dinophyceae	Suessiales	Symbiodiniaceae	Breviolum	Breviolum_sp.	auto	0	0	0	0	0	0	0	0	35	0	0	1	0	0	0	1	0	0	0	0	0	0	0	0	0	0	0	0	0	0	0	0	0	0	0	0	0	0	0	0	0
Eukaryota	Stramenopiles	Ochrophyta	Bacillariophyta	Bacillariophyta_X	Polar-centric-Mediophyceae	Brockmanniella	Brockmanniella_brockmannii	auto	0	0	0	0	0	0	0	0	0	0	0	0	0	0	0	0	0	0	0	0	0	0	0	0	0	1	0	0	0	0	0	0	0	0	0	0	0	0	0	0	0
Eukaryota	Stramenopiles	Ochrophyta	Bacillariophyta	Bacillariophyta_X	Polar-centric-Mediophyceae	Chaetoceros	Chaetoceros_brevis_2	auto	0	0	1	1	0	0	0	0	0	0	1	0	0	0	0	0	0	0	0	0	0	0	0	0	0	24	0	0	0	1	0	112	0	0	0	0	0	0	0	5	0
Eukaryota	Stramenopiles	Ochrophyta	Bacillariophyta	Bacillariophyta_X	Polar-centric-Mediophyceae	Chaetoceros	Chaetoceros_calcitrans	auto	11	0	193	9	1	1	3	44	2	0	0	0	2	0	0	0	0	0	0	1	32	3	0	0	6	21	0	0	0	5	2	125	0	0	0	0	0	0	0	0	0
Eukaryota	Stramenopiles	Ochrophyta	Bacillariophyta	Bacillariophyta_X	Polar-centric-Mediophyceae	Chaetoceros	Chaetoceros_curvisetus_3	auto	0	0	11	30	2	1	0	4	1	9	4	0	1	0	3	1	0	2	5	0	0	0	0	0	5	9	0	0	0	0	0	69	1	0	0	0	0	0	0	0	0
Eukaryota	Stramenopiles	Ochrophyta	Bacillariophyta	Bacillariophyta_X	Polar-centric-Mediophyceae	Chaetoceros	Chaetoceros_debilis	auto	0	0	0	0	0	0	0	0	0	0	0	0	0	0	0	1	0	0	0	0	0	0	0	0	0	0	0	0	0	0	0	0	0	0	0	0	0	0	0	0	0
Eukaryota	Stramenopiles	Ochrophyta	Bacillariophyta	Bacillariophyta_X	Polar-centric-Mediophyceae	Chaetoceros	Chaetoceros_debilis_2	auto	21	10	1380	24	138	4	0	0	0	1	0	0	0	0	0	0	0	0	0	0	87	2	0	0	0	0	76	0	0	0	0	0	1	1115	915	4	0	6	0	171	1
Eukaryota	Stramenopiles	Ochrophyta	Bacillariophyta	Bacillariophyta_X	Polar-centric-Mediophyceae	Chaetoceros	Chaetoceros_diadema_1	auto	77	0	14	0	2	1	0	18	2	8	302	10	0	0	50	4	46	0	15	14	0	1	11	1	67	4135	1229	37	24	6875	110	499	0	2089	73	1	0	4	0	717	101
Eukaryota	Stramenopiles	Ochrophyta	Bacillariophyta	Bacillariophyta_X	Polar-centric-Mediophyceae	Chaetoceros	Chaetoceros_lauderi	auto	0	0	1	1	0	0	0	0	1	0	0	1	0	0	0	1	0	0	6	0	0	0	0	0	39	3	0	0	0	0	0	4	0	0	0	0	0	0	0	0	0
Eukaryota	Stramenopiles	Ochrophyta	Bacillariophyta	Bacillariophyta_X	Polar-centric-Mediophyceae	Chaetoceros	Chaetoceros_muellerii	auto	0	0	2	1	0	0	0	0	0	1	0	0	0	3	1	0	0	0	0	0	2	0	0	0	0	0	0	0	0	0	0	0	0	0	0	0	0	0	0	0	0
Eukaryota	Stramenopiles	Ochrophyta	Bacillariophyta	Bacillariophyta_X	Polar-centric-Mediophyceae	Chaetoceros	Chaetoceros_neogracilis	auto	0	0	0	0	0	0	0	0	0	0	0	0	0	0	0	0	0	0	0	0	0	0	0	0	0	0	0	0	0	0	0	0	0	2	1185	26	0	0	0	0	0
Eukaryota	Stramenopiles	Ochrophyta	Bacillariophyta	Bacillariophyta_X	Polar-centric-Mediophyceae	Chaetoceros	Chaetoceros_peruvianus	auto	0	0	0	0	0	0	0	0	0	0	0	0	0	0	0	0	0	0	0	0	0	0	0	0	1	0	0	0	0	0	0	0	0	568	95	2	0	1	3	1	0
Eukaryota	Stramenopiles	Ochrophyta	Bacillariophyta	Bacillariophyta_X	Polar-centric-Mediophyceae	Chaetoceros	Chaetoceros_protuberans	auto	0	0	19	0	4	0	0	0	0	0	0	0	0	0	7	0	0	0	0	0	5	0	0	0	0	3	0	0	0	1	0	192	0	0	0	0	0	0	0	0	0
Eukaryota	Stramenopiles	Ochrophyta	Bacillariophyta	Bacillariophyta_X	Polar-centric-Mediophyceae	Chaetoceros	Chaetoceros_pumilum	auto	0	0	1	0	0	0	0	0	0	0	0	0	0	0	0	0	0	0	0	0	0	0	0	0	0	0	0	0	0	0	0	0	0	0	0	0	0	0	0	0	0
Eukaryota	Stramenopiles	Ochrophyta	Bacillariophyta	Bacillariophyta_X	Polar-centric-Mediophyceae	Chaetoceros	Chaetoceros_radicans	auto	0	0	30	2	7	0	0	0	0	0	0	0	0	0	0	0	0	0	0	0	0	0	0	0	0	2	6	0	0	0	0	66	0	0	0	1	0	0	0	0	0
Eukaryota	Stramenopiles	Ochrophyta	Bacillariophyta	Bacillariophyta_X	Polar-centric-Mediophyceae	Chaetoceros	Chaetoceros_rostratus	auto	114	3	959	33	47	3	1	31	2	92	221	17	7	72	29	11	6	0	19	5	39	1	55	0	63	65	115	128	6	118	0	1559	11	4761	993	2	0	3	0	29	18
Eukaryota	Stramenopiles	Ochrophyta	Bacillariophyta	Bacillariophyta_X	Polar-centric-Mediophyceae	Chaetoceros	Chaetoceros_socialis	auto	9	6	21	1	0	135	0	47	0	0	0	0	0	0	0	1	0	0	0	0	1	0	0	0	0	20	0	0	0	0	0	18	0	3	18	13	0	15	0	0	0
Eukaryota	Stramenopiles	Ochrophyta	Bacillariophyta	Bacillariophyta_X	Polar-centric-Mediophyceae	Chaetoceros	Chaetoceros_sp_Clade_Na26B1	auto	0	1	24	10	0	0	1	41	16	0	227	12	80	3	3	0	0	0	3	0	1	0	0	1	9	78	1	14	0	1	0	146	1	0	1	0	0	0	0	0	3
Eukaryota	Stramenopiles	Ochrophyta	Bacillariophyta	Bacillariophyta_X	Polar-centric-Mediophyceae	Chaetoceros	Chaetoceros_sp_P._quinquecorne_endosymbiont	auto	0	0	0	0	0	0	0	0	0	0	0	0	0	0	0	0	0	0	0	0	0	0	0	0	0	0	0	0	0	0	0	0	0	0	0	0	0	0	0	0	0
Eukaryota	Stramenopiles	Ochrophyta	Bacillariophyta	Bacillariophyta_X	Polar-centric-Mediophyceae	Chaetoceros	Chaetoceros_sp.	auto	0	0	27	222	45	32	5	33	10	7	82	9	100	3	1	35	0	1	8	4	7	0	2	0	40	30	76	28	0	1	1	56	0	85	324	0	0	8	1	22	10
Eukaryota	Stramenopiles	Ochrophyta	Bacillariophyta	Bacillariophyta_X	Polar-centric-Mediophyceae	Chaetoceros	Chaetoceros_tenuissimus	auto	0	0	42	39	18	0	5	152	49	3	2	3	11	0	0	0	0	0	0	0	4	0	0	3	39	1100	9419	0	0	0	0	45	0	2	1	0	0	0	0	0	0
Eukaryota	Stramenopiles	Ochrophyta	Bacillariophyta	Bacillariophyta_X	Polar-centric-Mediophyceae	Chaetoceros	Chaetoceros_throndsenii	auto	0	0	0	0	0	0	2	0	0	108	76	15	0	0	0	0	0	0	0	0	0	0	0	0	0	0	0	0	0	0	0	5	0	0	0	0	0	0	0	0	0
Eukaryota	Stramenopiles	Ochrophyta	Raphidophyceae	Raphidophyceae_X	Raphidophyceae_XX	Chattonella	Chattonella_subsalsa	auto	0	0	0	0	0	0	0	0	0	0	0	0	0	0	0	0	0	0	0	0	0	0	0	0	0	0	0	0	0	0	0	0	0	0	0	0	0	0	0	0	0
Eukaryota	Archaeplastida	Chlorophyta	Chlorophyceae	Chlamydomonadales	Chlamydomonadales_X	Chlamydomonadales_XX	Chlamydomonadales_XX_sp.	auto	0	19	1	1	0	0	0	0	0	2	5	0	1	0	0	0	0	0	0	0	0	0	0	0	0	0	11	0	0	0	0	0	0	0	0	0	0	0	0	0	0
Eukaryota	Archaeplastida	Chlorophyta	Chlorophyceae	Chlamydomonadales	Chlamydomonadales_X	Chlamydomonas	Chlamydomonas_acidophila	auto	0	0	0	0	0	0	0	0	0	0	0	0	0	0	0	0	0	0	0	0	0	0	0	0	0	0	0	0	0	0	0	0	0	0	0	1	0	0	0	0	0
Eukaryota	Archaeplastida	Chlorophyta	Chlorophyceae	Chlamydomonadales	Chlamydomonadales_X	Chlamydomonas	Chlamydomonas_hedleyi	auto	0	0	4	0	0	3	0	0	0	0	0	0	0	0	0	0	0	0	0	0	0	0	0	0	0	0	1	0	0	0	0	0	0	0	0	0	0	0	0	0	0
Eukaryota	Archaeplastida	Chlorophyta	Chlorophyceae	Chlamydomonadales	Chlamydomonadales_X	Chlamydomonas	Chlamydomonas_reinhardtii	auto	0	0	0	0	0	0	0	0	2	0	0	0	0	1	0	0	0	0	0	0	0	0	0	0	0	0	0	0	0	0	0	0	0	0	0	0	0	0	0	0	0
Eukaryota	Archaeplastida	Chlorophyta	Trebouxiophyceae	Chlorellales	Chlorellales_X	Chlorellales_XX	Chlorellales_XX_sp.	auto	3	0	0	2	1	0	1	2	0	1	2	3	39	7	4	4	5	1	7	3	0	3	4	0	6	8	0	0	0	10	71	6	2	0	0	0	0	0	0	2	0
Eukaryota	Archaeplastida	Chlorophyta	Chlorodendrophyceae	Chlorodendrales	Chlorodendrales_X	Chlorodendrales_XX	Chlorodendrales_XX_sp.	auto	42	43	5	308	57	461	105	855	172	172	126	98	44	6	0	0	0	3	69	192	0	0	0	1	0	0	3	0	0	246	2	2	0	99	1	0	0	1	0	0	6
Eukaryota	Archaeplastida	Chlorophyta	Trebouxiophyceae	Watanabea-Clade	Watanabea-Clade_X	Chloroidium	Chloroidium_ellipsoideum	auto	0	0	0	0	0	0	0	13	0	0	0	0	1	0	0	0	0	0	0	0	0	0	0	0	0	0	0	0	0	0	0	0	0	0	0	0	0	0	0	0	0
Eukaryota	Archaeplastida	Chlorophyta	Trebouxiophyceae	Watanabea-Clade	Watanabea-Clade_X	Chloroidium	Chloroidium_saccharophilum	auto	0	0	0	0	0	1	0	0	0	0	0	0	0	0	0	0	0	0	0	0	0	0	0	0	0	0	0	0	0	0	35	0	0	0	0	0	0	0	0	0	0
Eukaryota	Archaeplastida	Chlorophyta	Trebouxiophyceae	Watanabea-Clade	Watanabea-Clade_X	Chloroidium	Chloroidium_sp.	auto	0	0	0	0	0	0	0	1	0	0	0	0	1	0	0	0	0	0	0	0	0	0	0	0	0	1	0	0	0	0	4	0	0	3	0	0	0	0	0	0	0
Eukaryota	Archaeplastida	Chlorophyta	Chloropicophyceae	Chloropicales	Chloropicaceae	Chloroparvula	Chloroparvula_B2_sp.	auto	385	1	12	5	5	2957	118	218	121	1	0	0	1	71	28	13	10	23	212	177	2	22	1041	12	183	78	78	343	185	61	353	8	29	0	2	0	4	411	63	18	135
Eukaryota	Archaeplastida	Chlorophyta	Chloropicophyceae	Chloropicales	Chloropicaceae	Chloroparvula	Chloroparvula_pacifica	auto	20085	1	392	15	12	7218	212	162	6	11	18	11	0	55	332	8093	13381	2907	5497	17214	204	48	11229	368	161	161	3237	23987	10857	385	230	73	705	50	21	0	768	2353	690	39	15718
Eukaryota	Archaeplastida	Chlorophyta	Chlorophyceae	Chlorophyceae_X	Chlorophyceae_XX	Chlorophyceae_XXX	Chlorophyceae_XXX_sp.	auto	420	27	14	165	27	393	31	761	605	913	3310	1481	413	224	169	444	160	36	506	372	164	191	593	24	108	189	462	576	648	235	213	8	56	0	29	0	72	1155	8	0	2425
Eukaryota	Archaeplastida	Chlorophyta	Chlorophyta_X	Chlorophyta_XX	Chlorophyta_XXX	Chlorophyta_XXXX	Chlorophyta_XXXX_sp.	auto	6774	246	103	1109	240	5499	442	2761	5353	2351	4129	5568	3096	1471	1563	2180	1160	481	4370	5504	1084	878	6679	330	1792	2689	4175	6090	5714	2275	2645	85	108	105	29	1	242	6818	544	540	61429
Eukaryota	Archaeplastida	Chlorophyta	Chloropicophyceae	Chloropicales	Chloropicaceae	Chloropicon	Chloropicon_roscoffensis	auto	5544	25	68	171	23	458	0	7	3	0	1	0	3	441	1947	801	3377	1970	514	1481	8	131	1382	375	2096	777	877	289	117	425	13199	1751	10	267	14	0	1	200	1	941	102
Eukaryota	Archaeplastida	Chlorophyta	Chloropicophyceae	Chloropicales	Chloropicaceae	Chloropicon	Chloropicon_sp.	auto	18502	16	120	27	7	2001	95	185	135	2	32	78	24	701	1141	103	1674	99	459	1930	410	486	9553	439	1480	1139	5441	4845	8487	1268	3663	158	3	197	1	0	9	4024	18	156	16486
Eukaryota	Alveolata	Chrompodellids	Colpodellidea	Colpodellida	Chromeraceae	Chromera	Chromera_velia	auto	0	0	0	0	0	0	0	0	0	0	0	0	0	0	0	0	0	0	0	0	0	0	0	0	0	0	0	0	0	0	0	0	0	0	0	0	0	0	0	0	0
Eukaryota	Stramenopiles	Ochrophyta	Chrysomerophyceae	Chrysomerophyceae_X	Chrysomerophyceae_XX	Chrysomerophyceae_XXX	Chrysomerophyceae_XXX_sp.	auto	5	0	2	1	0	10	1	9	1	0	0	2	0	11	14	51	0	0	13	24	13	3	68	27	5	5	3	0	1	5	103	0	0	0	0	0	0	85	0	0	0
Eukaryota	Hacrobia	Haptophyta	Prymnesiophyceae	Coccolithales	Chrysotilaceae	Chrysotila	Chrysotila_dentata	auto	1	0	0	0	0	0	0	0	0	0	0	0	0	0	0	0	0	0	0	0	0	0	0	0	0	0	0	0	1	6	0	0	0	0	0	0	0	0	0	0	0
Eukaryota	Hacrobia	Haptophyta	Prymnesiophyceae	Coccolithales	Chrysotilaceae	Chrysotilaceae_X	Chrysotilaceae_x_sp.	auto	1	0	0	0	0	0	0	0	0	0	0	0	0	0	0	0	0	0	0	2	0	0	0	1	0	0	0	0	0	0	0	0	0	0	0	0	0	0	0	0	0
Eukaryota	Alveolata	Dinoflagellata	Dinophyceae	Suessiales	Symbiodiniaceae	Cladocopium	Cladocopium_sp.	auto	0	0	0	0	0	1	0	0	0	0	0	0	0	84	47	3	0	0	14	25	0	0	0	5	4	16	1	0	0	207	0	0	0	0	1	0	0	0	1	0	1
Eukaryota	Archaeplastida	Chlorophyta	Ulvophyceae	Cladophorales	Cladophorales_X	Cladophora	Cladophora_coelothrix	auto	0	0	0	0	0	0	0	0	0	0	0	0	0	0	0	0	0	0	0	0	0	0	0	0	0	0	0	0	0	0	0	0	0	0	0	0	0	0	0	0	0
Eukaryota	Archaeplastida	Chlorophyta	Ulvophyceae	Cladophorales	Cladophorales_X	Cladophora	Cladophora_liebetruthii	auto	0	0	0	0	0	0	0	0	0	0	0	0	0	0	0	0	0	0	0	0	0	0	0	0	0	0	0	0	0	0	0	0	0	0	0	0	0	0	0	0	0
Eukaryota	Archaeplastida	Chlorophyta	Ulvophyceae	Cladophorales	Cladophorales_X	Cladophora	Cladophora_sp.	auto	0	0	2	0	0	0	0	0	1	0	0	0	0	0	0	0	0	0	0	0	0	0	0	0	0	0	2	0	0	5	0	0	0	0	0	0	0	0	0	0	0
Eukaryota	Archaeplastida	Chlorophyta	Ulvophyceae	Cladophorales	Cladophorales_X	Cladophora	Cladophora_vagabunda	auto	0	0	0	0	0	0	0	0	0	0	0	0	0	0	0	0	0	0	0	0	0	0	0	0	0	0	0	0	0	0	0	0	0	0	0	0	0	0	0	0	0
Eukaryota	Archaeplastida	Chlorophyta	Ulvophyceae	Cladophorales	Cladophorales_X	Cladophorales_XX	Cladophorales_XX_sp.	auto	0	0	0	1	0	2	0	2	12	8	2	0	1	0	0	0	0	0	0	0	0	0	6	0	0	1	12	9	0	0	0	0	0	0	0	0	2	1	0	0	2
Eukaryota	Stramenopiles	Ochrophyta	Bacillariophyta	Bacillariophyta_X	Polar-centric-Mediophyceae	Climacosphenia	Climacosphenia_moniligera	auto	0	0	0	0	0	0	0	0	0	0	0	0	0	0	0	0	0	0	0	0	0	0	0	0	0	0	0	0	0	0	0	0	0	0	0	0	0	0	0	0	0
Eukaryota	Hacrobia	Haptophyta	Prymnesiophyceae	Coccolithales	Coccolithaceae	Coccolithaceae_X	Coccolithaceae_X_sp.	auto	8	0	0	1	1	4	3	56	5	3	20	9	7	22	0	11	0	1	3	6	0	0	2	4	5	2	79	0	2	0	2	0	62	1	0	0	0	0	0	0	1
Eukaryota	Hacrobia	Haptophyta	Prymnesiophyceae	Coccolithales	Coccolithales_X	Coccolithales_XX	Coccolithales_XX_sp.	auto	1	0	0	0	0	0	0	0	0	1	0	0	0	0	0	0	0	0	0	0	0	0	0	0	0	0	0	0	0	9	2	0	0	0	0	0	0	16	198	0	0
Eukaryota	Stramenopiles	Ochrophyta	Bacillariophyta	Bacillariophyta_X	Polar-centric-Mediophyceae	Conticribra	Conticribra_weissflogii	auto	13	0	0	0	0	0	0	1	0	0	0	0	0	0	0	0	19	0	0	2	0	35	11	0	1	45	1760	948	3	2	11	9	53	66	14	1	2	1	0	1	21
Eukaryota	Alveolata	Dinoflagellata	Dinophyceae	Gonyaulacales	Goniodomataceae	Coolia	Coolia_canariensis	auto	0	0	0	0	0	0	0	0	0	0	0	0	0	0	0	0	0	0	0	0	0	0	0	0	0	0	0	0	0	0	0	0	0	0	0	0	0	0	0	0	0
Eukaryota	Alveolata	Dinoflagellata	Dinophyceae	Gonyaulacales	Goniodomataceae	Coolia	Coolia_monotis	auto	0	0	0	0	0	0	0	0	0	0	0	0	0	0	0	0	0	0	0	0	0	0	0	0	0	0	0	0	0	0	0	0	0	0	0	0	0	0	0	0	0
Eukaryota	Alveolata	Dinoflagellata	Dinophyceae	Gonyaulacales	Goniodomataceae	Coolia	Coolia_sp.	auto	0	0	0	0	1	0	0	0	0	0	0	0	0	0	0	1	0	0	0	0	0	0	0	0	0	0	0	0	0	0	0	0	0	0	0	0	0	0	0	0	0
Eukaryota	Stramenopiles	Ochrophyta	Bacillariophyta	Bacillariophyta_X	Radial-centric-basal-Coscinodiscophyceae	Corethron	Corethron_criophilum	auto	0	0	0	0	0	0	0	0	0	0	0	0	0	0	0	0	0	0	0	0	0	0	0	0	0	0	0	0	0	0	0	0	0	0	0	0	0	0	0	0	0
Eukaryota	Stramenopiles	Ochrophyta	Bacillariophyta	Bacillariophyta_X	Radial-centric-basal-Coscinodiscophyceae	Corethron	Corethron_hystrix	auto	14	0	7	0	1	0	0	1	0	4	0	0	0	2	3	0	0	0	0	1	6	0	0	0	91	25	192	47	0	13	51	430	0	0	1	0	0	0	0	0	0
Eukaryota	Stramenopiles	Ochrophyta	Bacillariophyta	Bacillariophyta_X	Radial-centric-basal-Coscinodiscophyceae	Corethron	Corethron_inerme	auto	0	0	0	0	0	0	0	0	0	0	0	0	0	0	0	0	0	0	0	0	0	1	0	0	0	0	0	0	0	0	0	1	0	174	388	1	0	38	0	0	0
Eukaryota	Stramenopiles	Ochrophyta	Bacillariophyta	Bacillariophyta_X	Radial-centric-basal-Coscinodiscophyceae	Corethron	Corethron_sp.	auto	3	0	0	1	0	1	0	31	89	17	8	2	54	67	1	0	1	0	4	5	2	0	17	1	17	23	80	64	1	11	4	83	0	1627	4630	13	0	12	2	1	27
Eukaryota	Stramenopiles	Ochrophyta	Bacillariophyta	Bacillariophyta_X	Radial-centric-basal-Coscinodiscophyceae	Coscinodiscus	Coscinodiscus_radiatus	auto	1	0	0	0	0	0	0	0	0	0	0	0	0	0	1	0	0	0	0	1	3	0	5	0	0	0	26	0	0	0	4	27	0	0	6	0	0	0	0	0	7
Eukaryota	Stramenopiles	Ochrophyta	Bacillariophyta	Bacillariophyta_X	Radial-centric-basal-Coscinodiscophyceae	Coscinodiscus	Coscinodiscus_wailesii	auto	0	0	0	0	0	0	0	0	0	0	0	0	0	0	0	0	0	0	0	0	0	0	0	0	0	0	0	0	0	0	0	0	0	0	0	0	0	0	0	0	0
Eukaryota	Archaeplastida	Chlorophyta	Mamiellophyceae	Dolichomastigales	Crustomastigaceae	Crustomastigaceae-AB	Crustomastigaceae-AB_sp.	auto	216	0	15	13	10	673	373	107	8	208	123	115	28	90	47	73	21	5	53	20	14	5	0	10	2	8	54	33	12	29	51	15	2244	0	895	97	34	122	2	0	18
Eukaryota	Stramenopiles	Ochrophyta	Bacillariophyta	Bacillariophyta_X	Polar-centric-Mediophyceae	Cyclotella	Cyclotella_choctawhatcheeana	auto	0	0	0	0	0	0	0	3	0	2402	4012	177	1	0	1	0	0	0	0	0	0	0	0	0	0	0	0	0	0	0	0	0	0	8	0	0	0	0	0	0	0
Eukaryota	Stramenopiles	Ochrophyta	Bacillariophyta	Bacillariophyta_X	Polar-centric-Mediophyceae	Cyclotella	Cyclotella_litoralis	auto	0	0	0	0	0	0	0	0	0	0	6	0	0	0	0	0	0	0	0	0	0	0	0	0	0	0	0	0	0	0	0	0	0	0	0	0	0	0	0	0	0
Eukaryota	Stramenopiles	Ochrophyta	Bacillariophyta	Bacillariophyta_X	Polar-centric-Mediophyceae	Cyclotella	Cyclotella_meneghiniana	auto	0	0	0	0	0	0	0	0	0	0	0	0	0	0	0	0	0	0	0	0	0	0	0	0	0	0	0	0	0	0	0	0	0	0	0	0	0	0	0	0	0
Eukaryota	Stramenopiles	Ochrophyta	Bacillariophyta	Bacillariophyta_X	Polar-centric-Mediophyceae	Cyclotella	Cyclotella_scaldensis	auto	0	0	0	0	0	0	0	0	0	0	0	0	0	0	0	0	0	0	0	0	0	0	0	0	0	0	0	0	0	0	0	0	0	0	0	0	0	0	0	0	0
Eukaryota	Stramenopiles	Ochrophyta	Bacillariophyta	Bacillariophyta_X	Polar-centric-Mediophyceae	Cyclotella	Cyclotella_sp.	auto	0	0	0	0	0	0	0	25	0	15	14	1	0	0	0	0	0	0	0	0	2	0	0	0	0	0	0	0	0	0	0	1	0	0	0	0	0	0	0	0	0
Eukaryota	Stramenopiles	Ochrophyta	Bacillariophyta	Bacillariophyta_X	Polar-centric-Mediophyceae	Cyclotella	Cyclotella_striata	auto	0	0	2	0	0	0	0	0	0	7	10	2	0	0	2	0	0	0	0	0	0	0	0	0	0	0	0	0	0	0	0	90	1	0	0	0	0	0	0	0	0
Eukaryota	Stramenopiles	Ochrophyta	Bacillariophyta	Bacillariophyta_X	Raphid-pennate	Cylindrotheca	Cylindrotheca_closterium	auto	769	47	225	263	422	224	6	3384	540	142	634	70	6	353	267	624	112	187	1299	984	191	604	181	678	1219	914	2812	125	23	2451	383	136	2	531	23	5	104	5	0	177	138
Eukaryota	Stramenopiles	Ochrophyta	Bacillariophyta	Bacillariophyta_X	Raphid-pennate	Cylindrotheca	Cylindrotheca_sp.	auto	0	0	1	1	2	0	0	9	1	0	0	1	0	3	0	0	0	0	1	4	0	0	0	2	4	3	7	0	0	3	0	0	0	3	0	0	0	0	0	0	3
Eukaryota	Stramenopiles	Ochrophyta	Bacillariophyta	Bacillariophyta_X	Polar-centric-Mediophyceae	Cymatosira	Cymatosira_belgica	auto	0	0	0	0	0	0	0	0	0	0	0	0	0	0	0	0	0	0	0	0	0	0	0	0	0	0	1	3	0	0	0	0	1	0	0	0	0	0	0	0	0
Eukaryota	Stramenopiles	Ochrophyta	Bacillariophyta	Bacillariophyta_X	Raphid-pennate	Cymbella	Cymbella_cistuliformis	auto	0	0	0	2	0	0	0	7	0	0	0	0	0	0	0	0	0	0	0	0	0	0	0	0	0	0	0	0	0	0	0	0	0	0	0	0	0	0	0	0	0
Eukaryota	Stramenopiles	Ochrophyta	Bacillariophyta	Bacillariophyta_X	Raphid-pennate	Cymbella	Cymbella_formosa	auto	0	0	0	0	0	0	0	0	0	0	0	0	0	0	0	0	0	0	0	0	0	0	0	0	0	0	0	0	1	0	0	0	0	0	0	0	0	0	0	0	0
Eukaryota	Stramenopiles	Ochrophyta	Bacillariophyta	Bacillariophyta_X	Raphid-pennate	Cymbella	Cymbella_sp.	auto	98	0	14	0	0	0	0	0	0	0	0	0	3	2	10	0	0	0	6	1	4	6	0	2	58	79	129	8	24	13	7	12	0	19	0	1	0	0	0	0	0
Eukaryota	Alveolata	Dinoflagellata	Dinophyceae	Suessiales	Suessiales_X	Dactylodinium	Dactylodinium_pterobelotum	auto	0	0	0	0	0	0	0	0	0	0	0	0	0	0	0	0	0	0	0	0	0	0	0	0	0	0	0	0	0	1	0	0	0	0	0	0	0	0	0	0	0
Eukaryota	Stramenopiles	Ochrophyta	Phaeophyceae	Phaeophyceae_X	Phaeophyceae_XX	Dictyota	Dictyota_sp.	auto	0	0	0	0	0	0	0	0	0	0	0	0	0	0	0	0	0	0	0	0	0	0	0	0	0	0	0	0	0	0	0	0	0	0	0	0	0	0	0	0	0
Eukaryota	Archaeplastida	Chlorophyta	Ulvophyceae	Ulvales-relatives	Ulvales-relatives_X	Dilabifilum	Dilabifilum_arthropyreniae	auto	0	0	0	0	0	0	0	0	0	0	0	0	0	0	0	0	0	0	0	0	0	0	0	0	0	0	0	0	0	0	0	0	0	0	0	0	0	0	0	0	0
Eukaryota	Stramenopiles	Ochrophyta	Bacillariophyta	Bacillariophyta_X	Polar-centric-Mediophyceae	Ditylum	Ditylum_brightwellii	auto	7	0	0	0	0	0	0	0	0	5	0	0	0	0	0	0	2	0	1	1	0	1	1	0	5	13	0	0	4	786	4	0	0	418	13	0	0	0	0	100	8
Eukaryota	Archaeplastida	Chlorophyta	Mamiellophyceae	Dolichomastigales	Dolichomastigaceae	Dolichomastigaceae_X	Dolichomastigaceae_X_sp.	auto	0	0	0	16	12	2	0	1	0	6	4	0	4	1	0	0	0	0	1	0	0	0	0	1	0	0	0	0	0	0	0	0	0	0	0	0	2	0	0	0	0
Eukaryota	Archaeplastida	Chlorophyta	Mamiellophyceae	Dolichomastigales	Dolichomastigaceae	Dolichomastigaceae-A	Dolichomastigaceae-A_sp.	auto	4	1	1	90	30	33	1	15	0	4	15	4	5	1	0	34	2	1	14	0	3	0	0	4	0	2	32	9	1	0	0	0	27	0	0	0	3	0	0	18	0
Eukaryota	Archaeplastida	Chlorophyta	Mamiellophyceae	Dolichomastigales	Dolichomastigales_X	Dolichomastigales_XX	Dolichomastigales_XX_sp.	auto	15	0	0	7	4	9	0	2	24	4	4	25	14	2	2	26	2	0	2	3	0	1	6	0	0	3	5	0	1	7	3	1	14	0	5	0	0	3	0	0	8
Eukaryota	Stramenopiles	Ochrophyta	Bacillariophyta	Bacillariophyta_X	Raphid-pennate	Entomoneis	Entomoneis_alata	auto	0	0	0	0	0	0	0	1	0	0	0	0	0	0	0	0	0	0	0	0	0	0	0	0	0	0	0	0	0	0	0	0	0	0	0	0	0	0	0	0	0
Eukaryota	Stramenopiles	Ochrophyta	Bacillariophyta	Bacillariophyta_X	Raphid-pennate	Eolimna	Eolimna_minima	auto	0	0	0	0	0	0	0	0	0	0	0	0	0	0	0	0	0	0	0	0	0	0	0	0	0	0	0	0	0	0	0	0	0	0	0	4	0	0	0	0	0
Eukaryota	Stramenopiles	Ochrophyta	Bacillariophyta	Bacillariophyta_X	Polar-centric-Mediophyceae	Eucampia	Eucampia_sp.	auto	1	0	205	1	170	0	1	96	0	19	7	0	0	3	2	29	17	0	4	0	35	3	4	1	59	525	1276	6	0	38	22	107	9	403	9	1	20	22	0	4	5
Eukaryota	Stramenopiles	Ochrophyta	Eustigmatophyceae	Eustigmatophyceae_X	Eustigmatophyceae_XX	Eustigmatophyceae_XXX	Eustigmatophyceae_XXX_sp.	auto	0	0	0	0	0	0	0	0	0	0	0	0	0	0	0	0	0	0	0	0	0	0	0	0	0	0	0	23	0	0	0	0	0	0	0	0	0	0	0	0	0
Eukaryota	Stramenopiles	Ochrophyta	Bacillariophyta	Bacillariophyta_X	Raphid-pennate	Fistulifera	Fistulifera_pelliculosa	auto	0	0	0	0	0	0	0	0	0	0	0	0	0	0	0	0	0	0	0	0	0	0	0	0	0	0	0	0	0	0	0	0	0	0	0	0	0	0	0	0	0
Eukaryota	Stramenopiles	Ochrophyta	Bacillariophyta	Bacillariophyta_X	Araphid-pennate	Fragilaria	Fragilaria_sp.	auto	0	0	0	0	0	0	0	0	0	0	0	0	0	0	0	0	0	0	0	0	0	0	0	0	0	0	0	0	0	0	0	0	0	0	0	0	0	0	0	0	0
Eukaryota	Stramenopiles	Ochrophyta	Bacillariophyta	Bacillariophyta_X	Raphid-pennate	Fragilariopsis	Fragilariopsis_cylindrus	auto	0	0	0	0	0	0	0	0	0	0	0	0	0	0	0	0	0	0	0	0	0	0	0	2	0	0	0	0	0	0	0	0	0	4	1834	12286	0	0	0	3	1
Eukaryota	Stramenopiles	Ochrophyta	Bacillariophyta	Bacillariophyta_X	Raphid-pennate	Fragilariopsis	Fragilariopsis_sp.	auto	2	0	7	1	0	3	1	1	0	0	0	1	0	0	0	0	0	2	0	0	1	4	0	1	1	7	17	8	0	0	0	10	507	136	436	616	1	9	0	1	30
Eukaryota	Archaeplastida	Chlorophyta	Trebouxiophyceae	Microthamniales	Microthamniales_X	Friedmannia	Friedmannia_israeliensis	auto	0	0	0	0	0	0	0	0	0	0	0	0	0	0	0	0	0	0	0	1	0	0	1	0	0	0	0	0	0	0	0	0	0	0	0	0	0	0	0	0	0
Eukaryota	Hacrobia	Haptophyta	Prymnesiophyceae	Isochrysidales	Noelaerhabdaceae	Gephyrocapsa	Gephyrocapsa_sp.	auto	0	0	0	0	0	0	0	0	0	0	0	1	0	0	0	0	0	0	0	0	0	0	0	0	0	0	0	0	0	0	0	0	0	0	0	0	0	0	0	0	0
Eukaryota	Alveolata	Dinoflagellata	Dinophyceae	Peridiniales	Peridiniales_X	Gloeodinium	Gloeodinium_viscum	auto	0	0	0	0	0	0	0	0	0	0	0	0	0	0	0	0	0	0	0	0	0	0	0	0	0	0	0	0	0	0	0	0	0	0	0	0	0	0	0	0	0
Eukaryota	Stramenopiles	Ochrophyta	Bacillariophyta	Bacillariophyta_X	Araphid-pennate	Grammatophora	Grammatophora_marina	auto	0	0	0	0	2	0	0	0	0	0	0	0	0	0	0	0	0	0	0	0	0	0	0	0	0	0	0	0	0	0	0	0	0	0	0	0	0	0	0	0	0
Eukaryota	Stramenopiles	Ochrophyta	Bacillariophyta	Bacillariophyta_X	Araphid-pennate	Grammatophora	Grammatophora_sp.	auto	0	0	0	0	0	0	0	0	0	0	0	0	0	0	0	0	0	0	0	0	0	0	0	0	0	0	0	0	0	0	0	0	0	0	0	0	0	0	0	0	0
Eukaryota	Stramenopiles	Ochrophyta	Bacillariophyta	Bacillariophyta_X	Radial-centric-basal-Coscinodiscophyceae	Guinardia	Guinardia_delicatula	auto	0	0	0	0	0	0	0	0	0	0	0	0	0	0	0	0	0	0	0	0	0	0	0	0	0	0	0	0	0	0	0	0	0	0	0	0	0	0	0	0	0
Eukaryota	Alveolata	Dinoflagellata	Dinophyceae	Gymnodiniales	Gymnodiniaceae	Gymnodinium	Gymnodinium_litoralis	auto	262	0	6	4	1	0	0	0	1	0	0	0	4	4	0	0	0	0	1	2	0	0	1	1	0	0	0	0	0	2	0	0	0	0	4	4	0	1	1	0	2
Eukaryota	Alveolata	Dinoflagellata	Dinophyceae	Gymnodiniales	Gymnodiniaceae	Gymnoxanthella	Gymnoxanthella_radiolariae	auto	443	37	1	67	64	694	20	75	547	29	34	128	662	119	88	413	337	586	331	609	23	55	1038	80	110	76	48	169	147	249	33	25	16	114	1	0	2	278	22	281	484
Eukaryota	Archaeplastida	Chlorophyta	Ulvophyceae	Bryopsidales	Bryopsidales_X	Halimeda	Halimeda_sp.	auto	0	0	0	0	0	0	0	0	0	0	0	0	0	0	0	0	0	0	0	0	0	0	0	0	0	0	0	0	0	0	0	0	0	0	0	0	0	0	0	0	0
Eukaryota	Archaeplastida	Chlorophyta	Ulvophyceae	Ulvales-relatives	Ulvales-relatives_X	Halochlorococcum	Halochlorococcum_porphyrae	auto	0	0	0	0	0	0	0	0	0	0	0	0	0	0	0	0	0	0	0	0	0	0	0	0	0	0	0	0	0	0	0	0	0	0	0	0	0	0	0	0	0
Eukaryota	Archaeplastida	Chlorophyta	Ulvophyceae	Ulvales-relatives	Ulvales-relatives_X	Halochlorococcum	Halochlorococcum_sp.	auto	0	0	0	0	0	0	0	0	0	0	0	0	0	0	0	0	0	0	0	0	0	0	0	0	0	0	0	0	0	0	0	0	0	0	0	0	0	0	0	0	0
Eukaryota	Stramenopiles	Ochrophyta	Phaeophyceae	Phaeophyceae_X	Phaeophyceae_XX	Halothrix	Halothrix_ambigua	auto	0	0	0	0	0	0	0	7	0	0	0	0	0	0	0	0	0	0	0	2	0	0	0	0	0	0	0	0	0	0	0	0	0	0	0	0	0	0	0	0	0
Eukaryota	Stramenopiles	Ochrophyta	Bacillariophyta	Bacillariophyta_X	Raphid-pennate	Haslea	Haslea_sp.	auto	0	0	0	0	0	0	0	0	0	0	0	0	0	0	0	0	0	0	0	0	0	0	0	0	0	0	0	0	0	0	0	0	0	0	0	0	0	0	0	0	0
Eukaryota	Stramenopiles	Ochrophyta	Bacillariophyta	Bacillariophyta_X	Raphid-pennate	Haslea	Haslea_spicula	auto	0	0	0	0	0	0	0	0	0	0	0	0	0	0	0	0	0	0	1	0	0	0	0	0	0	1	0	0	0	0	0	0	0	0	0	0	0	0	0	0	0
Eukaryota	Stramenopiles	Ochrophyta	Bacillariophyta	Bacillariophyta_X	Polar-centric-Mediophyceae	Helicotheca	Helicotheca_tamesis	auto	0	0	0	0	0	0	0	0	0	0	0	0	0	0	0	0	0	0	0	0	0	0	0	0	0	0	0	0	0	0	0	0	0	0	0	0	0	0	0	0	0
Eukaryota	Stramenopiles	Ochrophyta	Bacillariophyta	Bacillariophyta_X	Polar-centric-Mediophyceae	Hemiaulus	Hemiaulus_sinensis	auto	3	0	1	0	0	0	0	3	0	0	0	0	0	0	0	0	0	0	0	0	16	2	4	2	4	0	0	0	0	0	0	1	0	313	11888	625	0	8	0	178	4
Eukaryota	Hacrobia	Cryptophyta	Cryptophyceae	Cryptomonadales	Hemiselmidaceae	Hemiselmis	Hemiselmis_rufescens	auto	459	178	5	111	170	1562	1232	1555	1663	3172	3063	402	1497	703	139	101	7	88	333	2846	151	453	2005	2496	520	272	2875	669	4452	112	216	23	203	53	2	0	18	1488	1	0	6
Eukaryota	Alveolata	Dinoflagellata	Dinophyceae	Peridiniales	Amphidiniopsidaceae	Herdmania	Herdmania_litoralis	auto	15	8	0	12	2	5	6	28	42	7	12	23	20	12	6	26	9	7	26	32	1	2	37	1	12	7	32	21	11	5	13	0	2	2	4	0	1	15	69	0	128
Eukaryota	Stramenopiles	Ochrophyta	Bacillariophyta	Bacillariophyta_X	Araphid-pennate	Hyalosira	Hyalosira_sp.	auto	0	0	0	0	0	0	0	0	0	0	0	0	0	0	0	0	0	0	0	0	0	0	0	1	0	0	0	0	0	0	0	16	0	0	0	0	0	0	0	0	0
Eukaryota	Hacrobia	Haptophyta	Prymnesiophyceae	Isochrysidales	Isochrysidaceae	Isochrysidaceae_X	Isochrysidaceae_X_sp.	auto	71	0	3	2	3	8	18	92	3	8	37	11	25	8	0	3	1	0	0	0	0	1	3	0	17	6	4	47	0	20	35	0	8	0	0	0	2	0	0	0	12
Eukaryota	Stramenopiles	Ochrophyta	Bacillariophyta	Bacillariophyta_X	Polar-centric-Mediophyceae	Lauderia	Lauderia_borealis	auto	0	0	10	0	0	0	0	2	0	0	0	0	0	0	0	0	0	0	0	0	0	0	0	0	0	0	205	0	0	0	0	2	0	0	0	0	0	0	0	11	0
Eukaryota	Alveolata	Dinoflagellata	Dinophyceae	Suessiales	Suessiaceae	Leiocephalium	Leiocephalium_pseudosanguineum	auto	0	0	0	0	0	0	0	0	0	0	0	0	0	0	0	0	0	0	0	1	0	0	2	0	0	1	0	0	0	0	0	0	0	0	0	0	0	0	0	0	0
Eukaryota	Stramenopiles	Ochrophyta	Bacillariophyta	Bacillariophyta_X	Radial-centric-basal-Coscinodiscophyceae	Leptocylindrus	Leptocylindrus_aporus	auto	19	102	5899	207	531	0	3	2	0	47	2	0	0	0	0	0	0	0	0	0	53	2	0	0	2	0	0	5	0	0	0	123	0	0	0	0	0	0	0	0	0
Eukaryota	Stramenopiles	Ochrophyta	Bacillariophyta	Bacillariophyta_X	Radial-centric-basal-Coscinodiscophyceae	Leptocylindrus	Leptocylindrus_convexus	auto	6	53	2326	106	328	4	0	1553	3	84	50	3	0	0	1	35	0	0	1	1	85	8	0	1	31	31	0	0	0	9	0	884	3	60	0	0	8	0	0	0	0
Eukaryota	Stramenopiles	Ochrophyta	Bacillariophyta	Bacillariophyta_X	Radial-centric-basal-Coscinodiscophyceae	Leptocylindrus	Leptocylindrus_danicus	auto	171	179	4399	952	1835	9	82	845	25	11	553	3	1	8	48	42	0	0	0	0	95	7	0	4	167	725	6	0	0	0	1	1342	12	34	2	0	39	1	0	0	0
Eukaryota	Stramenopiles	Ochrophyta	Bacillariophyta	Bacillariophyta_X	Radial-centric-basal-Coscinodiscophyceae	Leptocylindrus	Leptocylindrus_minimus	auto	0	0	0	0	0	0	0	0	0	0	0	0	0	0	0	0	0	0	0	0	0	0	0	0	0	0	0	0	0	0	0	0	0	0	0	0	0	0	0	0	0
Eukaryota	Stramenopiles	Ochrophyta	Bacillariophyta	Bacillariophyta_X	Radial-centric-basal-Coscinodiscophyceae	Leptocylindrus	Leptocylindrus_sp.	auto	0	2	62	4	18	0	0	3	0	0	4	0	0	22	2	0	0	0	0	0	0	0	0	0	2	2	0	0	0	0	0	7	0	0	0	0	0	0	0	0	0
Eukaryota	Stramenopiles	Ochrophyta	Bacillariophyta	Bacillariophyta_X	Araphid-pennate	Limixoophora	Limixoophora_grandis	auto	0	0	0	0	0	0	0	0	0	0	0	0	0	0	0	0	0	0	0	0	0	0	0	0	0	0	0	0	0	0	0	0	0	0	0	0	0	0	0	0	0
Eukaryota	Stramenopiles	Ochrophyta	Bacillariophyta	Bacillariophyta_X	Polar-centric-Mediophyceae	Lithodesmium	Lithodesmium_undulatum	auto	0	0	0	0	0	0	0	0	0	0	0	2	0	0	1	0	0	0	3	0	0	0	0	0	2	2	0	0	0	0	0	3	0	0	0	0	0	0	0	0	0
Eukaryota	Alveolata	Dinoflagellata	Dinophyceae	Dinophyceae_X	Dinophyceae_XX	Madanidinium	Madanidinium_loirii	auto	27	1	61	3	0	7	7	29	195	6	10	6	78	17	4	3	4	2	6	6	1	5	25	1	11	14	3	13	2	42	19	2	2	10	584	47	20	12	0	0	128
Eukaryota	Archaeplastida	Chlorophyta	Mamiellophyceae	Mamiellales	Mamiellaceae	Mamiella	Mamiella_gilva	auto	4	0	0	0	0	2	0	7	1	0	8	52	0	0	0	0	0	0	0	1	0	0	0	0	0	0	1	0	0	0	0	0	1	0	0	0	0	0	0	0	0
Eukaryota	Archaeplastida	Chlorophyta	Mamiellophyceae	Mamiellales	Mamiellaceae	Mamiellaceae_X	Mamiellaceae_X_sp.	auto	1	1	0	0	0	1	0	1	0	16	0	4	1	0	0	1	0	0	24	0	0	0	0	0	0	0	0	0	0	1	0	0	0	0	0	0	0	0	0	0	0
Eukaryota	Archaeplastida	Chlorophyta	Mamiellophyceae	Mamiellophyceae_X	Mamiellophyceae_XX	Mamiellophyceae_XXX	Mamiellophyceae_XXX_sp.	auto	73	13	8	102	13	206	4	346	91	238	63	35	57	39	17	22	2	0	6	2	1	3	30	16	4	4	144	12	26	26	32	17	33	0	215	55	8	77	1	0	77
Eukaryota	Archaeplastida	Chlorophyta	Mamiellophyceae	Mamiellales	Mamiellaceae	Mantoniella	Mantoniella_squamata	auto	0	0	0	9	0	6	0	10	2	2	2	0	29	2	0	2	0	0	0	1	0	0	0	1	1	0	0	0	0	4	0	0	2	0	0	0	1	0	0	0	0
Eukaryota	Stramenopiles	Ochrophyta	Bacillariophyta	Bacillariophyta_X	Polar-centric-Mediophyceae	Mediopyxis	Mediopyxis_helysia	auto	0	0	0	0	0	0	0	0	0	0	0	0	0	0	0	0	0	0	0	0	0	0	0	0	0	0	0	0	0	0	0	0	0	0	0	0	0	0	0	0	0
Eukaryota	Stramenopiles	Ochrophyta	Chrysophyceae	Chrysophyceae_X	Chrysophyceae_Clade-C	Melkoniana	Melkoniana_sp.	auto	0	0	0	0	0	0	0	141	0	0	0	0	0	0	0	0	0	0	0	0	0	0	0	0	0	0	0	0	0	0	0	0	0	0	0	0	0	0	0	0	0
Eukaryota	Archaeplastida	Chlorophyta	Ulvophyceae	Cladophorales	Cladophorales_X	Microdictyon	Microdictyon_boergesenii	auto	0	0	0	0	0	0	0	0	0	0	0	0	0	0	0	0	0	0	0	0	0	0	0	0	0	0	0	0	0	0	0	0	0	0	0	0	0	0	0	0	0
Eukaryota	Archaeplastida	Chlorophyta	Mamiellophyceae	Mamiellales	Mamiellaceae	Micromonas	Micromonas_bravo_B1	auto	20	3	106	369	77	1910	28	309	15	28	3	3	0	0	1	0	0	0	0	0	0	0	0	0	0	0	4501	0	0	0	0	0	1476	0	0	0	5	0	0	8	0
Eukaryota	Archaeplastida	Chlorophyta	Mamiellophyceae	Mamiellales	Mamiellaceae	Micromonas	Micromonas_bravo_B2	auto	387	13	380	1017	129	416	16	181	0	47	0	0	0	3	0	2	0	0	0	0	0	0	0	1	81	30	20623	118	0	0	643	95	1297	2	0	0	12	2	0	0	0
Eukaryota	Archaeplastida	Chlorophyta	Mamiellophyceae	Mamiellales	Mamiellaceae	Micromonas	Micromonas_clade_B3	auto	0	0	0	0	0	4	1	6	0	0	0	0	0	0	0	0	0	0	0	0	0	0	0	0	0	0	3	0	0	0	0	0	7	0	0	0	0	0	0	0	0
Eukaryota	Archaeplastida	Chlorophyta	Mamiellophyceae	Mamiellales	Mamiellaceae	Micromonas	Micromonas_clade_B4	auto	3	0	6	105	14	7	0	2	0	18	0	0	0	4	0	0	0	0	0	0	0	0	0	0	7	32	33	0	0	0	478	4	0	1	0	0	0	0	0	7	0
Eukaryota	Archaeplastida	Chlorophyta	Mamiellophyceae	Mamiellales	Mamiellaceae	Micromonas	Micromonas_clade_B5	auto	0	0	0	0	0	0	0	2	0	0	0	0	0	2	0	0	0	0	0	0	0	0	0	6	8	52	18	0	0	0	2	0	0	0	0	0	0	0	0	0	0
Eukaryota	Archaeplastida	Chlorophyta	Mamiellophyceae	Mamiellales	Mamiellaceae	Micromonas	Micromonas_commoda_A1	auto	7	1	0	165	23	10	3	39	0	0	1	8	1	2252	21	109	78	67	182	271	12	51	1	150	2223	2790	848	75	0	50	872	56	10	5	0	0	0	0	0	0	0
Eukaryota	Archaeplastida	Chlorophyta	Mamiellophyceae	Mamiellales	Mamiellaceae	Micromonas	Micromonas_commoda_A2	auto	2346	0	34	688	87	2735	13	8	7	0	0	2	0	0	0	0	0	2	0	0	0	0	0	0	0	7	1089	14556	0	0	249	21	1260	6	0	0	8	1	0	0	0
Eukaryota	Archaeplastida	Chlorophyta	Mamiellophyceae	Mamiellales	Mamiellaceae	Micromonas	Micromonas_polaris	auto	0	0	1	0	0	0	0	0	0	0	0	0	0	0	0	0	0	0	0	0	0	0	0	0	0	0	20	0	0	0	0	0	10	0	112	11	0	0	0	0	0
Eukaryota	Archaeplastida	Chlorophyta	Mamiellophyceae	Mamiellales	Mamiellaceae	Micromonas	Micromonas_pusilla	auto	15	3	40	125	14	164	0	0	0	0	0	0	0	0	0	0	0	0	0	0	0	0	0	0	0	0	3	0	0	0	46	28	5	0	0	0	0	0	0	0	1
Eukaryota	Archaeplastida	Chlorophyta	Mamiellophyceae	Mamiellales	Mamiellaceae	Micromonas	Micromonas_sp.	auto	210	1	13	81	22	342	2	3	0	0	0	0	0	0	0	0	0	0	0	0	0	0	0	0	1	1	229	795	0	0	40	5	517	0	4	0	5	0	0	0	0
Eukaryota	Archaeplastida	Chlorophyta	Trebouxiophyceae	Microthamniales	Microthamniales_X	Microthamniales_XX	Microthamniales_XX_sp.	auto	0	0	0	0	0	0	0	0	0	0	0	0	0	0	0	0	0	0	0	0	0	0	0	0	0	0	0	0	0	0	0	0	0	0	0	0	0	0	0	0	0
Eukaryota	Stramenopiles	Ochrophyta	Bacillariophyta	Bacillariophyta_X	Polar-centric-Mediophyceae	Minidiscus	Minidiscus_sp.	auto	429	0	333	61	2	1074	5	3	0	0	0	0	0	17	2	0	0	0	0	0	14	0	1	0	9	118	468	8	0	0	0	181	16	6	1	0	0	1	0	0	0
Eukaryota	Stramenopiles	Ochrophyta	Bacillariophyta	Bacillariophyta_X	Polar-centric-Mediophyceae	Minidiscus	Minidiscus_variabilis	auto	3464	0	1512	370	22	9344	15	43	0	0	2	4	0	0	2	0	0	0	0	0	19	3	0	0	92	636	3129	29	0	0	1	630	70	19	2	0	0	0	0	0	0
Eukaryota	Stramenopiles	Ochrophyta	Bacillariophyta	Bacillariophyta_X	Polar-centric-Mediophyceae	Minutocellus	Minutocellus_sp.	auto	20	0	511	82	0	2	1	53	24	2	4	1	0	25	16	0	2	0	5	17	1	0	3	11	4	20	23	13	4	1569	47	13	0	327	5	0	0	0	0	226	22
Eukaryota	Stramenopiles	Ochrophyta	MOCH-2	MOCH-2_X	MOCH-2_XX	MOCH-2_XXX	MOCH-2_XXX_sp.	auto	11566	1718	167	2042	1496	11729	1733	32471	13189	11028	30624	6133	20650	1194	108	15034	1177	1221	4139	7373	114	694	7148	2253	5317	3828	6470	41725	3061	2086	3320	144	1474	181	66	290	79	7743	226	34	3849
Eukaryota	Stramenopiles	Ochrophyta	MOCH-4	MOCH-4_X	MOCH-4_XX	MOCH-4_XXX	MOCH-4_XXX_sp.	auto	2665	2	243	69	23	864	45	114	483	115	86	876	102	2301	876	2237	1198	488	2413	5328	503	605	2299	1068	2211	2997	3359	10176	2003	1024	2544	336	6	18	10	0	137	2181	3	0	3816
Eukaryota	Stramenopiles	Ochrophyta	MOCH-5	MOCH-5_X	MOCH-5_XX	MOCH-5_XXX	MOCH-5_XXX_sp.	auto	157	1333	25	233	513	192	16	388	195	787	1023	89	1715	219	21	95	25	428	1361	472	7	21	21	998	145	8	8	3	18	68	96	145	3	0	4	0	9	10	0	0	16
Eukaryota	Stramenopiles	Ochrophyta	Eustigmatophyceae	Eustigmatophyceae_X	Eustigmatophyceae_XX	Nannochloropsis	Nannochloropsis_sp.	auto	0	0	1	0	0	0	0	0	0	3	0	0	0	0	0	1	0	0	0	0	0	0	0	0	0	0	0	19	0	42	1	0	0	4	1	0	0	0	0	0	2
Eukaryota	Stramenopiles	Ochrophyta	Bacillariophyta	Bacillariophyta_X	Raphid-pennate	Navicula	Navicula_sp.	auto	12	0	197	35	0	2	1	144	11	14	35	5	3	93	35	1	0	3	5	1	2	2	54	0	21	407	18	59	0	0	5	112	2	0	18	2	0	2	0	29	0
Eukaryota	Stramenopiles	Ochrophyta	Bacillariophyta	Bacillariophyta_X	Raphid-pennate	Nitzschia	Nitzschia_microcephala	auto	0	0	0	0	0	0	0	0	0	0	0	0	0	0	0	0	0	0	0	0	0	0	0	0	0	0	0	0	0	0	0	0	0	0	0	0	0	0	0	0	0
Eukaryota	Stramenopiles	Ochrophyta	Bacillariophyta	Bacillariophyta_X	Polar-centric-Mediophyceae	Odontella	Odontella_sinensis	auto	0	5	2	0	0	0	0	0	0	0	0	0	0	0	0	0	0	0	0	0	3	3	0	0	0	0	0	0	0	0	0	0	71	48	1	9	21	52	0	0	0
Eukaryota	Archaeplastida	Chlorophyta	Ulvophyceae	Oltmansiellopsidales	Oltmansiellopsidales_X	Oltmannsiellopsis	Oltmannsiellopsis_sp.	auto	0	0	0	0	0	0	0	0	0	0	0	0	0	0	0	0	0	0	0	0	0	0	0	0	0	0	0	0	0	0	0	0	0	0	0	0	0	0	0	0	0
Eukaryota	Archaeplastida	Chlorophyta	Mamiellophyceae	Mamiellales	Bathycoccaceae	Ostreococcus	Ostreococcus_clade_B	auto	276	0	4	13	1	4	0	2	0	0	0	0	0	1	0	11	18	4	143	76	3	1	0	21	3	30	40	1	2	0	0	2	9	0	0	0	0	0	0	0	0
Eukaryota	Archaeplastida	Chlorophyta	Mamiellophyceae	Mamiellales	Bathycoccaceae	Ostreococcus	Ostreococcus_lucimarinus	auto	31	0	2	9	3	8	2	4	0	0	0	0	0	0	2	103	137	6	213	125	9	2	21	0	5	54	162	1	7	1	1	3	228	0	0	0	2	0	1	0	0
Eukaryota	Archaeplastida	Chlorophyta	Mamiellophyceae	Mamiellales	Bathycoccaceae	Ostreococcus	Ostreococcus_mediterraneus	auto	0	0	2	0	0	0	0	0	0	0	0	0	0	0	0	0	0	0	0	0	1	0	0	0	0	0	0	0	0	0	0	0	0	0	0	0	0	0	0	0	0
Eukaryota	Archaeplastida	Chlorophyta	Mamiellophyceae	Mamiellales	Bathycoccaceae	Ostreococcus	Ostreococcus_sp.	auto	12987	24	1234	1990	1098	1845	574	863	91	1	89	12	0	870	559	4930	4671	1411	42456	32679	2027	630	20	158	1039	12852	35739	622	653	223	187	191	3998	112	2	0	73	5	2	40	87
Eukaryota	Archaeplastida	Chlorophyta	Mamiellophyceae	Mamiellales	Bathycoccaceae	Ostreococcus	Ostreococcus_tauri	auto	15	0	9	4	4	2	0	0	0	0	0	0	0	0	0	21	14	7	157	77	4	0	0	0	2	14	697	11	0	0	0	0	7	0	0	0	0	0	0	2	1
Eukaryota	Stramenopiles	Ochrophyta	Bacillariophyta	Bacillariophyta_X	Radial-centric-basal-Coscinodiscophyceae	Paralia	Paralia_sol	auto	0	0	0	0	0	0	0	0	0	0	0	0	0	0	0	0	0	0	0	0	0	0	0	0	0	0	0	0	0	0	0	0	0	0	0	0	0	0	0	0	0
Eukaryota	Alveolata	Dinoflagellata	Dinophyceae	Peridiniales	Peridiniopsidaceae	Parvodinium	Parvodinium_inconspicuum	auto	0	0	0	0	0	0	0	0	0	0	0	0	0	0	0	0	0	0	0	0	0	0	0	0	0	0	0	0	0	0	0	0	0	1	0	1	0	0	0	0	0
Eukaryota	Rhizaria	Cercozoa	Filosa-Imbricatea	Euglyphida	Paulinellidae	Paulinella	Paulinella_chromatophora	auto	0	0	0	0	0	0	0	0	0	0	0	0	0	0	0	0	0	0	0	0	0	0	0	0	0	0	0	0	0	0	0	0	0	0	0	0	0	0	0	0	0
Eukaryota	Hacrobia	Haptophyta	Rappephyceae	Pavlomulinales	Pavlomulinaceae	Pavlomulina	Pavlomulina_ranunculiformis	auto	134	45	1	197	163	264	7	1262	259	85	236	292	608	130	57	42	58	87	427	1718	20	123	725	141	170	184	214	2627	200	214	179	6	202	2	0	0	2	309	7	5	848
Eukaryota	Archaeplastida	Chlorophyta	Pedinophyceae	Pedinomonadales	Pedinomonadaceae	Pedinomonas	Pedinomonas_minor	auto	0	0	0	0	2	0	0	2	2	0	0	0	0	0	0	2	0	0	0	0	0	0	0	0	0	1	0	2	0	0	0	0	0	0	0	0	0	0	0	0	0
Eukaryota	Stramenopiles	Ochrophyta	Pelagophyceae	Pelagomonadales	Pelagomonadaceae	Pelagococcus	Pelagococcus_subviridis	auto	73	21	3	124	61	344	11	729	175	6	319	106	200	18	0	0	33	12	42	65	1	4	211	40	24	28	207	239	11	9	32	6	213	0	2	0	10	78	13	0	21
Eukaryota	Stramenopiles	Ochrophyta	Pelagophyceae	Pelagomonadales	Pelagomonadaceae	Pelagomonadaceae_clade_D1	Pelagomonadaceae_clade_D1_sp.	auto	1581	4	5	71	23	1399	161	492	155	176	250	22	183	99	365	32	59	8	145	1150	40	9	60	384	54	252	8219	49872	132	37	100	80	1074	0	0	0	56	55	3	0	41
Eukaryota	Stramenopiles	Ochrophyta	Pelagophyceae	Pelagomonadales	Pelagomonadaceae	Pelagomonadaceae_X	Pelagomonadaceae_X_sp.	auto	393	3	4	8	9	50	10	41	19	4	13	14	197	52	29	1	2	3	12	11	2	4	19	13	13	13	89	141	3	34	2	2	39	0	0	0	0	10	2	0	7
Eukaryota	Stramenopiles	Ochrophyta	Pelagophyceae	Pelagomonadales	Pelagomonadales_clade_A	Pelagomonadales_clade_A1	Pelagomonadales_clade_A1_sp.	auto	71	2	0	18	85	380	92	1295	94	37	283	775	283	1	0	0	0	0	43	11	0	1	3	2	1	0	7	12	1	1	0	2	101	0	17	20	3	12	2	0	2
Eukaryota	Stramenopiles	Ochrophyta	Pelagophyceae	Pelagomonadales	Pelagomonadales_X	Pelagomonadales_XX	Pelagomonadales_XX_sp.	auto	35	0	0	0	0	12	3	22	1	0	0	9	0	0	0	0	0	0	0	0	0	0	1	0	0	0	110	13	0	0	0	1	39	0	0	0	0	0	0	0	0
Eukaryota	Stramenopiles	Ochrophyta	Pelagophyceae	Pelagomonadales	Pelagomonadaceae	Pelagomonas	Pelagomonas_calceolata	auto	51657	68	1714	1380	475	31415	4568	30721	7281	1432	23820	27242	200	22130	10963	31085	20244	5606	20815	112646	7239	5509	55970	4498	22762	26730	25184	122914	28379	38346	49932	1835	2851	341	877	5	805	12866	36	202	19808
Eukaryota	Archaeplastida	Rhodophyta	Florideophyceae	Gigartinales	Gigartinales_X	Peyssonnelia	Peyssonnelia_rubra	auto	0	0	0	0	0	0	0	0	0	0	0	0	0	0	0	0	0	0	0	0	0	0	0	0	0	0	0	0	0	0	0	0	0	0	0	0	0	0	0	0	0
Eukaryota	Hacrobia	Haptophyta	Prymnesiophyceae	Phaeocystales	Phaeocystaceae	Phaeocystis	Phaeocystis_cordata	auto	1221	12	52	119	39	1033	293	4702	219	506	2890	1656	610	323	14	512	27	61	264	653	8	32	219	66	483	474	866	4508	97	160	641	32	209	1	0	0	95	30	5	0	136
Eukaryota	Hacrobia	Haptophyta	Prymnesiophyceae	Phaeocystales	Phaeocystaceae	Phaeocystis	Phaeocystis_jahnii	auto	1	0	0	1	0	0	0	1	15	0	1	1	4	0	0	0	0	0	0	0	0	2	2	3	4	2	4	11	0	0	1	1	0	0	0	0	0	1	0	0	0
Eukaryota	Hacrobia	Haptophyta	Prymnesiophyceae	Phaeocystales	Phaeocystaceae	Phaeocystis	Phaeocystis_pouchetii	auto	0	0	0	0	0	0	0	0	0	0	0	0	0	0	0	0	0	0	0	0	1	0	0	0	0	0	0	0	0	0	0	0	11	0	7	35	1	0	0	0	0
Eukaryota	Hacrobia	Haptophyta	Prymnesiophyceae	Phaeocystales	Phaeocystaceae	Phaeocystis	Phaeocystis_sp.	auto	7913	183	259	80	94	1463	207	1631	1383	636	1252	201	1131	2400	419	645	537	179	1443	4666	205	107	5628	266	1618	1847	6124	31158	1390	873	2611	156	5408	208	272927	15066	319	594	44	48	2096
Eukaryota	Stramenopiles	Ochrophyta	Bacillariophyta	Bacillariophyta_X	Raphid-pennate	Phaeodactylum	Phaeodactylum_tricornutum	auto	4	0	0	571	0	0	0	6	0	0	0	0	0	0	0	0	0	0	0	0	0	0	0	0	0	0	0	0	0	0	0	0	0	0	0	0	0	0	0	0	0
Eukaryota	Stramenopiles	Ochrophyta	Pinguiophyceae	Pinguiochrysidales	Pinguiochrysidaceae	Phaeomonas	Phaeomonas_parva	auto	19	0	2	20	5	1	0	11	10	1	1	2	0	1	0	0	0	0	12	5	0	1	4	0	9	3	4	0	2	1042	52	0	0	460	11	0	0	0	0	204	8
Eukaryota	Stramenopiles	Ochrophyta	Pinguiophyceae	Pinguiochrysidales	Pinguiochrysidaceae	Pinguiochrysidaceae_X	Pinguiochrysidaceae_X_sp.	auto	0	0	0	0	0	0	0	0	0	0	0	0	0	0	0	0	0	0	127	0	0	0	1	0	0	0	0	0	0	0	0	0	0	0	0	0	0	0	0	0	0
Eukaryota	Stramenopiles	Ochrophyta	Pinguiophyceae	Pinguiochrysidales	Pinguiochrysidaceae	Pinguiochrysis	Pinguiochrysis_pyriformis	auto	0	0	2	0	0	0	0	4	0	0	0	0	0	0	0	0	0	0	102	0	0	0	0	0	0	0	0	0	0	0	0	0	0	0	0	0	0	1	0	0	0
Eukaryota	Stramenopiles	Ochrophyta	Bacillariophyta	Bacillariophyta_X	Polar-centric-Mediophyceae	Planktoniella	Planktoniella_sol	auto	2	0	0	0	0	1	0	0	0	0	0	0	0	0	0	0	0	0	2	1	0	6	0	0	0	1	1	0	0	2	0	3	0	2	1	0	0	0	0	0	3
Eukaryota	Stramenopiles	Ochrophyta	Bacillariophyta	Bacillariophyta_X	Raphid-pennate	Pleurosigma	Pleurosigma_intermedium	auto	61	0	6	166	108	2	0	14	6	4	24	2	131	5	12	9	20	1	183	58	10	14	163	8	97	150	534	541	35	44	18	10	41	463	2345	592	64	15	1	60	287
Eukaryota	Stramenopiles	Ochrophyta	Bacillariophyta	Bacillariophyta_X	Polar-centric-Mediophyceae	Polar-centric-Mediophyceae_X	Polar-centric-Mediophyceae_X_sp.	auto	18516	0	399	42	55	508	10	183	7	119	67	26	338	15	61	151	40	3	32	9	5	17	6	3	66	175	15164	30434	15	37	138	318	2006	230	11	31	414	9	1	0	35
Eukaryota	Archaeplastida	Rhodophyta	Florideophyceae	Ceramiales	Rhodomelaceae	Polysiphonia	Polysiphonia_elongata	auto	0	0	0	0	0	0	0	0	0	0	0	0	0	0	0	0	0	0	0	0	0	0	0	0	0	0	0	0	0	0	0	0	0	0	0	0	0	0	0	0	0
Eukaryota	Stramenopiles	Ochrophyta	Bacillariophyta	Bacillariophyta_X	Polar-centric-Mediophyceae	Porosira	Porosira_sp.	auto	0	0	0	0	0	0	0	0	0	0	0	0	0	0	0	0	0	0	0	1	1	2	0	0	0	5	0	0	0	0	0	0	0	166	15	1	0	9	0	0	0
Eukaryota	Archaeplastida	Rhodophyta	Porphyridiophyceae	Porphyridiales	Porphyridiales_X	Porphyridium	Porphyridium_aerugineum	auto	0	0	0	0	0	0	0	0	0	0	0	0	0	0	0	0	1	0	0	0	0	0	0	0	0	0	0	0	0	71	0	0	0	18	1	0	0	0	0	2	1
Eukaryota	Alveolata	Dinoflagellata	Dinophyceae	Peridiniales	Thoracosphaeraceae	Posoniella	Posoniella_tricarinelloides	auto	0	0	0	0	0	0	0	0	0	0	0	0	0	0	0	0	0	0	0	0	0	0	0	0	0	0	0	0	0	0	0	0	0	0	0	0	0	0	0	0	0
Eukaryota	Archaeplastida	Chlorophyta	Prasino-Clade-9	Prasino-Clade-9_X	Prasino-Clade-9_XX	Prasino-Clade-9_XXX	Prasino-Clade-9_XXX_sp.	auto	108	213	10	4158	222	6	9	11	31	8	8	96	49	238	223	279	408	63	2405	1700	8	28	269	5	65	642	821	60	5	183	45	54	2	181	1	0	0	25	7	45	1297
Eukaryota	Archaeplastida	Prasinodermophyta	Palmophyllophyceae	Prasinococcales	Prasinococcaceae	Prasinococcus	Prasinococcus_capsulatus	auto	0	0	0	0	0	0	0	6	0	1	2	12	366	0	0	0	0	0	0	2	0	0	0	2	0	0	0	0	0	0	0	0	0	0	0	0	0	0	0	0	0
Eukaryota	Archaeplastida	Prasinodermophyta	Prasinodermophyceae	Prasinodermales	Prasinodermaceae	Prasinoderma	Prasinoderma_coloniale	auto	4983	0	28	39	17	177	2	9	1	3	1	0	0	0	0	209	12	8	11	13	2	1	202	4	5	17	2192	7243	1	0	0	1	161	0	1	0	17	9	0	0	36
Eukaryota	Archaeplastida	Prasinodermophyta	Prasinodermophyceae	Prasinodermales	Prasinodermaceae	Prasinodermaceae_X	Prasinodermaceae_X_sp.	auto	28	0	0	1	0	0	1	6	0	0	1	0	0	0	0	25	0	0	0	0	0	0	0	0	0	0	4	0	0	0	0	0	6	0	140	1	4	0	0	0	0
Eukaryota	Stramenopiles	Ochrophyta	Bacillariophyta	Bacillariophyta_X	Radial-centric-basal-Coscinodiscophyceae	Proboscia	Proboscia_alata	auto	11	3	13	129	12	0	10	4	0	0	0	0	1	3	0	17	1	0	19	0	0	0	3	0	3	12	9	7	0	0	14	41	8	194	1646	2	10	0	1	0	21
Eukaryota	Hacrobia	Cryptophyta	Cryptophyceae	Cryptomonadales	Cryptomonadales_X	Proteomonas	Proteomonas_sulcata	auto	179	11	3	290	123	449	47	1244	48	2220	3362	2793	907	2260	621	9	6	0	76	250	71	8	1	12	54	345	21	0	3	4	152	4	0	0	0	0	0	0	0	0	4
Eukaryota	Alveolata	Dinoflagellata	Dinophyceae	Gonyaulacales	Protoceratiaceae	Protoceratium	Protoceratium_reticulatum	auto	1	1	0	39	8	1	3	0	5	0	6	2	2	51	5	1	0	0	2	1	0	1	1	0	1	0	0	6	0	8	12	111	0	24	5	0	0	17	0	0	0
Eukaryota	Stramenopiles	Ochrophyta	Bacillariophyta	Bacillariophyta_X	Raphid-pennate	Pseudo-nitzschia	Pseudo-nitzschia_australis	auto	130	0	473	31	650	34	1	171	0	0	4	0	3	5	13	2	0	0	2	1	9	8	2	0	312	368	26	0	0	155	0	86	0	1	7	1	1	0	2	0	0
Eukaryota	Stramenopiles	Ochrophyta	Bacillariophyta	Bacillariophyta_X	Raphid-pennate	Pseudo-nitzschia	Pseudo-nitzschia_heimii	auto	354	1	408	40	258	4	3	19	2	7	15	1	0	3	34	206	239	1	48	16	36	7	109	4	105	44	26	402	3	4	33	323	3	61	1	0	120	0	0	1	295
Eukaryota	Stramenopiles	Ochrophyta	Bacillariophyta	Bacillariophyta_X	Raphid-pennate	Pseudo-nitzschia	Pseudo-nitzschia_seriata	auto	1167	0	61	0	0	5	0	1	0	0	0	0	0	0	11	99	109	1	74	19	0	10	226	0	172	44	385	1252	58	7	23	0	20	54	4163	45	6	0	0	0	668
Eukaryota	Stramenopiles	Ochrophyta	Bacillariophyta	Bacillariophyta_X	Raphid-pennate	Pseudo-nitzschia	Pseudo-nitzschia_sp.	auto	3577	11	3132	215	745	92	74	730	16	75	532	13	0	34	92	5601	8532	311	4222	1936	65	19	5307	43	668	2411	1726	1557	307	213	346	720	27	300	1130	2	366	178	8	41	2808
Eukaryota	Stramenopiles	Ochrophyta	Bacillariophyta	Bacillariophyta_X	Raphid-pennate	Pseudogomphonema	Pseudogomphonema_sp.	auto	3	0	0	0	0	0	0	0	0	0	0	0	0	0	0	0	0	0	0	0	0	0	0	0	0	0	0	0	0	0	0	0	0	0	0	0	0	0	0	0	0
Eukaryota	Stramenopiles	Ochrophyta	Bacillariophyta	Bacillariophyta_X	Araphid-pennate	Pseudohimantidium	Pseudohimantidium_pacificum	auto	0	0	0	0	0	0	0	0	0	0	0	0	0	0	0	0	0	0	0	0	0	0	0	0	0	0	0	0	0	0	0	0	0	0	0	0	0	0	0	0	0
Eukaryota	Stramenopiles	Ochrophyta	Pelagophyceae	Sarcinochrysidales	Sarcinochrysidaceae	Pulvinaria	Pulvinaria_sp.	auto	0	0	0	0	0	0	0	0	0	0	0	0	0	0	0	0	0	0	0	0	0	0	0	0	0	0	0	0	0	0	0	0	0	0	0	0	0	0	0	0	0
Eukaryota	Archaeplastida	Chlorophyta	Pyramimonadophyceae	Pseudoscourfieldiales	Pycnococcaceae	Pycnococcus	Pycnococcus_provasolii	auto	3903	2	132	7	14	1312	15	53	0	3413	1409	79	93	24	214	120	22	75	19	256	1	6	22	70	105	402	6912	136	7	7	5	26	171	25	4	0	19	0	0	28	0
Eukaryota	Archaeplastida	Chlorophyta	Pyramimonadophyceae	Pyramimonadales	Pyramimonadales_X	Pyramimonadales_XX	Pyramimonadales_XX_sp.	auto	118	30	2	941	100	1411	186	1629	458	93	875	464	709	15	0	192	12	18	54	48	0	0	41	7	2	1	84	3	1	5	3	3	117	0	19	4	1	2	2	0	22
Eukaryota	Hacrobia	Cryptophyta	Cryptophyceae	Pyrenomonadales	Pyrenomonadaceae	Pyrenomonadaceae_X	Pyrenomonadaceae_X_sp.	auto	1	0	11	2	0	0	0	0	0	0	0	0	0	0	0	0	1	0	0	0	0	0	0	0	0	0	95	0	0	0	2	6	0	0	0	0	0	0	0	25	0
Eukaryota	Alveolata	Dinoflagellata	Dinophyceae	Gonyaulacales	Pyrocystaceae	Pyrocystis	Pyrocystis_lunula	auto	0	2	0	4	19	1	1	13	17	0	1	13	74	2	23	1	0	3	2	25	6	46	10	0	0	1	0	0	2	37	2	1	0	0	0	0	0	1	0	0	1
Eukaryota	Alveolata	Dinoflagellata	Dinophyceae	Gonyaulacales	Pyrocystaceae	Pyrocystis	Pyrocystis_pseudonoctiluca	auto	6	10	0	13	19	7	2	1	56	2	0	5	89	7	3	7	1	12	13	18	6	9	0	5	25	162	2	68	0	195	0	0	0	213	5	0	0	25	1	30	130
Eukaryota	Alveolata	Dinoflagellata	Dinophyceae	Gonyaulacales	Pyrocystaceae	Pyrocystis	Pyrocystis_sp.	auto	4	0	0	3	0	1	0	2	0	0	0	0	0	0	86	1	0	0	0	2	0	9	0	0	0	1	0	5	2	2	0	0	0	0	0	0	0	0	0	0	3
Eukaryota	Stramenopiles	Ochrophyta	Bacillariophyta	Bacillariophyta_X	Radial-centric-basal-Coscinodiscophyceae	Radial-centric-basal-Coscinodiscophyceae_X	Radial-centric-basal-Coscinodiscophyceae_X_sp.	auto	42	93	6357	267	1351	32	1	1	0	8	22	16	0	5	20	344	0	0	5	12	124	7	2	3	325	396	2	2	0	46	11	5020	11	41	120	0	62	7	0	0	0
Eukaryota	Stramenopiles	Ochrophyta	Bacillariophyta	Bacillariophyta_X	Raphid-pennate	Raphid-pennate_X	Raphid-pennate_X_sp.	auto	11799	116	5480	1918	1776	3804	894	13321	1194	2168	2380	673	82	874	1712	970	704	780	1747	1219	163	610	3828	1544	3570	6885	9185	3017	1267	1049	1325	9448	8648	21800	53194	114811	717	210	18	428	5995
Eukaryota	Hacrobia	Haptophyta	Pavlovophyceae	Pavlovales	Pavlovaceae	Rebecca	Rebecca_salina	auto	0	0	0	0	0	0	0	0	0	0	0	0	0	0	0	0	0	0	0	0	0	0	0	0	0	0	0	0	0	0	0	0	0	0	0	0	0	0	0	0	0
Eukaryota	Stramenopiles	Ochrophyta	Bacillariophyta	Bacillariophyta_X	Araphid-pennate	Rhaphoneis	Rhaphoneis_sp.	auto	0	0	0	0	0	0	0	0	0	0	0	0	0	0	0	0	0	0	0	0	0	0	0	0	2	4	4	0	0	0	0	0	0	0	0	0	0	0	0	0	0
Eukaryota	Stramenopiles	Ochrophyta	Bacillariophyta	Bacillariophyta_X	Radial-centric-basal-Coscinodiscophyceae	Rhizosolenia	Rhizosolenia_setigera	auto	16	1	12	13	4	6	2	3	13	0	1	0	0	56	0	46	30	0	14	5	0	3	12	1	21	129	1	10	0	0	4	4	0	15	3	0	0	1	0	0	0
Eukaryota	Stramenopiles	Ochrophyta	Bacillariophyta	Bacillariophyta_X	Radial-centric-basal-Coscinodiscophyceae	Rhizosolenia	Rhizosolenia_similoides	auto	14	4	143	6	14	3	0	0	3	0	0	0	0	0	4	71	0	0	0	0	8	0	0	2	33	252	0	0	0	0	19	72	0	0	0	0	0	0	0	0	0
Eukaryota	Stramenopiles	Ochrophyta	Bacillariophyta	Bacillariophyta_X	Radial-centric-basal-Coscinodiscophyceae	Rhizosolenia	Rhizosolenia_sp.	auto	0	0	0	0	0	0	0	0	0	0	0	0	0	0	0	1	0	0	0	0	0	0	0	0	0	1	0	0	0	0	0	0	0	0	0	0	0	1	0	0	0
[truncated: 57 more rows]
[truncated: 20 more columns]

## Sheet: SUR_GENES
Domain	Supergroup	Division	Class	Order	Family	Genus	Species	Trophic mode	TARA_004	TARA_005	TARA_006	TARA_007	TARA_008	TARA_009	TARA_010	TARA_011	TARA_016	TARA_018	TARA_019	TARA_020	TARA_021	TARA_022	TARA_023	TARA_025	TARA_030	TARA_032	TARA_034	TARA_036	TARA_038	TARA_039	TARA_041	TARA_042	TARA_043	TARA_045	TARA_046	TARA_050	TARA_051	TARA_052	TARA_053	TARA_054	TARA_057	TARA_058	TARA_062	TARA_064	TARA_065	TARA_066	TARA_067	TARA_068	TARA_070
[truncated: 725 more rows]
[truncated: 63 more columns]

[truncated: 1 more sheets: CML_CELLS]
